# Supplementary material for: Orthogonal control of expression mean and variance by epigenetic features at different genomic loci
Source: Mol Syst Biol. 2015 May 5;11(5):806. doi: 10.15252/msb.20145704 (PMC4461400; doi:10.15252/msb.20145704)
Supplement: Supplementary file 2 [file msb0011-0806-sd2.zip]

Archive with 197 entries (187 files):
- SD et al scripts/
- SD et al scripts/.DS_Store
- SD et al scripts/CellQuant/
- SD et al scripts/CellQuant/+CellQuant/
- SD et al scripts/CellQuant/+CellQuant/.DS_Store
- SD et al scripts/CellQuant/+CellQuant/@CellpQuant/
- SD et al scripts/CellQuant/+CellQuant/@CellpQuant/addBurstdata.m
- SD et al scripts/CellQuant/+CellQuant/@CellpQuant/addField.m
- SD et al scripts/CellQuant/+CellQuant/@CellpQuant/addField.m~
- SD et al scripts/CellQuant/+CellQuant/@CellpQuant/addFISHdata.m
- SD et al scripts/CellQuant/+CellQuant/@CellpQuant/addFISHdata.m~
- SD et al scripts/CellQuant/+CellQuant/@CellpQuant/CellpQuant.m
- SD et al scripts/CellQuant/+CellQuant/@CellpQuant/CellpQuant.m~
- SD et al scripts/CellQuant/+CellQuant/@CellpQuant/clearData.m
- SD et al scripts/CellQuant/+CellQuant/@CellpQuant/getCellID.m
- SD et al scripts/CellQuant/+CellQuant/@CellpQuant/getCells.m
- SD et al scripts/CellQuant/+CellQuant/@CellpQuant/getField.m
- SD et al scripts/CellQuant/+CellQuant/@CellpQuant/getField.m~
- SD et al scripts/CellQuant/+CellQuant/@CellpQuant/getID.m
- SD et al scripts/CellQuant/+CellQuant/@CellpQuant/getID.m~
- SD et al scripts/CellQuant/+CellQuant/@CellpQuant/getMeasure.m
- SD et al scripts/CellQuant/+CellQuant/@CellpQuant/getProps.m
- SD et al scripts/CellQuant/+CellQuant/@CellpQuant/hist.m
- SD et al scripts/CellQuant/+CellQuant/@CellpQuant/loadCelldata.m
- SD et al scripts/CellQuant/+CellQuant/@CellpQuant/loadCelldata.m~
- SD et al scripts/CellQuant/+CellQuant/@CellpQuant/loadField.m
- SD et al scripts/CellQuant/+CellQuant/@CellpQuant/mansegment.m
- SD et al scripts/CellQuant/+CellQuant/@CellpQuant/mansegment.m~
- SD et al scripts/CellQuant/+CellQuant/@CellpQuant/mean.m
- SD et al scripts/CellQuant/+CellQuant/@CellpQuant/process.m
- SD et al scripts/CellQuant/+CellQuant/@CellpQuant/process.m~
- SD et al scripts/CellQuant/+CellQuant/@CellpQuant/removeBursts.m
- SD et al scripts/CellQuant/+CellQuant/@CellpQuant/removeBursts.m~
- SD et al scripts/CellQuant/+CellQuant/@CellpQuant/requant.m
- SD et al scripts/CellQuant/+CellQuant/@CellpQuant/requant.m~
- SD et al scripts/CellQuant/+CellQuant/@CellpQuant/resavecell.m
- SD et al scripts/CellQuant/+CellQuant/@CellpQuant/resavecell.m~
- SD et al scripts/CellQuant/+CellQuant/@CellpQuant/runquantitation.m
- SD et al scripts/CellQuant/+CellQuant/@CellpQuant/runquantitation.m~
- SD et al scripts/CellQuant/+CellQuant/@CellpQuant/runsegmentation.m
- SD et al scripts/CellQuant/+CellQuant/@CellpQuant/runsegmentation.m~
- SD et al scripts/CellQuant/+CellQuant/@CellpQuant/runtraining.m
- SD et al scripts/CellQuant/+CellQuant/@CellpQuant/saveField.m
- SD et al scripts/CellQuant/+CellQuant/@CellpQuant/saveField.m~
- SD et al scripts/CellQuant/+CellQuant/@CellpQuant/savemeasure.m
- SD et al scripts/CellQuant/+CellQuant/@CellpQuant/saveSingle.m
- SD et al scripts/CellQuant/+CellQuant/@CellpQuant/saveSingle.m~
- SD et al scripts/CellQuant/+CellQuant/@CellpQuant/scatter.m
- SD et al scripts/CellQuant/+CellQuant/@CellpQuant/setChannels.m
- SD et al scripts/CellQuant/+CellQuant/@CellpQuant/setProps.m
- SD et al scripts/CellQuant/+CellQuant/@CellpQuant/setProps.m~
- SD et al scripts/CellQuant/+CellQuant/@CellpQuant/TCquant.m
- SD et al scripts/CellQuant/+CellQuant/@CellpQuant/TCquant.m~
- SD et al scripts/CellQuant/+CellQuant/@CellpQuant/var.m
- SD et al scripts/CellQuant/+CellQuant/@Image/
- SD et al scripts/CellQuant/+CellQuant/@Image/copyobj.m
- SD et al scripts/CellQuant/+CellQuant/@Image/getChannels.m
- SD et al scripts/CellQuant/+CellQuant/@Image/Image.m
- SD et al scripts/CellQuant/+CellQuant/@Image/Image.m~
- SD et al scripts/CellQuant/+CellQuant/@Image/loadImage.m
- SD et al scripts/CellQuant/+CellQuant/@Image/parseICS.m
- SD et al scripts/CellQuant/+CellQuant/@Image/parseICS.m~
- SD et al scripts/CellQuant/+CellQuant/@Image/splitChannels.m
- SD et al scripts/CellQuant/+CellQuant/@qCell/
- SD et al scripts/CellQuant/+CellQuant/@qCell/delete.m
- SD et al scripts/CellQuant/+CellQuant/@qCell/exportFISHimages.m
- SD et al scripts/CellQuant/+CellQuant/@qCell/exportFISHimages.m~
- SD et al scripts/CellQuant/+CellQuant/@qCell/getBurstData.m
- SD et al scripts/CellQuant/+CellQuant/@qCell/getBurstData.m~
- SD et al scripts/CellQuant/+CellQuant/@qCell/getBurstData.m~~
- SD et al scripts/CellQuant/+CellQuant/@qCell/getCellData.m
- SD et al scripts/CellQuant/+CellQuant/@qCell/getChannelIDs.m
- SD et al scripts/CellQuant/+CellQuant/@qCell/getFISHMean.m
- SD et al scripts/CellQuant/+CellQuant/@qCell/getImage.m
- SD et al scripts/CellQuant/+CellQuant/@qCell/getLocData.m
- SD et al scripts/CellQuant/+CellQuant/@qCell/getMeasureTypes.m
- SD et al scripts/CellQuant/+CellQuant/@qCell/getQuant.m
- SD et al scripts/CellQuant/+CellQuant/@qCell/getQuant.m~
- SD et al scripts/CellQuant/+CellQuant/@qCell/isquantitated.m
- SD et al scripts/CellQuant/+CellQuant/@qCell/localization.m
- SD et al scripts/CellQuant/+CellQuant/@qCell/localization.m~
- SD et al scripts/CellQuant/+CellQuant/@qCell/overlayburst.m
- SD et al scripts/CellQuant/+CellQuant/@qCell/overlayburst.m~
- SD et al scripts/CellQuant/+CellQuant/@qCell/overlaylabel.m
- SD et al scripts/CellQuant/+CellQuant/@qCell/overlaylabel.m~
- SD et al scripts/CellQuant/+CellQuant/@qCell/qCell.m
- SD et al scripts/CellQuant/+CellQuant/@qCell/qCell.m~
- SD et al scripts/CellQuant/+CellQuant/@qCell/quantitateFISH.m
- SD et al scripts/CellQuant/+CellQuant/@qCell/quantitateFISH.m~
- SD et al scripts/CellQuant/+CellQuant/@qCell/quantitateGFP.m
- SD et al scripts/CellQuant/+CellQuant/@qCell/quantitateGFP.m~
- SD et al scripts/CellQuant/+CellQuant/@qCell/removeBurst.m
- SD et al scripts/CellQuant/+CellQuant/@qCell/removeBurst.m~
- SD et al scripts/CellQuant/+CellQuant/@qCell/rlocalization.m
- SD et al scripts/CellQuant/+CellQuant/@qCell/rlocalization.m~
- SD et al scripts/CellQuant/+CellQuant/@qCell/setChannelIDs.m
- SD et al scripts/CellQuant/+CellQuant/@qCell/setFilterProps.m
- SD et al scripts/CellQuant/+CellQuant/@rFISH/
- SD et al scripts/CellQuant/+CellQuant/@rFISH/countFISH.m
- SD et al scripts/CellQuant/+CellQuant/@rFISH/detectburst.m
- SD et al scripts/CellQuant/+CellQuant/@rFISH/detectburst.m~
- SD et al scripts/CellQuant/+CellQuant/@rFISH/display.m
- SD et al scripts/CellQuant/+CellQuant/@rFISH/filterobjects.m
- SD et al scripts/CellQuant/+CellQuant/@rFISH/filterobjects.m~
- SD et al scripts/CellQuant/+CellQuant/@rFISH/getBurstData.m
- SD et al scripts/CellQuant/+CellQuant/@rFISH/getBurstData.m~
- SD et al scripts/CellQuant/+CellQuant/@rFISH/getImage.m
- SD et al scripts/CellQuant/+CellQuant/@rFISH/getProbeData.m
- SD et al scripts/CellQuant/+CellQuant/@rFISH/measureprobe.m
- SD et al scripts/CellQuant/+CellQuant/@rFISH/probefilter.m
- SD et al scripts/CellQuant/+CellQuant/@rFISH/probefilter.m~
- SD et al scripts/CellQuant/+CellQuant/@rFISH/probelabel.m
- SD et al scripts/CellQuant/+CellQuant/@rFISH/probelabel.m~
- SD et al scripts/CellQuant/+CellQuant/@rFISH/probelabel_multi.m
- SD et al scripts/CellQuant/+CellQuant/@rFISH/probelabelf.m
- SD et al scripts/CellQuant/+CellQuant/@rFISH/relabel.m
- SD et al scripts/CellQuant/+CellQuant/@rFISH/removeBurst.m
- SD et al scripts/CellQuant/+CellQuant/@rFISH/removeBurst.m~
- SD et al scripts/CellQuant/+CellQuant/@rFISH/reprocess.m
- SD et al scripts/CellQuant/+CellQuant/@rFISH/rFISH.m
- SD et al scripts/CellQuant/+CellQuant/@rFISH/rFISH.m~
- SD et al scripts/CellQuant/+CellQuant/@rFISH/setFilterProp.m
- SD et al scripts/CellQuant/+CellQuant/@rFISH/trainFISH.m
- SD et al scripts/CellQuant/+CellQuant/@rFISH/trainFISH.m~
- SD et al scripts/CellQuant/+CellQuant/@segCells/
- SD et al scripts/CellQuant/+CellQuant/@segCells/cellcheck.m
- SD et al scripts/CellQuant/+CellQuant/@segCells/cellcheck.m~
- SD et al scripts/CellQuant/+CellQuant/@segCells/cellseeds.m
- SD et al scripts/CellQuant/+CellQuant/@segCells/cellseeds.m~
- SD et al scripts/CellQuant/+CellQuant/@segCells/checkCellShape.m
- SD et al scripts/CellQuant/+CellQuant/@segCells/checkCellShape.m~
- SD et al scripts/CellQuant/+CellQuant/@segCells/cropCells.m
- SD et al scripts/CellQuant/+CellQuant/@segCells/cropCells.m~
- SD et al scripts/CellQuant/+CellQuant/@segCells/delete.m
- SD et al scripts/CellQuant/+CellQuant/@segCells/display.m
- SD et al scripts/CellQuant/+CellQuant/@segCells/getCells.m
- SD et al scripts/CellQuant/+CellQuant/@segCells/getFilterProps.m
- SD et al scripts/CellQuant/+CellQuant/@segCells/getImage.m
- SD et al scripts/CellQuant/+CellQuant/@segCells/getImage.m~
- SD et al scripts/CellQuant/+CellQuant/@segCells/getMetaData.m
- SD et al scripts/CellQuant/+CellQuant/@segCells/getSaveImages.m
- SD et al scripts/CellQuant/+CellQuant/@segCells/getSeeds.m
- SD et al scripts/CellQuant/+CellQuant/@segCells/growregions.m
- SD et al scripts/CellQuant/+CellQuant/@segCells/growregions.m~
- SD et al scripts/CellQuant/+CellQuant/@segCells/isquantitated.m
- SD et al scripts/CellQuant/+CellQuant/@segCells/issaved.m
- SD et al scripts/CellQuant/+CellQuant/@segCells/issegmented.m
- SD et al scripts/CellQuant/+CellQuant/@segCells/loadfstack.m
- SD et al scripts/CellQuant/+CellQuant/@segCells/maskcells.m
- SD et al scripts/CellQuant/+CellQuant/@segCells/maskcells.m~
- SD et al scripts/CellQuant/+CellQuant/@segCells/nucseeds.m
- SD et al scripts/CellQuant/+CellQuant/@segCells/preprocess.m
- SD et al scripts/CellQuant/+CellQuant/@segCells/preprocess.m~
- SD et al scripts/CellQuant/+CellQuant/@segCells/quantitated.m
- SD et al scripts/CellQuant/+CellQuant/@segCells/quantitated.m~
- SD et al scripts/CellQuant/+CellQuant/@segCells/reconstruct.m
- SD et al scripts/CellQuant/+CellQuant/@segCells/reconstruct.m~
- SD et al scripts/CellQuant/+CellQuant/@segCells/relabel.m
- SD et al scripts/CellQuant/+CellQuant/@segCells/relabel.m~
- SD et al scripts/CellQuant/+CellQuant/@segCells/reprocess.m
- SD et al scripts/CellQuant/+CellQuant/@segCells/resegment.m
- SD et al scripts/CellQuant/+CellQuant/@segCells/resegment.m~
- SD et al scripts/CellQuant/+CellQuant/@segCells/segCells.m
- SD et al scripts/CellQuant/+CellQuant/@segCells/segCells.m~
- SD et al scripts/CellQuant/+CellQuant/@segCells/segmentCells.m
- SD et al scripts/CellQuant/+CellQuant/@segCells/segmentCells.m~
- SD et al scripts/CellQuant/+CellQuant/@segCells/setFilterProps.m
- SD et al scripts/CellQuant/+CellQuant/@segCells/setQuantitated.m
- SD et al scripts/CellQuant/+CellQuant/@segCells/status.m
- SD et al scripts/CellQuant/+CellQuant/getFISHMean.m
- SD et al scripts/CellQuant/+CellQuant/otsu.m
- SD et al scripts/CellQuant/+CellQuant/otsu.m~
- SD et al scripts/CellQuant/.DS_Store
- SD et al scripts/CellQuant/@hashtable/
- SD et al scripts/CellQuant/@hashtable/count.m
- SD et al scripts/CellQuant/@hashtable/dump.m
- SD et al scripts/CellQuant/@hashtable/get.m
- SD et al scripts/CellQuant/@hashtable/get_hash_value.m
- SD et al scripts/CellQuant/@hashtable/has_key.m
- SD et al scripts/CellQuant/@hashtable/hashtable.m
- SD et al scripts/CellQuant/@hashtable/info.m
- SD et al scripts/CellQuant/@hashtable/private/
- SD et al scripts/CellQuant/@hashtable/private/default_equals.m
- SD et al scripts/CellQuant/@hashtable/private/default_hash.m
- SD et al scripts/CellQuant/@hashtable/private/find_key.m
- SD et al scripts/CellQuant/@hashtable/private/increase_size.m
- SD et al scripts/CellQuant/@hashtable/private/private_hash.m
- SD et al scripts/CellQuant/@hashtable/put.m
- SD et al scripts/CellQuant/exportFISHimages.m
- SD et al scripts/CellQuant/loadAllClones.m
- SD et al scripts/CellQuant/loadClones.m
- SD et al scripts/CellQuant/reprocess1.m
- SD et al scripts/flowset2ggplot.r
- SD et al scripts/LGM2_fittting_AllClones_wErrors_rev718.nb
- SD et al scripts/LGM2_flowdata.nb
- SD et al scripts/license.txt
- SD et al scripts/multiplot.r
