# Supplementary material for: Orthogonal control of expression mean and variance by epigenetic features at different genomic loci
Source: Mol Syst Biol. 2015 May 5;11(5):806. doi: 10.15252/msb.20145704 (PMC4461400; doi:10.15252/msb.20145704)
Supplement: Supplementary file 2 [file msb0011-0806-sd2.zip › SD et al scripts/CellQuant/+CellQuant/@CellpQuant/addField.m]

function addField(cellpop,imfile)

if strcmp(cellpop.type,'single')
    cellpop.clearData();
end
    fieldname=strtok(imfile,cellpop.imext);
    cellpop.nfields=cellpop.nfields+1;
    cellpop.fieldhash=put(cellpop.fieldhash,cellpop.nfields,fieldname);
    if strcmp(cellpop.type,'single')
        cellpop.clearData();
       fieldcells=cellpop.currentfield.getCells();
       for i=1:numel(fieldcells)
            cellpop.ncells=cellpop.ncells+1;
            fishchannel=find(ismember(cellpop.Chtypes,'FISH')==1);
            gfpchannel=find(ismember(cellpop.Chtypes,'GFP')==1);
            FISHdata=fieldcells{i}.getCellData(fishchannel);
            Burstdata=fieldcells{i}.getBurstData(fishchannel);
            locdata=fieldcells{i}.getLocData(fishchannel);
            numtranscripts=dip_measurement('Transcripts',size(FISHdata,1),...
                'TNuc_G',length(locdata.N_greedy),'TCyt_G',length(locdata.C_greedy),...
                'TNuc_W',length(locdata.N_weighted),'TCyt_W',length(locdata.C_weighted),'edge',length(locdata.edge),...
                'TxCenter',size(Burstdata,1));
            
            celldata=fieldcells{i}.getCellData(gfpchannel);
            celldata=[celldata,numtranscripts];
            celldata.ID=cellpop.ncells;
            cellpop.addFISHdata(FISHdata,celldata.ID);
            cellpop.addBurstdata(Burstdata,celldata.ID);
            %adds FISH data to meta
            %population array
           if isempty(cellpop.cellpdata) %initialize if adding for the first time
                cellpop.cellpdata=celldata;
           else
               cellpop.cellpdata=[cellpop.cellpdata;celldata];
           end
       end
       cellpop.TCquant();
   end
        

    
    

   
    
   
