# Supplementary material for: Orthogonal control of expression mean and variance by epigenetic features at different genomic loci
Source: Mol Syst Biol. 2015 May 5;11(5):806. doi: 10.15252/msb.20145704 (PMC4461400; doi:10.15252/msb.20145704)
Supplement: Supplementary file 2 [file msb0011-0806-sd2.zip › SD et al scripts/CellQuant/+CellQuant/@CellpQuant/addFISHdata.m]

function addFISHdata(cellpop, FISHdata,cellid)

numobjs=size(cellpop.fishpdata,1);

singleid=dip_measurement('Cell_ID',cellid);
 numnew=size(FISHdata,1);
 if numnew~=0
    for i=1:numnew
        singleid.ID=i;
        if ~exist('cellids','var')
            cellids=singleid;
        else
            cellids=[cellids;singleid];
        end
    end
    FISHdata=[FISHdata,cellids];
if ~numobjs
    cellpop.fishpdata=FISHdata;
    return
else
   
        FISHdata.ID=(numobjs+1):(numobjs+numnew);
        cellpop.fishpdata=[cellpop.fishpdata;FISHdata];
    end
 end
