# Supplementary material for: Orthogonal control of expression mean and variance by epigenetic features at different genomic loci
Source: Mol Syst Biol. 2015 May 5;11(5):806. doi: 10.15252/msb.20145704 (PMC4461400; doi:10.15252/msb.20145704)
Supplement: Supplementary file 2 [file msb0011-0806-sd2.zip › SD et al scripts/CellQuant/+CellQuant/@CellpQuant/clearData.m]

function clearData(cellpop);

cellpop.fieldhash=hashtable();
cellpop.cellpdata=[];
cellpop.fishpdata=[];
cellpop.burstpdata=[];
cellpop.ncells=0;
cellpop.nfields=0;
