# Supplementary material for: Orthogonal control of expression mean and variance by epigenetic features at different genomic loci
Source: Mol Syst Biol. 2015 May 5;11(5):806. doi: 10.15252/msb.20145704 (PMC4461400; doi:10.15252/msb.20145704)
Supplement: Supplementary file 2 [file msb0011-0806-sd2.zip › SD et al scripts/CellQuant/+CellQuant/@CellpQuant/getCells.m]

function cells=getCells(cellpop,varargin)

switch narargin
    case 1
        cells=cellpop.currentfield.getCells();
    case 2
        cellnums=varargin{1};
        cells=cellpop.currentfield.getCells(cellnums);
end
        
