# Supplementary material for: Orthogonal control of expression mean and variance by epigenetic features at different genomic loci
Source: Mol Syst Biol. 2015 May 5;11(5):806. doi: 10.15252/msb.20145704 (PMC4461400; doi:10.15252/msb.20145704)
Supplement: Supplementary file 2 [file msb0011-0806-sd2.zip › SD et al scripts/CellQuant/+CellQuant/@CellpQuant/getField.m]

function field=getField(cellpop,varargin)


if isempty(varargin) && ~isempty(cellpop.currentfield)
    field=cellpop.currentfield;
elseif isa(varargin{1},'double')
    fieldfile=get(cellpop.fieldhash,varargin{1});
    load -mat fieldfile
    
        
else
    display('Please indicate desired field number');
end
    
        
    
