# Supplementary material for: Orthogonal control of expression mean and variance by epigenetic features at different genomic loci
Source: Mol Syst Biol. 2015 May 5;11(5):806. doi: 10.15252/msb.20145704 (PMC4461400; doi:10.15252/msb.20145704)
Supplement: Supplementary file 2 [file msb0011-0806-sd2.zip › SD et al scripts/CellQuant/+CellQuant/@CellpQuant/getID.m]

function getID(cellpop)

pfname=regexp(cellpop.imfile,'_','split');
fdate=regexp(date,'-','split');
fdate=strcat(fdate(1), fdate(2),fdate(3));
cellpop.ID=strcat(cell2mat(pfname(1)), cell2mat(pfname(2)), '_' ,fdate);
