# Supplementary material for: Orthogonal control of expression mean and variance by epigenetic features at different genomic loci
Source: Mol Syst Biol. 2015 May 5;11(5):806. doi: 10.15252/msb.20145704 (PMC4461400; doi:10.15252/msb.20145704)
Supplement: Supplementary file 2 [file msb0011-0806-sd2.zip › SD et al scripts/CellQuant/+CellQuant/@CellpQuant/getMeasure.m]

function popstats=getMeasure(cellpop,type)

if strcmp(type,'cells')
   
    popstats=cellpop.cellpdata;
elseif strcmp(type,'FISH')
    popstats=cellpop.fishpdata;
elseif strcmp(type,'Bursts')
    popstats=cellpop.burstpdata;
 end
