# Supplementary material for: Orthogonal control of expression mean and variance by epigenetic features at different genomic loci
Source: Mol Syst Biol. 2015 May 5;11(5):806. doi: 10.15252/msb.20145704 (PMC4461400; doi:10.15252/msb.20145704)
Supplement: Supplementary file 2 [file msb0011-0806-sd2.zip › SD et al scripts/CellQuant/+CellQuant/@CellpQuant/loadField.m]

function loadField(cellpop,fieldname)

if isunix||ismac
        cd ([cellpop.imdir,'/','processed'])
    else
       cd ([cellpop.imdir,'\','processed'])
end

cellpop.currentfield=get(cellpop.fieldhash,fieldname);

if ~isempty(cellpop.currentfield)
    load([fieldname,'.field']);
else
    display('Error: Field not found')
    return
end

cellhandles=cellpop.currentfeld.getCells();

for i=1:numel(cellhandles)
    load([fieldname,'_',i,'.cell']);
end
