# Supplementary material for: Orthogonal control of expression mean and variance by epigenetic features at different genomic loci
Source: Mol Syst Biol. 2015 May 5;11(5):806. doi: 10.15252/msb.20145704 (PMC4461400; doi:10.15252/msb.20145704)
Supplement: Supplementary file 2 [file msb0011-0806-sd2.zip › SD et al scripts/CellQuant/+CellQuant/@CellpQuant/mansegment.m]

function mansegment(cellpop,type)


for i=1:length(cellpop.filenames)
       
         
         if isempty(cellpop.filenames(i).segmented)
             imfile=cellpop.filenames(i).name;
             cellpop.filenames(i).name
        
              tic
             if strcmp(type,'all')||strcmp(type,'segment')
              currentfield=cellpop.runsegmentation(imfile,0);
            end
            if strcmp(type, 'all')||strcmp(type, 'quantitate')%&&currentfield.status('quantitate')
                   currentfield=cellpop.runquantitation(currentfield);
            end
                

            if currentfield.issegmented()
                cellpop.filenames(i).segmented=1;
                cellpop.addField(imfile);
                cellpop.saveField(currentfield,imfile);
                
                %save([cellpop.savedir,'/a.mat'],'cellpop');
                clear currentfield
                toc
            end
         end
end
