# Supplementary material for: Orthogonal control of expression mean and variance by epigenetic features at different genomic loci
Source: Mol Syst Biol. 2015 May 5;11(5):806. doi: 10.15252/msb.20145704 (PMC4461400; doi:10.15252/msb.20145704)
Supplement: Supplementary file 2 [file msb0011-0806-sd2.zip › SD et al scripts/CellQuant/+CellQuant/@CellpQuant/process.m~]

function process(cellpop,varargin)

if isempty(varargin)
    type='all';
else
    type=varargin{1};
   
end


    if strcmp(cellpop.type,'single')
        if length(varargin)==2
             silent=varargin{2};
         else
             silent=1;
         end
        
        if strcmp(type,'all')||strcmp(type,'segment')
            tic
            cellpop.getID();
            cellpop.currentfield=cellpop.runsegmentation(cellpop.imfile,silent);
            toc
        end
        
        if strcmp(type, 'all')||strcmp(type, 'quantitate')||strcmp(type,'training')
                cellpop.training=1;
                if ~isempty(cellpop.currentfield) && cellpop.currentfield.issegmented
                    tic
                    cellpop.runquantitation(cellpop.currentfield);
                    toc
                else
                    if ~silent
                        display('field must be segmented prior to quantitation');
                    end
                end
        if cellpop.currentfield.issegmented()
            cellpop.addField(cellpop.currentfield);
        end
        end
        
        
     elseif strcmp(cellpop.type,'batch')
         if length(varargin)==2
             silent=varargin{2};
         else
             silent=1;
         end
       if isempty(cellpop.filenames)  
        if isunix || ismac
            imfiles=dir([cellpop.imdir,'/*',cellpop.imext]);
        else
            imfiles=dir([cellpop.imdir,'\*',cellpop.imext]);
        end
        cellpop.filenames=imfiles;
        cellpop.filenames().segmented=[];
        cellpop.filenames().quantitated=[];
         cellpop.imfile=imfiles(1).name;
         cellpop.getID();
       end
       
       if strcmp(type,'requantitate') ||strcmp(type,'training');
          for i=1:numel(cellpop.filenames)
              cellpop.filenames(i).quantitated=[];
          end
       end
        for i=1:numel(cellpop.filenames)
           if strcmp(type,'all')||strcmp(type,'segment')
            if isempty(cellpop.filenames(i).segmented)
            tic
            cellpop.filenames(i).name
            imfile=cellpop.filenames(i).name;
            currentfield=cellpop.runsegmentation(imfile,silent);
               if currentfield.issegmented()
               cellpop.filenames(i).segmented=1;
               end
             
            end
            if strcmp(type, 'all')&& currentfield.issegmented()
                   currentfield=cellpop.runquantitation(currentfield);
            end
           
                
       
          
                cellpop.saveField(currentfield,imfile);
                clear currentfield
                toc
           
            end
        
            
       
            
            
            
             
            elseif strcmp(type,'quantitate')||strcmp(type,'requantitate')||
               
               if isempty(cellpop.filenames(i).quantitated)&&~isempty(cellpop.filenames(i).segmented)
                savedir=cellpop.savedir;
                imfile=cellpop.filenames(i).name;
                cellpop.filenames(i).name
                imstring=strtok(imfile,cellpop.imext);
                savedir=[savedir,'/',imstring,'/'];
                cd (savedir)
                load([imstring,'.field'],'-mat')
                savefield=sprintf('currentfield=%s;',imstring);
                eval(savefield);
                tic
                currentfield=cellpop.runquantitation(currentfield);
          
                toc
                cellpop.filenames(i).quantitated=1;
                cellpop.saveField(currentfield,imfile);
              
                
               end
        end
            
                
                
            end
          
          save([cellpop.savedir,'/cellpop.mat'],'cellpop');
         clearvars -except cellpop i type silent
         % load([cellpop.savedir,'/cellpop.mat']);
            
        end
        %save([cellpop.savedir,'/cellpop.mat'],'cellpop');
       % if size(cellpop.resegment,1)>0
        %    cd(cellpop.savedir)
        %    pack
        %    cellpop.mansegment(type);
        %end
       % cellpop.loadCelldata();
    else
        display('Error: type must be ''single'',''batch'',or ''all''')
    end
    

end
