# Supplementary material for: Orthogonal control of expression mean and variance by epigenetic features at different genomic loci
Source: Mol Syst Biol. 2015 May 5;11(5):806. doi: 10.15252/msb.20145704 (PMC4461400; doi:10.15252/msb.20145704)
Supplement: Supplementary file 2 [file msb0011-0806-sd2.zip › SD et al scripts/CellQuant/+CellQuant/@CellpQuant/resavecell.m]

function resavecell(cellpop,fieldname,cellname,curcell)

savedir=cellpop.savedir;
savedir=[savedir,'/',fieldname,'/'];
  savecell=sprintf('%s=curcell;',cellname);
  eval(savecell);
  delete([savedir,cellname,'.mat']);
  save([savedir,cellname,'.mat'],cellname);
  
       if ~isempty(curcell.getBurstData(1))
             boverlay=curcell.overlayburst(1,1);
           if ~isempty(boverlay)
                boverlayproj=iterate('max',boverlay,[],3);
                writeim(squeeze(boverlayproj),[savedir,cellname,'_burstoverlay','.jpg'],'JPEG',0);
           else
               delete([savedir,cellname,'_burstoverlay','.jpg']); 
           end
             noverlay=curcell.overlayburst(3,1);
              if ~isempty(noverlay)
                nburstproj=iterate('max',noverlay,[],3);
                writeim(squeeze(nburstproj),[savedir,cellname,'_burstnucprojection','.jpg'],'JPEG',0);
              else
             if exist([savedir,cellname,'_burstnucprojection','.jpg'],'file')
                delete([savedir,cellname,'_burstnucprojection','.jpg']);
             end
              end
       else
            if exist([savedir,cellname,'_burstnucprojection','.jpg'],'file')
            delete([savedir,cellname,'_burstnucprojection','.jpg']);
            delete([savedir,cellname,'_burstoverlay','.jpg']);
            end
       end
