# Supplementary material for: Orthogonal control of expression mean and variance by epigenetic features at different genomic loci
Source: Mol Syst Biol. 2015 May 5;11(5):806. doi: 10.15252/msb.20145704 (PMC4461400; doi:10.15252/msb.20145704)
Supplement: Supplementary file 2 [file msb0011-0806-sd2.zip › SD et al scripts/CellQuant/+CellQuant/@CellpQuant/runquantitation.m]

function currentfield=runquantitation(cellpop,currentfield)


%update this with additional channels as needed
fishchannels=find(ismember(cellpop.Chtypes,'FISH')==1);
nucchannel=find(ismember(cellpop.Chtypes,'DAPI')==1);
gfpchannel=find(ismember(cellpop.Chtypes,'GFP')==1);
cherrychannel=find(ismember(cellpop.Chtypes,'mCherry')==1);

cellhandles=currentfield.getCells();
for i=1:numel(cellhandles)
    cellhandles{i}.setFilterProps(cellpop.fishprops);
    cellhandles{i}.training=cellpop.training;
    celldata=cellhandles{i}.getCellData(gfpchannel);
    if isfield(celldata,'CellSize')||isfield(celldata,'Size')&&celldata.Size>1000
     cellhandles{i}.setFilterProps(cellpop.fishprops);
        cellhandles{i}.quantitateFISH(fishchannels);
        flags=cellhandles{i}.isquantitated();
        cellhandles{i}.rlocalization(nucchannel,fishchannels);
   
        if ~flags(gfpchannel)
            cellhandles{i}.quantitateGFP(gfpchannel);
        end
    end
end
clear cellhandles
