# Supplementary material for: Orthogonal control of expression mean and variance by epigenetic features at different genomic loci
Source: Mol Syst Biol. 2015 May 5;11(5):806. doi: 10.15252/msb.20145704 (PMC4461400; doi:10.15252/msb.20145704)
Supplement: Supplementary file 2 [file msb0011-0806-sd2.zip › SD et al scripts/CellQuant/+CellQuant/@CellpQuant/runsegmentation.m~]

function runsegmentation(cellpop,imfil)

%Create Image object, parse metadata, split channels


ims=CellQuant.Image(cellpop.imfile,cellpop.savedir,cellpop.imdir);


segfield=CellQuant.segCells(ims,cellpop.segchannel,cellpop.seedchannel);
segfield.segmentCells();

cellhandles=segfield.getCells();
for i=1:numel(cellhandles)
    qcell=cellhandles{i};
    qcell.setChannelIDs(cellpop.Chtypes);
end
    
cellpop.currentfield=segfield;
