# Supplementary material for: Orthogonal control of expression mean and variance by epigenetic features at different genomic loci
Source: Mol Syst Biol. 2015 May 5;11(5):806. doi: 10.15252/msb.20145704 (PMC4461400; doi:10.15252/msb.20145704)
Supplement: Supplementary file 2 [file msb0011-0806-sd2.zip › SD et al scripts/CellQuant/+CellQuant/@CellpQuant/savemeasure.m]

function savemeasure(cellpop,type,varargin)


length = numel(varargin);
temp = cellpop.getMeasure(type); %getting a copy, no risk of overwrite

if length == 0;%designating no arguments as "save all"
    Mtypes =fieldnames(temp);
    length = 4;
else
    Mtypes = varargin{1};
end


s=pwd;
cd(cellpop.savedir)    
length2 = numel(cellpop.ID);
name = cellpop.ID(2);

for k = 2:length2-1
    name = strcat(name,cellpop.ID(k+1));
end

for k = 1:length
    name = strcat(name, '_' ,Mtypes{k});
    name = char(name);
ce    savelocation = fopen(name,'a');
    fwrite(savelocation, temp.(Mtypes{k}))
    fclose(savelocation)
end

cd(s)
return
