# Supplementary material for: Orthogonal control of expression mean and variance by epigenetic features at different genomic loci
Source: Mol Syst Biol. 2015 May 5;11(5):806. doi: 10.15252/msb.20145704 (PMC4461400; doi:10.15252/msb.20145704)
Supplement: Supplementary file 2 [file msb0011-0806-sd2.zip › SD et al scripts/CellQuant/+CellQuant/@CellpQuant/saveSingle.m]

function saveSingle(cellpop,dirname,flag)


if strcmp(cellpop.type,'single')
    savedir=cellpop.savedir;

if isunix && ~exist([savedir,'/',dirname],'dir')
    savedir=[savedir,'/',dirname];
    mkdir(savedir)
    savedir=[savedir,'/'];
elseif isunix
    savedir=[savedir,'/',dirname,'/'];
end

currentfield=cellpop.currentfield;
metadata=currentfield.getMetaData();
imstring=strtok(metadata.imfile,cellpop.imext);
imtypes=currentfield.getSaveImages();

% write all the segmentation images to disk
if flag
    for i=1:numel(imtypes)
       
        saveimage=currentfield.getImage({imtypes{i}});
        writeim(saveimage,[savedir,imstring,imtypes{i} '.jpg'],'JPEG',0);
    end
     %save field object
 % savefield=sprintf('%s=currentfield;',imstring);
 % eval(savefield);
  %save([savedir,imstring,'.field'],imstring);
end
    

    
%save field object


cellpop.ncells=0;
%%save all the cell objects associated with the field
fieldcells=currentfield.getCells();
for i=1:numel(fieldcells)
  cellpop.ncells=cellpop.ncells+1;
    cellname=[imstring,'_',mat2str(cellpop.ncells)];
  cellpop.cellhash=put(cellpop.cellhash,cellpop.ncells,cellname);
  savecell=sprintf('%s=fieldcells{i};',cellname);
  eval(savecell);
  save([savedir,cellname,'.mat'],cellname);
  flags=fieldcells{i}.isquantitated();
  if flags(1)
    if ~isempty(fieldcells{i}.getCellData(1));
        loverlay=fieldcells{i}.overlaylabel(1,1);
        if ~isempty(loverlay)
            loverlayproj=iterate('max',loverlay,[],3);
            writeim(squeeze(loverlayproj),[savedir,cellname,'_fishoverlay','.jpg'],'JPEG',0);

        end
           fishf=fieldcells{i}.getImage(1,{'filtered'});
            fishproj=iterate('max',fishf{1},[],3);
            writeim(squeeze(fishproj),[savedir,cellname,'_fishproj','.jpg'],'JPEG',0);
    end
     if ~isempty(fieldcells{i}.getBurstData(1))
             boverlay=fieldcells{i}.overlayburst(1,1);
             noverlay=fieldcells{i}.overlayburst(3,1);
           if ~isempty(boverlay)
                boverlayproj=iterate('max',boverlay,[],3);
                writeim(squeeze(boverlayproj),[savedir,cellname,'_burstoverlay','.jpg'],'JPEG',0);
           end
            if ~isempty(noverlay)
                nburstproj=iterate('max',noverlay,[],3);
                writeim(squeeze(nburstproj),[savedir,cellname,'_burstnucprojection','.jpg'],'JPEG',0);
            end
    end
           
           
           
       
  end
end
else
    display('Only Accesible from Single Mode')
end
