# Supplementary material for: Orthogonal control of expression mean and variance by epigenetic features at different genomic loci
Source: Mol Syst Biol. 2015 May 5;11(5):806. doi: 10.15252/msb.20145704 (PMC4461400; doi:10.15252/msb.20145704)
Supplement: Supplementary file 2 [file msb0011-0806-sd2.zip › SD et al scripts/CellQuant/+CellQuant/@CellpQuant/setChannels.m]

function setChannels(cellpop,channels)

%parse user supplied channels input string with whitespace token

[T,R]=strtok(channels);
chan={T};

while ~isempty(R)
    [T,R]=strtok(R);
    chan=[chan,{T}];
end

cellpop.Chtypes=chan;
