# Supplementary material for: Orthogonal control of expression mean and variance by epigenetic features at different genomic loci
Source: Mol Syst Biol. 2015 May 5;11(5):806. doi: 10.15252/msb.20145704 (PMC4461400; doi:10.15252/msb.20145704)
Supplement: Supplementary file 2 [file msb0011-0806-sd2.zip › SD et al scripts/CellQuant/+CellQuant/@CellpQuant/TCquant.m]

function TCquant(cellpop)

singlemean=mean(cellpop.getMeasure('FISH').Sum);
singleerror=std(cellpop.getMeasure('FISH').Sum);
tcdata=cellpop.getMeasure('Bursts');
fishdata=cellpop.getMeasure('FISH');
rcellpdata=[];
tcs=[];

for i=1:size(cellpop.cellpdata,1)
    celldata=cellpop.cellpdata(i);
    ccentr=celldata.Centroid;
    if ~isempty(tcdata)
    tcs=find(tcdata.Cell_ID==i);
    end
   % if ~ismpety(fishdata)
   %     cfish=find(fishdata.Cell_ID==i);
        celltc=[];
  %  end
    if ~isempty(tcs)
        celltc=tcdata(tcs);
    end
    %cellfish=fishdata(cfish);
    tct=0;
%    distances=zeros(numel(cfish),2);
%     if size(celltc,1)==1
%         if ~isempty(cfish)
%             tctcntr=celltc.Center;
% 
%             for k=1:numel(cfish)
%                 distances(k,1)=sqrt(sum((cellfish(cfish(k)).Center-tctcntr).^2));
%             end
%         end
%     end
%     if ~isempty(cfish)
%         for l=1:numel(cfish)
%             distances(l,2)=sqrt(sum((cellfish(cfish(l)).Center-ccentr).^2));
%         end
%     end
%   
%     if ~isempty(distances)
%         tdist=mean(distances(:,1));
%         cdist=mean(distances(:,2));
%     else
%         tdist=0;
%         cdist=0;
%     end
%                 
%        tdist=tdist/celldata.Mean_Feret; 
%        tdistb=(tdist/celldata.CellSize)*10^6;
%        cdist=cdist/celldata.Mean_Feret;
%        cdistb=(cdist/celldata.CellSize)*10^6;
%         
    if size(celltc,1)~=0
        for j=celltc.ID
            tct=tct+(celltc(j).Sum)/singlemean;
        end
    end
    TCtranscripts=round(tct);
   
        tcq=dip_measurement('TC_Transcripts',TCtranscripts,'Total_Transcripts',celldata.Transcripts+TCtranscripts);%,'Mean_distTC',tdist,'Mean_distTCb',tdistb,'Mean_distCntr',cdist,'Mean_distCntrb',cdistb);
        tcq.ID=i;
        celldata=[celldata,tcq];
        if i==1
            rcellpdata=celldata;
        else
            rcellpdata=[rcellpdata;celldata];
        end
end
cellpop.cellpdata=rcellpdata;
        
