# Supplementary material for: Orthogonal control of expression mean and variance by epigenetic features at different genomic loci
Source: Mol Syst Biol. 2015 May 5;11(5):806. doi: 10.15252/msb.20145704 (PMC4461400; doi:10.15252/msb.20145704)
Supplement: Supplementary file 2 [file msb0011-0806-sd2.zip › SD et al scripts/CellQuant/+CellQuant/@CellpQuant/var.m]

function var(cellpop,type,Mtypes)
length = numel(Mtypes);
varvals = zeros(1,length);
output = '';
for k = 1:length
    varvals(k) = var(cellpop.getMeasure(type).(Mtypes{k}));
    output = sprintf('%sThe variance of %s is %f\n',output,Mtypes{k},varvals(k));
end
fprintf('%s',output)
return
