# Supplementary material for: Orthogonal control of expression mean and variance by epigenetic features at different genomic loci
Source: Mol Syst Biol. 2015 May 5;11(5):806. doi: 10.15252/msb.20145704 (PMC4461400; doi:10.15252/msb.20145704)
Supplement: Supplementary file 2 [file msb0011-0806-sd2.zip › SD et al scripts/CellQuant/+CellQuant/@Image/copyobj.m]

function ostack=copyobj(istack)

        ostack=CellQuant.Image(); %create empty Image object
        ostack.imfile=istack.imfile;
        ostack.path=istack.path;
        ostack.ID=istack.ID; %identifier
        ostack.Ex=istack.Ex;
        ostack.channels=istack.channels;
        ostack.Em=istack.Em;
        ostack.decon=istack.decon;
        ostack.nch=istack.nch; %number of channels
        ostack.zspacing=istack.zspacing; %Z spacing of images
        ostack.input=istack.input; %input .ics image
        ostac.dimensions=istack.dimensions; %[X Y Z]
