# Supplementary material for: Orthogonal control of expression mean and variance by epigenetic features at different genomic loci
Source: Mol Syst Biol. 2015 May 5;11(5):806. doi: 10.15252/msb.20145704 (PMC4461400; doi:10.15252/msb.20145704)
Supplement: Supplementary file 2 [file msb0011-0806-sd2.zip › SD et al scripts/CellQuant/+CellQuant/@Image/getChannels.m]

   function charray=getChannels(istack,chan)
                nch=length(chan);
           
                if nch>1
                    charray=newimar(nch);
                    for i=1:nch
                        charray{i}=istack.channels{chan(i)};
                    end
                else
                    charray=istack.channels{chan(1)};
                
                end
            
