# Supplementary material for: Orthogonal control of expression mean and variance by epigenetic features at different genomic loci
Source: Mol Syst Biol. 2015 May 5;11(5):806. doi: 10.15252/msb.20145704 (PMC4461400; doi:10.15252/msb.20145704)
Supplement: Supplementary file 2 [file msb0011-0806-sd2.zip › SD et al scripts/CellQuant/+CellQuant/@Image/parseICS.m]

function parseICS(istack)

    if isunix
        icsfile=[istack.imdir,'/',istack.imfile];
    elseif ispc
        icsfile=[istack.imdir,'\',istack.imfile];
    end
    fid=fopen(icsfile,'r');
    a=textscan(fid,'%s %s',1,'Headerlines',2);
    id=regexp(a{2},'[A-Z0-9]+_[A-Z0-9]+','match');
    istack.ID=cell2mat(id{1}(1));
    frewind(fid);
    a=textscan(fid,'%s %s %u %u %u %u %u %u',1,'Headerlines',5); %get image dimensions
    %istack.dimensions=double(cell2mat([a(4:7)]));
    istack.dimensions=double(cell2mat([a(4:6)]));
    %istack.nch=double(cell2mat(a(6)));
    istack.nch=double(cell2mat(a(8)));
    
    %a=textscan(fid,'%s %s %f %f %f %f %f %f',1,'Headerlines',8); %get z-spacing
    %istack.zspacing=cell2mat(a(6));
    
    %a=textscan(fid,'%s %s %s %f %f %f',1,'Headerlines',7); %get Ex wavelengths
    %istack.Ex=cell2mat(a(4:6));
    
    %a=textscan(fid,'%s %s %s %f %f %f',1);
    %istack.Em=cell2mat(a(4:6));
  
% while ~feof(fid)    
%     a=textscan(fid,'%s',1,'Headerlines',0,'delimiter','\n');
%     if ~isempty(a{1});
%         iter=regexp(regexp(a{1}{1},'-it [0-9]+ -mode ','match'),'[0-9]+','match'); %get decon iterations
%         if ~isempty(iter)
%             istack.decon.iter=cell2mat(iter{1});
%             istack.decon.SN=cell2mat(regexp(a{1}{1},'([0-9]+ ){3}[0-9]+','match')); %get decon SNR per channel
%             q=regexp(regexp(a{1}{1},'-q [0-9].[0-9]+ ','match'),'[0-9].[0-9]+','match');
%             istack.decon.q=cell2mat(q{1});
%     
%         end
%     end
% end

    
    
    
    
    
