# Supplementary material for: Orthogonal control of expression mean and variance by epigenetic features at different genomic loci
Source: Mol Syst Biol. 2015 May 5;11(5):806. doi: 10.15252/msb.20145704 (PMC4461400; doi:10.15252/msb.20145704)
Supplement: Supplementary file 2 [file msb0011-0806-sd2.zip › SD et al scripts/CellQuant/+CellQuant/@qCell/exportFISHimages.m~]

function  exportFISHimages(dir)

cells=dir([dir,'/*.mat']);

for i=1:length(cells)-1
   load(cells(i).name);
   cellObj=eval(strtok(cells(i).name,'.mat'));

qFISH=cellObj.getQuant(1);
imagetypes={'input','probe_filtered','binary_thresholded','labeled_probe','relabeled_probe'};

for (i=1:length(imagetypes)-1)
   proj=iterate('max',qFISH.getImage({imagetypes{i}}),[],3);
    writeim(squeeze(proj),[dir,'/FISHout/',cellname,'_',imagetypes{i},'.ps'],'PS',0);
end

end
