# Supplementary material for: Orthogonal control of expression mean and variance by epigenetic features at different genomic loci
Source: Mol Syst Biol. 2015 May 5;11(5):806. doi: 10.15252/msb.20145704 (PMC4461400; doi:10.15252/msb.20145704)
Supplement: Supplementary file 2 [file msb0011-0806-sd2.zip › SD et al scripts/CellQuant/+CellQuant/@qCell/getBurstData.m~]

function burstmeasure=getlocData(qcell,channel,varargin)
 

    if ~isempty(qcell.locdata{channel})
        mtypes=fieldnames(qcell.locdata{channel});
    else
          %display(sprintf('Channel %i contains no meausrements',channel))
        burstmeasure=[];
        return
    end
        
 
    if ~isempty(varargin)
    
        measuretypes=varargin{1};
   
        nummeas=numel(measuretypes);
        nobjs=numel(qcell.burstdata{channel}.id);
        burstmeasure=cell(nummeas);
        burstmeasurements=cell(nobjs,nummeas);
        for i=1:nummeas
            meas=measuretypes{i};
            if ismember(meas,mtypes)
                burstmeasure{i}=qcell.burstdata{channel}.(meas);
                for j=1:nobjs
                    burstmeasurements(j,i)={burstmeasure{i}(j)};
                end
            else
                display(sprintf('%s not a measurement type in channel %i',meas,channel))
                qcell.getMeasureTypes(channel);
                burstmeasure=[];
                return
            end
        end

        burstmeasure=dip_measurement(cell2struct(burstmeasurements,measuretypes,2));
    
    else
        burstmeasure=qcell.burstdata{channel};

    end
