# Supplementary material for: Orthogonal control of expression mean and variance by epigenetic features at different genomic loci
Source: Mol Syst Biol. 2015 May 5;11(5):806. doi: 10.15252/msb.20145704 (PMC4461400; doi:10.15252/msb.20145704)
Supplement: Supplementary file 2 [file msb0011-0806-sd2.zip › SD et al scripts/CellQuant/+CellQuant/@qCell/getFISHMean.m]

function  [particleIntensity,particlep2aSD]=getFISHMean(fieldDir)

cells=dir([fieldDir,'/*.mat']);
particleIntensity=[];
particlep2aSD=[];
for i=1:length(cells) 
    load(cells(i).name);
    cellObj=eval(strtok(cells(i).name,'.mat'));
    qFISH=cellObj.getQuant(1);
    probedata=qFISH.probedata.r;
    particleIntensity=[particleIntesity,probedata.Mean];
    

end
