# Supplementary material for: Orthogonal control of expression mean and variance by epigenetic features at different genomic loci
Source: Mol Syst Biol. 2015 May 5;11(5):806. doi: 10.15252/msb.20145704 (PMC4461400; doi:10.15252/msb.20145704)
Supplement: Supplementary file 2 [file msb0011-0806-sd2.zip › SD et al scripts/CellQuant/+CellQuant/@qCell/overlayburst.m~]

function varargout=overlayburst(qcell,greych,burstch)
%%Usage: qcell.overlaylabel(greych,labelch) 
%%overlays desired qcell label channel (labelch) with grey channel (greych) 

if isa(greych,'double') && isa(burstch,'double')
    chid=qcell.ChannelsIDs;
   if ~strcmp(qcell.channelIDs{greych},'GFP')
        greyim=qcell.processed{greych};
   else
       greyim=qcell.raw{greych};
   end
        labelim=qcell.bursts{burstch}; 
        if min(size(greyim)==size(labelim))
            overlayout=overlay(greyim,labelim);
        else
            overlayout=[];
        end
   if ~nargout
        
        h=dipshow(overlayout);
        diptruesize(h, 50);
        varargout=[];
        return;
   end
   varargout={overlayout};
   
   
end
