# Supplementary material for: Orthogonal control of expression mean and variance by epigenetic features at different genomic loci
Source: Mol Syst Biol. 2015 May 5;11(5):806. doi: 10.15252/msb.20145704 (PMC4461400; doi:10.15252/msb.20145704)
Supplement: Supplementary file 2 [file msb0011-0806-sd2.zip › SD et al scripts/CellQuant/+CellQuant/@qCell/overlaylabel.m]

function varargout=overlaylabel(qcell,greych,labelch)
%%Usage: qcell.overlaylabel(greych,labelch)
%%overlays desired qcell label channel (labelch) with grey channel (greych)
try
    if isa(greych,'double') && isa(labelch,'double')
        if ~strcmp(qcell.channelIDs{greych},'GFP')
            greyim=qcell.processed{greych};
        else
            greyim=qcell.raw{greych};
        end
        labelim=qcell.labels{labelch};
        if min(size(greyim)==size(labelim))
            overlayout=overlay(greyim,labelim);
        else
            overlayout=[];
        end
        if ~nargout
            
            h=dipshow(overlayout);
            diptruesize(h, 50);
            varargout=[];
            return;
        end
        varargout={overlayout};
        
        
    end
    
catch ME
    ME
    varargout=[];
    return;
end
