# Supplementary material for: Orthogonal control of expression mean and variance by epigenetic features at different genomic loci
Source: Mol Syst Biol. 2015 May 5;11(5):806. doi: 10.15252/msb.20145704 (PMC4461400; doi:10.15252/msb.20145704)
Supplement: Supplementary file 2 [file msb0011-0806-sd2.zip › SD et al scripts/CellQuant/+CellQuant/@qCell/quantitateGFP.m]

 function quantitateGFP(qcell,channel)


GFPdata=qcell.celldata{channel};
%cellintensity=measure(qcell.masks{channel},qcell.raw{channel},{'Sum'});
celldata=measure(label(fillholes(qcell.raw{channel}>median(qcell.raw{channel})),2,75000,0),qcell.raw{channel},{'Sum','Size','Center'});
if size(celldata,1)>1
    l=find(max(celldata.Size));
    celldata=celldata(l);
end

mferet=mean([GFPdata.feret(1),GFPdata.feret(2)]);
try 
    qcell.celldata{channel}=dip_measurement('CellSize',celldata.Size,'CellMidSize',GFPdata.size,'Centroid',celldata.Center,'Mean_Feret',mferet,'Intensity',celldata.Sum,'Circularity',GFPdata.p2a);
catch ME
    ME
    return;
end

qcell.quantitated(channel)=1;
