# Supplementary material for: Orthogonal control of expression mean and variance by epigenetic features at different genomic loci
Source: Mol Syst Biol. 2015 May 5;11(5):806. doi: 10.15252/msb.20145704 (PMC4461400; doi:10.15252/msb.20145704)
Supplement: Supplementary file 2 [file msb0011-0806-sd2.zip › SD et al scripts/CellQuant/+CellQuant/@qCell/quantitateGFP.m~]

 function quantitateGFP(qcell,channel)


GFPdata=qcell.celldata{channel};
cellintensity=measure(qcell.masks{channel},qcell.raw{channel},{'Sum'});
celldata=measure(label(fillholes(qcell.raw{channel}>median(qcell.raw{channel})),2,50000,0),[],{'Size','Center'});
if size(cellintensity,1)>1
    cellintensity=cellintensity(1);
    display('GFP data wrong size!');
end
if isempty(cellintensity)
    cellintensity=struct('ID',1,'Sum',0);
end

mferet=mean([GFPdata.feret(1),GFPdata.feret(2)]);
qcell.celldata{channel}=dip_measurement('CellSize',celldata.Size,'CellMidSize',GFPdata.size,'Centroid',celldata.,'Mean_Feret',mferet,'Intensity',cellintensity.Sum,'Circularity',GFPdata.p2a);

qcell.quantitated(channel)=1;
