# Supplementary material for: Orthogonal control of expression mean and variance by epigenetic features at different genomic loci
Source: Mol Syst Biol. 2015 May 5;11(5):806. doi: 10.15252/msb.20145704 (PMC4461400; doi:10.15252/msb.20145704)
Supplement: Supplementary file 2 [file msb0011-0806-sd2.zip › SD et al scripts/CellQuant/+CellQuant/@qCell/removeBurst.m~]

function removeBurst(qcell,channel,burstid)

  
  qcell.qobjs{channel}.removeBurst(burstid)
  qcell.burstdata{channels(i)}=qcell.qobjs{channel}.getBurstData();
  qcell.bursts{channels(i)}=qcell.qobjs{channel}.getImage({'burst_relabeled'});

     
