# Supplementary material for: Orthogonal control of expression mean and variance by epigenetic features at different genomic loci
Source: Mol Syst Biol. 2015 May 5;11(5):806. doi: 10.15252/msb.20145704 (PMC4461400; doi:10.15252/msb.20145704)
Supplement: Supplementary file 2 [file msb0011-0806-sd2.zip › SD et al scripts/CellQuant/+CellQuant/@qCell/setChannelIDs.m]

function setChannelIDs(qcell,ChIDs)
    if isa(ChIDs,'cell')
          qcell.channelIDs=ChIDs;
    else
        display('Usage: qCell.setChannelIDs({ChID1, ChID2,}');
    end
          
          
