# Supplementary material for: Orthogonal control of expression mean and variance by epigenetic features at different genomic loci
Source: Mol Syst Biol. 2015 May 5;11(5):806. doi: 10.15252/msb.20145704 (PMC4461400; doi:10.15252/msb.20145704)
Supplement: Supplementary file 2 [file msb0011-0806-sd2.zip › SD et al scripts/CellQuant/+CellQuant/@rFISH/countFISH.m]

function countFISH(rfish)

            rfish.probefilter();
            rfish.probelabel();
            rfish.measureprobe();
           if ~isempty(rfish.probedata)
                 rfish.filterobjects();
                 rfish.relabel();
               
           end
           
        
            
