# Supplementary material for: Orthogonal control of expression mean and variance by epigenetic features at different genomic loci
Source: Mol Syst Biol. 2015 May 5;11(5):806. doi: 10.15252/msb.20145704 (PMC4461400; doi:10.15252/msb.20145704)
Supplement: Supplementary file 2 [file msb0011-0806-sd2.zip › SD et al scripts/CellQuant/+CellQuant/@rFISH/detectburst.m]

function detectburst(rfish)


        
         filterprops=rfish.filterprops;
        likelyBursts=find(rfish.probedata.stddev>filterprops.BURST_MINSD);
     
        
      
       
        if ~isempty(likelyBursts)
            likelyBurstData=rfish.probedata(likelyBursts);
            candidateBurst=[];
  
            if numel(likelyBursts)>1
                candidateBurst=find(rfish.probedata.stddev==max(likelyBurstData.stddev));
                if numel(candidateBurst)>1
                    candidateBurst=find(rifsh.probedata.sum==max(likelyBurstData.stddev));
                end
            else
                candidateBurst=likelyBursts;
            end
      
       if ~isempty(candidateBurst)
           
            rfish.probeimages.burst_labeled_r=rfish.probeimages.labeled==candidateBurst;
  
            rfish.burstdata_r=rfish.probedata(candidateBurst);
       end
       end
      end
       
      
     
     
      
