# Supplementary material for: Orthogonal control of expression mean and variance by epigenetic features at different genomic loci
Source: Mol Syst Biol. 2015 May 5;11(5):806. doi: 10.15252/msb.20145704 (PMC4461400; doi:10.15252/msb.20145704)
Supplement: Supplementary file 2 [file msb0011-0806-sd2.zip › SD et al scripts/CellQuant/+CellQuant/@rFISH/detectburst.m~]

function detectburst(rfish)


        
         filterprops=rfish.filterprops;
        likelyBursts=find(rfish.probedata.stddev>20);
     
        
      
       
        if ~isempty(likelyBursts)
            likelyBurstData=rfish.probedata(likelyBursts);
            candidateBurst=[];
  
            if numel(likelyBursts)>1
                candidateBurst=find(rfish.burstdata.stddev==max(likelyBurstData.stddev));
                if numel(candidateBurst)>1
                    candidateBurst=find(rifsh.burstdata.sum==max(likelyB
                end
            else
                candidateBurst=likelyBursts;
            end
      
       if ~isempty(candidateBurst)
           
            rfish.probeimages.burst_labeled_r=newim(size(rfish.probeimages.burst_labeled));
            rfish.probeimages.burst_labeled_r(rfish.probeimages.burst_labeled==candidateBurst)=candidateBurst;
            rfish.probeimages.burst_labeled_r=label(rfish.probeimages.burst_labeled_r>0);
            rfish.burstdata_r=measure(rfish.probeimages.burst_labeled_r,rfish.probeimages.raw,rfish.measuretypes,[],filterprops.CONN,filterprops.BURST_MIN,filterprops.BURST_MAX);
       end
       end
      end
       
      
     
     
      
