# Supplementary material for: Orthogonal control of expression mean and variance by epigenetic features at different genomic loci
Source: Mol Syst Biol. 2015 May 5;11(5):806. doi: 10.15252/msb.20145704 (PMC4461400; doi:10.15252/msb.20145704)
Supplement: Supplementary file 2 [file msb0011-0806-sd2.zip › SD et al scripts/CellQuant/+CellQuant/@rFISH/getProbeData.m]

function pdata=getProbeData(varargin) 

rfish=varargin{1};

    switch nargin
        case 1 %no input arg, return all measuredata
            pdata=rfish.probedata_r;
        case 2 %return specified measurement
            measuretype=varargin{2};
            if ismember(measuretype,rfish.measuretypes)
                pdata=rfish.probedata_r.(measuretype);
            else
           
        
            s=sprintf('Valid Measurement Types are: %s',rfish.measuretypes);
            display(s);   
            end
    end
