# Supplementary material for: Orthogonal control of expression mean and variance by epigenetic features at different genomic loci
Source: Mol Syst Biol. 2015 May 5;11(5):806. doi: 10.15252/msb.20145704 (PMC4461400; doi:10.15252/msb.20145704)
Supplement: Supplementary file 2 [file msb0011-0806-sd2.zip › SD et al scripts/CellQuant/+CellQuant/@rFISH/measureprobe.m]

function measureprobe(rfish)
props=rfish.filterprops;
     rfish.probedata=measure(rfish.probeimages.labeled,rfish.probeimages.raw,rfish.measuretypes,[],props.CONN);
     
     
