# Supplementary material for: Orthogonal control of expression mean and variance by epigenetic features at different genomic loci
Source: Mol Syst Biol. 2015 May 5;11(5):806. doi: 10.15252/msb.20145704 (PMC4461400; doi:10.15252/msb.20145704)
Supplement: Supplementary file 2 [file msb0011-0806-sd2.zip › SD et al scripts/CellQuant/+CellQuant/@rFISH/probefilter.m]

function probefilter(rfish)


    filterprops=rfish.filterprops;
    rfish.probeimages.filtered=tophat(rfish.probeimages.raw,filterprops.TH_SIZE,filterprops.TH_SHAPE,filterprops.TH_TYPE,filterprops.TH_COLOR);
    %rfish.probeimages.filtered=medif(rfish.probeimages.raw,3);
    LoG15=-laplace(gaussf(rfish.probeimages.filtered,1.5),1.5);
    LoG15(LoG15<0)=0;                                                                                                                                                                                                                                        
    rfish.probeimages.filtered=LoG15;
                                                                                                                        % rfish.probeimages.filteredG=gradmag(rfish.probeimages.filteredT,filterprops.GRAD_SIGMA);

     % prev parameters thresh 2.5, P2A_MIN 0.96                                                                                                                                                                                                                                                                                                                                                                                                                                                                                                                                                                                           
