# Supplementary material for: Orthogonal control of expression mean and variance by epigenetic features at different genomic loci
Source: Mol Syst Biol. 2015 May 5;11(5):806. doi: 10.15252/msb.20145704 (PMC4461400; doi:10.15252/msb.20145704)
Supplement: Supplementary file 2 [file msb0011-0806-sd2.zip › SD et al scripts/CellQuant/+CellQuant/@rFISH/probelabel.m]

function  probelabel(rfish)

       
        filterprops=rfish.filterprops;
        rfish.probeimages.binary=fillholes(rfish.probeimages.filtered>filterprops.PROBE_THRESH);
        labeled=label(rfish.probeimages.binary,filterprops.CONN,filterprops.LABEL_MIN,0);
        rfish.probeimages.labeled=labeled;
