# Supplementary material for: Orthogonal control of expression mean and variance by epigenetic features at different genomic loci
Source: Mol Syst Biol. 2015 May 5;11(5):806. doi: 10.15252/msb.20145704 (PMC4461400; doi:10.15252/msb.20145704)
Supplement: Supplementary file 2 [file msb0011-0806-sd2.zip › SD et al scripts/CellQuant/+CellQuant/@rFISH/relabel.m]

function relabel(rfish)

if max(rfish.probeimages.labeled_r)>0
    rfish.probeimages.labeled_r=label(rfish.probeimages.labeled_r);
    rfish.probedata_r=measure(rfish.probeimages.labeled_r,rfish.probeimages.raw,rfish.measuretypes);
end
