# Supplementary material for: Orthogonal control of expression mean and variance by epigenetic features at different genomic loci
Source: Mol Syst Biol. 2015 May 5;11(5):806. doi: 10.15252/msb.20145704 (PMC4461400; doi:10.15252/msb.20145704)
Supplement: Supplementary file 2 [file msb0011-0806-sd2.zip › SD et al scripts/CellQuant/+CellQuant/@rFISH/removeBurst.m]

function removeBurst(rfish,burstid)
     
        filterprops=rfish.filterprops;
        for j=1:length(burstid)
            id=burstid(j);
        rfish.probeimages.burst_labeled_r(rfish.probeimages.burst_labeled_r==id)=0;
        end
        if ~isempty(find(rfish.probeimages.burst_labeled_r>0))
            rfish.probeimages.burst_labeled_r=label(rfish.probeimages.burst_labeled_r>0);
            rfish.burstdata_r=measure(rfish.probeimages.burst_labeled_r,rfish.probeimages.raw,rfish.measuretypes,[],filterprops.CONN,filterprops.BURST_MIN,filterprops.BURST_MAX);
        else
            rfish.probeimages.burst_labeled_r=[];
            rfish.burstdata_r=[];
        end
      if isempty(rfish.burstdata_r)
          rfish.probeimages.burst_labeled_r=[];
      end
        
