# Supplementary material for: Orthogonal control of expression mean and variance by epigenetic features at different genomic loci
Source: Mol Syst Biol. 2015 May 5;11(5):806. doi: 10.15252/msb.20145704 (PMC4461400; doi:10.15252/msb.20145704)
Supplement: Supplementary file 2 [file msb0011-0806-sd2.zip › SD et al scripts/CellQuant/+CellQuant/@rFISH/reprocess.m]

function reprocess(rfish,funcs)

functions=struct('filter','probefilter','label','probelabel','measure','measureprobe','objects','filterobjects',...
    'relabel','relabel');

if ~isempty(funcs)&&iscell(funcs)
    for i=1:length(funcs)
        try
            rfish.(functions.(funcs{i}));
        catch
            display('Invalid function');
            fieldnames(functions)
        end
    end
else
    display('Usage: rfish.reprocess{func1,func2...}');
    display('Valid functions: ');
    fieldnames(functions)
    
end
    
