# Supplementary material for: Orthogonal control of expression mean and variance by epigenetic features at different genomic loci
Source: Mol Syst Biol. 2015 May 5;11(5):806. doi: 10.15252/msb.20145704 (PMC4461400; doi:10.15252/msb.20145704)
Supplement: Supplementary file 2 [file msb0011-0806-sd2.zip › SD et al scripts/CellQuant/+CellQuant/@rFISH/setFilterProp.m]

function  setFilterProp(rfish,channel,varargin)

      if ~isempty(varargin)
          props=varargin{1};
          for i=1:2:numel(props)
              
            if ismember(prop,fieldnames(rfish.filterprops))
               rfish.pfilterprops.(propps(i))(channel)=props(i+1); 
            else
                display('These properties are available to change:')
                display(fieldnames(pfilterprops))
            end
      else
         display('These properties are available to change:')
         display(fieldnames(pfilterprops))
         display('Input cell array of property, value pairs')
          end
