# Supplementary material for: Orthogonal control of expression mean and variance by epigenetic features at different genomic loci
Source: Mol Syst Biol. 2015 May 5;11(5):806. doi: 10.15252/msb.20145704 (PMC4461400; doi:10.15252/msb.20145704)
Supplement: Supplementary file 2 [file msb0011-0806-sd2.zip › SD et al scripts/CellQuant/+CellQuant/@rFISH/trainFISH.m~]

function trainFISH(rfish)
    dipshow(iterate('max',rfish.probeimages.filtered,[],3));
    labelmax=squeeze(iterate('max',rfish.probeimages.labeled,[],3));
    h=dipshow(labelmax,'labels');
    labels=zeros(1,max(rfish.probeimages.labeled));
    for i=1:max(rfish.probeimages.labeled)
        labelmax=squeeze(iterate('max',rfish.probeimages.labeled==i,[],3));
        h=dipshow(labelmax,'labels');
        labels(i)=input('Classify: (1) Good (2) Doublet (3) Bad (4) Burst');
        
    end
    labels
end
