# Supplementary material for: Orthogonal control of expression mean and variance by epigenetic features at different genomic loci
Source: Mol Syst Biol. 2015 May 5;11(5):806. doi: 10.15252/msb.20145704 (PMC4461400; doi:10.15252/msb.20145704)
Supplement: Supplementary file 2 [file msb0011-0806-sd2.zip › SD et al scripts/CellQuant/+CellQuant/@segCells/cellcheck.m~]

function lcells=cellcheck(cells,lcells)

    bcells=newim(size(lcells));
    lmeasure=measure(lcells,[],{'size'});
    cells.segimages.cellskeleton=bcells;
for i=1:max(lcells); %loop through all the cells in the segmented label image
    cellcheck=zeros(size(lcells));
    if (lmeasure(i).
    cellcheck(lcells==i)=1;
    cellcheck=cellcheck>0;
    cellcheck=brmedgeobjs(cellcheck);
   
    cellskel=gradmag(dip_image(cellcheck,'dfloat'),0.2)>0.5;
    cells.segimages.cellskeleton=cells.segimages.cellskeleton+cellskel;
    bcells=bcells+cellcheck;
end
    lcells(bcells==0)=0; %return labeled image with edge objects removed
