# Supplementary material for: Orthogonal control of expression mean and variance by epigenetic features at different genomic loci
Source: Mol Syst Biol. 2015 May 5;11(5):806. doi: 10.15252/msb.20145704 (PMC4461400; doi:10.15252/msb.20145704)
Supplement: Supplementary file 2 [file msb0011-0806-sd2.zip › SD et al scripts/CellQuant/+CellQuant/@segCells/cropCells.m~]

function cropCells(cells)

cells.cropdata=measure(cells.segimages.celllabels,cells.segimages.midsection,cells.cellmeasures);
celldata=cells.cropdata;
nslice=cells.Metadata.dimensions(3);
nCh=cells.Metadata.NCh;
for i=1:length(celldata)
    bb=floor([celldata(i).Minimum,celldata(i).Maximum; %get bounding box + border
    chcropped=newimar(nCh);
    celllabel=cells.segimages.celllabels(bb(1,1):bb(1,2),bb(2,1):bb(2,2));
    cellskel=cells.segimages.cellskeleton(bb(1,1):bb(1,2),bb(2,1):bb(2,2));
    cellmask=celllabel>0;   
    cellmask(celllabel~=i)=0;
    cellmask=fillholes(cellmask);
    cellskel(cellmask==0)=0;%mask pixels outside of current object
    cellmask=repmat(cellmask,[1 1 nslice]);
    cellskel=repmat(cellskel,[1 1 nslice]);
    for j=1:nCh
        ch=cells.field.getChannels(j);
        chcropped{j}=ch(bb(1,1):bb(1,2),bb(2,1):bb(2,2),:)*cellmask;
    end
    clear cells.field
    cells.cellhandles{i}=CellQuant.qCell(chcropped,cellskel,cellmask,cells.segchannel,cells.cropdata(i));
end

cells.ncells=numel(cells.cellhandles);
    
