# Supplementary material for: Orthogonal control of expression mean and variance by epigenetic features at different genomic loci
Source: Mol Syst Biol. 2015 May 5;11(5):806. doi: 10.15252/msb.20145704 (PMC4461400; doi:10.15252/msb.20145704)
Supplement: Supplementary file 2 [file msb0011-0806-sd2.zip › SD et al scripts/CellQuant/+CellQuant/@segCells/delete.m]

function delete(cells)

delete(cells.field);
cells.field=[];
for i=1:numel(cells.cellhandles)
    delete(cells.cellhandles{i})
end
cells.cellhandles=[];
    
