# Supplementary material for: Orthogonal control of expression mean and variance by epigenetic features at different genomic loci
Source: Mol Syst Biol. 2015 May 5;11(5):806. doi: 10.15252/msb.20145704 (PMC4461400; doi:10.15252/msb.20145704)
Supplement: Supplementary file 2 [file msb0011-0806-sd2.zip › SD et al scripts/CellQuant/+CellQuant/@segCells/getCells.m]

function cellhandles=getCells(cells,varargin)

switch nargin
    case 1
        cellhandles=cells.cellhandles;
    case 2
        cellnum=varargin{1};
        cellhandles=cell(numel(cellnum));
        
        for i=1:numel(varargin{1})
            cellhandles{i}=cells.cellhandles{cellnum(i)};
        end
end
    
