# Supplementary material for: Orthogonal control of expression mean and variance by epigenetic features at different genomic loci
Source: Mol Syst Biol. 2015 May 5;11(5):806. doi: 10.15252/msb.20145704 (PMC4461400; doi:10.15252/msb.20145704)
Supplement: Supplementary file 2 [file msb0011-0806-sd2.zip › SD et al scripts/CellQuant/+CellQuant/@segCells/getFilterProps.m]

function filterprops=getFilterProps(cells,varargin)

if ~isempty(varargin)
    if iscell(props)
        numprops=length(props);
        propvals=cell(1,numprops);
        for i=1:numprops
            propvals(i)={cells.filterprops.(cell2mat(props(i)))};
        end
        filterprops=cell2struct(propvals,props,2);  
    else
        display('getFilterProps(props), where props is a cell array of desired properties');
    end
else
    filterprops=cells.filterprops;
end

    
        
        
    
    
