# Supplementary material for: Orthogonal control of expression mean and variance by epigenetic features at different genomic loci
Source: Mol Syst Biol. 2015 May 5;11(5):806. doi: 10.15252/msb.20145704 (PMC4461400; doi:10.15252/msb.20145704)
Supplement: Supplementary file 2 [file msb0011-0806-sd2.zip › SD et al scripts/CellQuant/+CellQuant/@segCells/getImage.m]

function varargout=getImage(cells,varargin)


if ~isempty(varargin)
    imtypes=varargin{1};
    for i=1:length(imtypes)
        
       imtype=imtypes{i};
     
        if ischar(imtype)&&ismember(imtype,fieldnames(cells.segimages))
            if ~nargout
                h=dipshow(cells.segimages.(imtype));
                diptruesize(h,50);
                if ismember(imtype,cells.labelimages);
                    dipmapping(h,'labels');
                end
            end
            if nargout
                if ~exist('oimage','var')
                    oimage=cell(length(imtypes),1);
                end
                oimage{i}=cells.segimages.(imtype);
            end
        else
            display('Please provide image type:')
            display(fieldnames(cells.segimages))
            return
        end
    end
    if nargout
        varargout=oimage;
    else
        varargout=[];
    end
else
  display('Please provide image type:')
            display(fieldnames(cells.segimages))
            varargout=[];
end
