# Supplementary material for: Orthogonal control of expression mean and variance by epigenetic features at different genomic loci
Source: Mol Syst Biol. 2015 May 5;11(5):806. doi: 10.15252/msb.20145704 (PMC4461400; doi:10.15252/msb.20145704)
Supplement: Supplementary file 2 [file msb0011-0806-sd2.zip › SD et al scripts/CellQuant/+CellQuant/@segCells/growregions.m~]

function flag=growregions(cells,manual,display)

 lcells=dip_growregions(cells.segimages.cellseeds,cells.segimages.dt,cells.segimages.cellmask,...
     2,10,'high_first');
% lcells=dip_growregions(cells.segimages.cellseeds,cells.segimages.rec,cells.segimages.cellmask,...
%     2,10,'high_first');
lcells=cells.cellcheck(lcells);
[lcells,flag]=cells.resegment(lcells,manual,display);

if flag~=2
    if flag==1
        lcells=cells.cellcheck(lcells);
    end
    cells.segimages.celllabels=lcells;
    cells.relabel(); %relabel to make labels consecutive
    cells.segimages.seed_overlay=overlay(cells.segimages.rec,cells.segimages.cellseeds);
    cells.segimages.label_overlay=overlay(cells.segimages.rec,cells.segimages.celllabels);
    cells.segimages.skeleton_overlay=overlay(cells.segimages.rec,cells.segimages.cellskeleton);
    flag=1;
else
    flag=0;
end
    
    
