# Supplementary material for: Orthogonal control of expression mean and variance by epigenetic features at different genomic loci
Source: Mol Syst Biol. 2015 May 5;11(5):806. doi: 10.15252/msb.20145704 (PMC4461400; doi:10.15252/msb.20145704)
Supplement: Supplementary file 2 [file msb0011-0806-sd2.zip › SD et al scripts/CellQuant/+CellQuant/@segCells/loadfstack.m]

function loadfstack(cells,istack)

%load desired fluorescent channel and retrieve middle slice for
%segmentation
nsect=istack.Metadata.dimensions(3);
%nsect=istack.Metadata.dimensions(4);
fstack=istack.getChannels(cells.segchannel);
seedstack=istack.getChannels(cells.seedchannel);
cells.field=istack;
cells.Metadata=istack.Metadata;
cells.segimages.midsection=squeeze(iterate('max',fstack,[],3));
cells.segimages.seedsection=squeeze(iterate('max',seedstack,[],3));
