# Supplementary material for: Orthogonal control of expression mean and variance by epigenetic features at different genomic loci
Source: Mol Syst Biol. 2015 May 5;11(5):806. doi: 10.15252/msb.20145704 (PMC4461400; doi:10.15252/msb.20145704)
Supplement: Supplementary file 2 [file msb0011-0806-sd2.zip › SD et al scripts/CellQuant/+CellQuant/@segCells/maskcells.m]

function maskcells(cells)

%binary mask from reconstructed image based on multiple of ostu threshold

%[o,t]=threshold(cells.segimages.rec,'triangle');
%cells.segimages.cellmask=fillholes(cells.segimages.rec>cells.filterprops.MASK_THRESH*t);

cells.segimages.cellmask=fillholes(cells.segimages.rec>cells.filterprops.MASK_THRESH*CellQuant.otsu(cells.segimages.rec)); 
