# Supplementary material for: Orthogonal control of expression mean and variance by epigenetic features at different genomic loci
Source: Mol Syst Biol. 2015 May 5;11(5):806. doi: 10.15252/msb.20145704 (PMC4461400; doi:10.15252/msb.20145704)
Supplement: Supplementary file 2 [file msb0011-0806-sd2.zip › SD et al scripts/CellQuant/+CellQuant/@segCells/nucseeds.m]

function nucseeds(cells)

seedsection_b=cells.segimages.seedsection>CellQuant.otsu(cells.segimages.seedsection);
seedsection_b=fillholes(seedsection_b);
cells.segimages.cellseeds=label(seedsection_b,2,cells.filterprops.MIN_CELL_SIZE);
cells.segimages.seed_overlay=overlay(cells.segimages.midsection,cells.segimages.cellseeds);
