# Supplementary material for: Orthogonal control of expression mean and variance by epigenetic features at different genomic loci
Source: Mol Syst Biol. 2015 May 5;11(5):806. doi: 10.15252/msb.20145704 (PMC4461400; doi:10.15252/msb.20145704)
Supplement: Supplementary file 2 [file msb0011-0806-sd2.zip › SD et al scripts/CellQuant/+CellQuant/@segCells/preprocess.m]

function preprocess(cells)

    L=log(cells.segimages.midsection+1);
    G=gaussf(L,cells.filterprops.GAUSS_SIGMA);
    H=L-G;
    E=exp(H);
    I=stretch(E);
    cells.segimages.preprocess=I;
    
    %cells.segimages.preprocess=stretch(cells.segimages.midsection);
    
