# Supplementary material for: Orthogonal control of expression mean and variance by epigenetic features at different genomic loci
Source: Mol Syst Biol. 2015 May 5;11(5):806. doi: 10.15252/msb.20145704 (PMC4461400; doi:10.15252/msb.20145704)
Supplement: Supplementary file 2 [file msb0011-0806-sd2.zip › SD et al scripts/CellQuant/+CellQuant/@segCells/reconstruct.m]

function reconstruct(cells)

    rec=reconstruction(cells.segimages.preprocess-cells.filterprops.DOME_HEIGHT,cells.segimages.preprocess);
    rec=cpf(rec,2);
    %rec=medif(cells.segimages.preprocess,15,'elliptic');
    %rec=cells.segimages.preprocess;
   % rec=tophat(rec,200);
    %rec=reconstruction(rec-cells.filterprops.DOME_HEIGHT/2,rec);
    cells.segimages.rec=rec;
