# Supplementary material for: Orthogonal control of expression mean and variance by epigenetic features at different genomic loci
Source: Mol Syst Biol. 2015 May 5;11(5):806. doi: 10.15252/msb.20145704 (PMC4461400; doi:10.15252/msb.20145704)
Supplement: Supplementary file 2 [file msb0011-0806-sd2.zip › SD et al scripts/CellQuant/+CellQuant/@segCells/relabel.m]

function relabel(cells)

lcells=cells.segimages.celllabels;

ids=unique(dip_array(lcells));
ids=ids(2:length(ids));

nids=1:length(ids);

for i=1:length(ids)
    lcells(lcells==ids(i))=nids(i);
end

cells.segimages.celllabels=lcells;
