# Supplementary material for: Orthogonal control of expression mean and variance by epigenetic features at different genomic loci
Source: Mol Syst Biol. 2015 May 5;11(5):806. doi: 10.15252/msb.20145704 (PMC4461400; doi:10.15252/msb.20145704)
Supplement: Supplementary file 2 [file msb0011-0806-sd2.zip › SD et al scripts/CellQuant/+CellQuant/@segCells/setFilterProps.m]

function setFilterProps(cells,props)

    if ~iscell(props);
        properror();
        return;
    else
        for i=1:2:length(props)-1
            propname=cell2mat(props(i));
            propval=cell2mat(props(i+1));
            if ~isempty(propname(i)) && ~isempty(propval)
                cells.filterprops.(propname)=propval;
            else
                properror();
                return;
            end
        end
    end
end
                
                
 function properror()
        display('setFilterProps(props)');
        display('props should be cell array of form')
        display('{property,value}') 
 end
            
            
