# Supplementary material for: Orthogonal control of expression mean and variance by epigenetic features at different genomic loci
Source: Mol Syst Biol. 2015 May 5;11(5):806. doi: 10.15252/msb.20145704 (PMC4461400; doi:10.15252/msb.20145704)
Supplement: Supplementary file 2 [file msb0011-0806-sd2.zip › SD et al scripts/CellQuant/+CellQuant/@segCells/status.m]

function flag=status(cells,type).
   
if strcmp(type,'quantitate')
    flag=cells.requant;
elseif strcmp(type,'segment');
    flag=cells.checkseg;
end
    
