# Supplementary material for: Orthogonal control of expression mean and variance by epigenetic features at different genomic loci
Source: Mol Syst Biol. 2015 May 5;11(5):806. doi: 10.15252/msb.20145704 (PMC4461400; doi:10.15252/msb.20145704)
Supplement: Supplementary file 2 [file msb0011-0806-sd2.zip › SD et al scripts/CellQuant/@hashtable/dump.m]

function [keys, vals] = dump(this)

% Retrieve all keys and corresponding values (in no particular order).

keys = cell(this.numel, 1);
vals = cell(this.numel, 1);

for i = 1:this.numel
    keys{i} = this.entries{i}.key;
    vals{i} = this.entries{i}.value;
end
