# Supplementary material for: Orthogonal control of expression mean and variance by epigenetic features at different genomic loci
Source: Mol Syst Biol. 2015 May 5;11(5):806. doi: 10.15252/msb.20145704 (PMC4461400; doi:10.15252/msb.20145704)
Supplement: Supplementary file 2 [file msb0011-0806-sd2.zip › SD et al scripts/CellQuant/@hashtable/get_hash_value.m]

function k = get_hash_value(this, obj)

% Return the raw hash value for obj using the hashing function currently in
% use by hashtable this.

k = this.hash(obj);
