# Supplementary material for: Orthogonal control of expression mean and variance by epigenetic features at different genomic loci
Source: Mol Syst Biol. 2015 May 5;11(5):806. doi: 10.15252/msb.20145704 (PMC4461400; doi:10.15252/msb.20145704)
Supplement: Supplementary file 2 [file msb0011-0806-sd2.zip › SD et al scripts/CellQuant/@hashtable/hashtable.m]

function self = hashtable(varargin)

% self = hashtable(['PropertyName', PropertyValue, ...])
%
% properties:
%   'size'    - initial capacity of the hash table (default = 100)
%
%   'load'    - initial load factor (ratio of # contents / size
%               above which the size will automatically be increased,
%               default = 0.75)
%
%   'equals'  - the function (handle) to use for testing key equality.
%               The default works for integers, reals, complex numbers, 
%               strings, matrices, structs, and cell arrays of the above,
%               but of course may not be efficient or suitable for your
%               particular data structure.  If you supply a new equality 
%               function, you should probably also supply a new hashcode 
%               function.  Equality functions should take two inputs and
%               return a boolean.
%
%   'hash'    - the hashcode function to use to generate hash values
%               for keys of the table.  The default works well only
%               with numbers, strings, and matrices.
%               Structs, cell arrays, etc. will get a very weak hash, so
%               you'll need to supply a better hashcode function if you
%               want to use these as keys.
%
%   'grow'    - factor by which to increase the size of the hashtable
%               when needed (default = 1.5)
%
% Notes:
%   The hashcode function is further enhanced by a simple internal hashing
%   function which tries to help ensure even spreading over the available
%   slots; however, no attempt has been made to provide a "perfect" hash.
%
%   The default equality function may or may not define equality in a way
%   that you will like.  In general, if you use keys that are all of the
%   same type, the equality function should distinguish keys that are
%   different.  Numerical values are compared using ==, so double(1)
%   "equals" int8(1).  Cell arrays and matrices are compared recursively,
%   element by element.  Structs are compared first by field names, then
%   recursively by individual fields.  Objects (instances of a class) are
%   compared if the method 'eq' is properly defined for the class,
%   otherwise they are assumed non-equal.
%

if nargin == 1
    if isa(varargin{1}, 'hashtable')
        self = varargin{1};
    else
        error('Unrecognized parameter list for hashtable constructor');
    end
else
    initial_size = 100;
    load_factor = 0.75;
    eq_function = @default_equals;
    hash_function = @default_hash;
    growth_factor = 1.5;
    
    for i = 1:2:nargin
        param = varargin{i};
        val = varargin{i+1};
        
        switch param
            case 'size'
                initial_size = val;
            case 'load'
                load_factor = val;
            case 'equals'
                eq_function = val;
            case 'hash'
                hash_function = val;
            case 'grow'
                growth_factor = val;
            otherwise
                error('Unrecognized parameter for hashtable constructor');
        end
    end
    
    t.size = initial_size;
    t.numel = 0;
    t.load = load_factor;
    t.grow = growth_factor;
    t.equals = eq_function;
    t.hash = hash_function;
    t.index = sparse(t.size, t.size);

    t.entries = cell(ceil(t.size * t.load), 1);
    
    self = class(t, 'hashtable');
end
