# Supplementary material for: Orthogonal control of expression mean and variance by epigenetic features at different genomic loci
Source: Mol Syst Biol. 2015 May 5;11(5):806. doi: 10.15252/msb.20145704 (PMC4461400; doi:10.15252/msb.20145704)
Supplement: Supplementary file 2 [file msb0011-0806-sd2.zip › SD et al scripts/CellQuant/@hashtable/private/increase_size.m]

function this = increase_size(this)

% setup the new hash index array
while (this.numel + 1) / this.size > this.load
    this.size = ceil(this.size * this.grow);
end

this.index = sparse(this.size, this.size);

% rehash the entries
for k = 1:this.numel
    h = private_hash(this, this.hash(this.entries{k}.key));
    j = 1;
    while this.index(h,j) ~= 0
        j = j + 1;
    end
    this.index(h,j) = k;
end

% grow the entries cell array
maxidx = ceil(this.size * this.load);
this.entries{maxidx + 1} = [];


    
