# Supplementary material for: Orthogonal control of expression mean and variance by epigenetic features at different genomic loci
Source: Mol Syst Biol. 2015 May 5;11(5):806. doi: 10.15252/msb.20145704 (PMC4461400; doi:10.15252/msb.20145704)
Supplement: Supplementary file 2 [file msb0011-0806-sd2.zip › SD et al scripts/CellQuant/@hashtable/private/private_hash.m]

function k = private_hash(this, d)

% private hash function: hash a double value to an int in the range of our
% indices.

phi = 1.6180339887;

k = floor(abs(mod(d * phi,1) * this.size + 1));
