# Supplementary material for: Orthogonal control of expression mean and variance by epigenetic features at different genomic loci
Source: Mol Syst Biol. 2015 May 5;11(5):806. doi: 10.15252/msb.20145704 (PMC4461400; doi:10.15252/msb.20145704)
Supplement: Supplementary file 2 [file msb0011-0806-sd2.zip › SD et al scripts/CellQuant/reprocess1.m]

clones={'FA2','GD3','CA2'};
thresh=[0.4,0.5,0.6];
basedir='/auto/sahara/namib/home/jefoley/LGM2_NSA_Noise/';

for i=1:length(clones)
    load([basedir,'LGM2_',clones{i},'/processed/cellpop.mat']);
    cellpop.setProps('FISH',struct('TH_SHAPE','elliptic','TH_TYPE','texture','TH_COLOR','white','TH_SIZE',7,'PROBE_THRESH',0.5,'BURST_THRESH',0.9,'CONN',2,'GRAD_SIGMA',0.9,'LABEL_MIN',50,'LABEL_MAX',300,'P2A_MAX',1.02,'SA_MIN',85,'P2A_MIN',0.96,'P2A_ABSMAX',1.15,'SD_THRESH',1,'GREY_SDMAX',1.35,'BURST_MINSD',23));
    cellpop.setProps('FISH',{'PROBE_THRESH',thresh(i)});
    cellpop.process('requantitate',1);
    clearvars -except clones thresh basedir i
end
loadClones(clones);
exit
