# Supplementary material for: Orthogonal control of expression mean and variance by epigenetic features at different genomic loci
Source: Mol Syst Biol. 2015 May 5;11(5):806. doi: 10.15252/msb.20145704 (PMC4461400; doi:10.15252/msb.20145704)
Supplement: Supplementary file 2 [file msb0011-0806-sd2.zip › SD et al scripts/flowset2ggplot.r]

flowset2ggplot<-function(flowset=NULL){
	require(reshape)
	require(flowCore)
	names<-sampleNames(flowset)
	columns<-colnames(flowset)
	flowFrame<-data.frame(name=rep(names[[1]],dim(flowset[[1]])[1]),exprs(flowset[[1]][,columns]))
	for (i in 2:length(flowset)) {
		i
	flowFrame<-rbind(flowFrame,data.frame(name=rep(names[[i]],dim(flowset[[i]])[1]),exprs(flowset[[i]][,columns])))
	}

	
	return(flowFrame)
}
