# Supplementary material for: Orthogonal control of expression mean and variance by epigenetic features at different genomic loci
Source: Mol Syst Biol. 2015 May 5;11(5):806. doi: 10.15252/msb.20145704 (PMC4461400; doi:10.15252/msb.20145704)
Supplement: Supplementary file 2 [file msb0011-0806-sd2.zip › SD et al scripts/LGM2_fittting_AllClones_wErrors_rev718.nb]

(* Content-type: application/vnd.wolfram.mathematica *)

(*** Wolfram Notebook File ***)
(* http://www.wolfram.com/nb *)

(* CreatedBy='Mathematica 8.0' *)

(*CacheID: 234*)
(* Internal cache information:
NotebookFileLineBreakTest
NotebookFileLineBreakTest
NotebookDataPosition[       157,          7]
NotebookDataLength[   1271360,      28367]
NotebookOptionsPosition[   1265618,      28219]
NotebookOutlinePosition[   1266133,      28239]
CellTagsIndexPosition[   1266090,      28236]
WindowFrame->Normal*)

(* Beginning of Notebook Content *)
Notebook[{

Cell[CellGroupData[{
Cell[BoxData[
 RowBox[{
  RowBox[{"(*", " ", 
   RowBox[{"Jonathan", " ", "Foley"}], " ", "*)"}], "\[IndentingNewLine]", 
  "\[IndentingNewLine]", 
  RowBox[{"(*", " ", "\[IndentingNewLine]", "   ", 
   RowBox[{
    RowBox[{
    "Two", " ", "State", " ", "Transcription", " ", "Model", 
     "\[IndentingNewLine]", "rates", " ", "per", " ", "hour", 
     "\[IndentingNewLine]", " ", "a"}], "\[Equal]", 
    RowBox[{
    "Promoter", " ", "on", " ", "rate", "\[IndentingNewLine]", " ", "b"}], 
    "\[Equal]", 
    RowBox[{
    "Promoter", " ", "off", " ", "rate", "\[IndentingNewLine]", " ", "c"}], 
    "\[Equal]", 
    RowBox[{"Transcription", " ", "rate", "\[IndentingNewLine]", " ", "d"}], 
    "\[Equal]", 
    RowBox[{"RNA", " ", "degradation", " ", "rate"}]}], "\[IndentingNewLine]",
    "*)"}], "\[IndentingNewLine]", 
  RowBox[{
   RowBox[{
    RowBox[{
    "SetDirectory", "[", 
     "\"\</auto/sahara/namib/home/jefoley/fitting/FISH_data3a\>\"", "]"}], 
    ";"}], "\[IndentingNewLine]", 
   RowBox[{"<<", "\"\<LGM2_fitparams.m\>\""}], "\[IndentingNewLine]", 
   RowBox[{
    RowBox[{"Needs", "[", "\"\<ErrorBarPlots`\>\"", "]"}], ";"}], 
   "\[IndentingNewLine]", 
   RowBox[{
    RowBox[{"REFIT", "=", "0"}], ";"}], "\[IndentingNewLine]", 
   RowBox[{
    RowBox[{"GFPdata", "=", 
     RowBox[{"Import", "[", "\"\<LGM2_GFPdata.csv\>\"", "]"}]}], ";"}], 
   "\[IndentingNewLine]", "\[IndentingNewLine]"}]}]], "Input",
 InitializationCell->True,
 CellChangeTimes->{{3.537029880788268*^9, 3.537029911453779*^9}, {
   3.5370301567947693`*^9, 3.537030262404307*^9}, {3.537030297403623*^9, 
   3.537030342184176*^9}, {3.537030401075076*^9, 3.537030441243144*^9}, {
   3.537030880210258*^9, 3.537030883205719*^9}, {3.537030915562928*^9, 
   3.5370309378486958`*^9}, {3.53703100268859*^9, 3.537031032430212*^9}, {
   3.5370315683763733`*^9, 3.537031570311385*^9}, {3.537031792684684*^9, 
   3.537031844073804*^9}, {3.537036194293419*^9, 3.5370362094302387`*^9}, {
   3.537036243986051*^9, 3.537036251679556*^9}, {3.537113552052293*^9, 
   3.537113567537911*^9}, {3.537635414129917*^9, 3.537635416803155*^9}, {
   3.537635457148745*^9, 3.537635521341069*^9}, {3.537636762407585*^9, 
   3.5376368518970137`*^9}, {3.537636901183723*^9, 3.5376369031438713`*^9}, {
   3.537636975064609*^9, 3.537637022382221*^9}, {3.537637054028233*^9, 
   3.5376370813558598`*^9}, {3.539106647556076*^9, 3.5391067440287857`*^9}, 
   3.539106799767912*^9, {3.539106831756579*^9, 3.539106875875442*^9}, {
   3.5391075152138357`*^9, 3.539107542893955*^9}, 3.540498474079542*^9, 
   3.540499169064561*^9, {3.5412787935362463`*^9, 3.541278793794304*^9}, 
   3.542723367627337*^9, 3.542723714728023*^9, {3.5432719173558893`*^9, 
   3.543272003273807*^9}, {3.543588034692174*^9, 3.543588054881875*^9}, 
   3.5441128944902687`*^9, 3.5441129607529716`*^9, {3.544113018845376*^9, 
   3.544113019091807*^9}, {3.544198780737583*^9, 3.5441987990356092`*^9}, 
   3.5442049321993237`*^9, {3.544548458087371*^9, 3.544548468405963*^9}, 
   3.545409348576874*^9, {3.545578337856975*^9, 3.5455783668349*^9}, {
   3.545578681578183*^9, 3.545578691446948*^9}, 3.5463605533744717`*^9, {
   3.546361851672504*^9, 3.546361861560841*^9}, {3.5463618941031103`*^9, 
   3.546361908470986*^9}, {3.546361962154538*^9, 3.5463619632035923`*^9}, {
   3.546362134514639*^9, 3.54636214130554*^9}, {3.546362328615271*^9, 
   3.546362329816907*^9}, {3.546375027934177*^9, 3.5463750293301287`*^9}, 
   3.5466189008912897`*^9, {3.5466301810952044`*^9, 3.5466301844664307`*^9}, {
   3.546634680106844*^9, 3.546634702256906*^9}, {3.5467251259542837`*^9, 
   3.546725150556628*^9}, {3.5467255473441277`*^9, 3.546725547481202*^9}, {
   3.54672652762037*^9, 3.5467265315062532`*^9}, {3.546726612762187*^9, 
   3.5467266140603647`*^9}, {3.5467414574742002`*^9, 3.5467414795381002`*^9}, 
   3.5467415260155087`*^9, {3.546800811782366*^9, 3.546800814572729*^9}}],

Cell[BoxData[
 RowBox[{"{", 
  RowBox[{
   RowBox[{"{", 
    RowBox[{"1.1223797787157825`", ",", "22.114034024371634`"}], "}"}], ",", 
   RowBox[{"{", 
    RowBox[{"0.8011508228260661`", ",", "27.860216884551377`"}], "}"}], ",", 
   RowBox[{"{", 
    RowBox[{"0.6125827866339639`", ",", "22.862981727950906`"}], "}"}], ",", 
   RowBox[{"{", 
    RowBox[{"0.6961823322462503`", ",", "2.5705066880648535`"}], "}"}], ",", 
   RowBox[{"{", 
    RowBox[{"0.2858185491520443`", ",", "5.108685599552731`"}], "}"}], ",", 
   RowBox[{"{", 
    RowBox[{"0.8563612192392285`", ",", "7.8252699205616345`"}], "}"}], ",", 
   RowBox[{"{", 
    RowBox[{"1.0214200008697532`", ",", "24.268075129224155`"}], "}"}], ",", 
   RowBox[{"{", 
    RowBox[{"0.40635473331175986`", ",", "11.476575066531803`"}], "}"}], ",", 
   
   RowBox[{"{", 
    RowBox[{"0.5083552764890948`", ",", "13.554812132016192`"}], "}"}], ",", 
   RowBox[{"{", 
    RowBox[{"0.4293758956178705`", ",", "9.226868528706536`"}], "}"}], ",", 
   RowBox[{"{", 
    RowBox[{"0.7746935748255653`", ",", "34.263562625973705`"}], "}"}], ",", 
   RowBox[{"{", 
    RowBox[{"0.46606894774979135`", ",", "10.933191285019998`"}], "}"}], ",", 
   
   RowBox[{"{", 
    RowBox[{"0.8677891744865436`", ",", "32.16754510965713`"}], "}"}], ",", 
   RowBox[{"{", 
    RowBox[{"0.6683474268472581`", ",", "32.66040556470784`"}], "}"}], ",", 
   RowBox[{"{", 
    RowBox[{"0.7214309983580212`", ",", "10.421077518035778`"}], "}"}], ",", 
   RowBox[{"{", 
    RowBox[{"0.6905455091577444`", ",", "16.51339768591604`"}], "}"}], ",", 
   RowBox[{"{", 
    RowBox[{"0.3745468322490157`", ",", "9.879436066638442`"}], "}"}], ",", 
   RowBox[{"{", 
    RowBox[{"0.5704656694557521`", ",", "3.2943917230159534`"}], "}"}], ",", 
   RowBox[{"{", 
    RowBox[{"0.6788843207064952`", ",", "23.334274226647278`"}], "}"}], ",", 
   RowBox[{"{", 
    RowBox[{"0.3639368160421302`", ",", "6.42388111558554`"}], "}"}], ",", 
   RowBox[{"{", 
    RowBox[{"0.23628723758400663`", ",", "7.993801906302927`"}], "}"}], ",", 
   RowBox[{"{", 
    RowBox[{"0.8643132290352479`", ",", "7.360586895957419`"}], "}"}], ",", 
   RowBox[{"{", 
    RowBox[{"1.0875013664100384`", ",", "9.004144450540752`"}], "}"}], ",", 
   RowBox[{"{", 
    RowBox[{"0.2388594785544367`", ",", "2.818724984599504`"}], "}"}], ",", 
   RowBox[{"{", 
    RowBox[{"1.4319696200337888`", ",", "18.829313486323223`"}], "}"}]}], 
  "}"}]], "Output",
 CellChangeTimes->{
  3.546741756319911*^9, {3.54680082792913*^9, 3.546800854415503*^9}, 
   3.5468774708258467`*^9, {3.5468823777634277`*^9, 3.546882378339776*^9}, {
   3.546884021245657*^9, 3.546884021650621*^9}, {3.551625389512981*^9, 
   3.551625410657856*^9}, 3.5516350479038057`*^9, 3.552145714592621*^9}]
}, Open  ]],

Cell[BoxData[
 RowBox[{"\[IndentingNewLine]", "\[IndentingNewLine]", 
  "\[IndentingNewLine]"}]], "Input",
 CellChangeTimes->{{3.546374856923827*^9, 3.54637485732302*^9}, {
   3.546374891254752*^9, 3.546374934404345*^9}, {3.546374987181089*^9, 
   3.546375061567384*^9}, {3.546618912196352*^9, 3.546618918030137*^9}, {
   3.546633577391139*^9, 3.546633631106635*^9}, 3.546726611147511*^9}],

Cell[BoxData[
 RowBox[{
  RowBox[{"(*", 
   RowBox[{"Define", " ", "distribution"}], "*)"}], "\[IndentingNewLine]", 
  RowBox[{
   RowBox[{
    RowBox[{"tdeg", "=", "0.34"}], ";"}], "\[IndentingNewLine]", 
   RowBox[{
    RowBox[{"tplus", "=", "60"}], ";"}], "\n", 
   RowBox[{
    RowBox[{"twoState", "/:", 
     RowBox[{"PDF", "[", 
      RowBox[{
       RowBox[{"twoState", "[", 
        RowBox[{"a_", ",", "b_", ",", "c_", ",", "d_"}], "]"}], ",", "x_"}], 
      "]"}], ":=", 
     RowBox[{"(", 
      RowBox[{
       RowBox[{
        RowBox[{"Gamma", "[", 
         RowBox[{
          RowBox[{"a", "/", "d"}], "+", "x"}], "]"}], "/", 
        RowBox[{"(", 
         RowBox[{
          RowBox[{"Gamma", "[", 
           RowBox[{"x", "+", "1"}], "]"}], "*", 
          RowBox[{"Gamma", "[", 
           RowBox[{
            RowBox[{"a", "/", "d"}], "+", 
            RowBox[{"b", "/", "d"}], "+", "x"}], "]"}]}], ")"}]}], "*", 
       RowBox[{"(", 
        RowBox[{
         RowBox[{"Gamma", "[", 
          RowBox[{
           RowBox[{"a", "/", "d"}], "+", 
           RowBox[{"b", "/", "d"}]}], "]"}], "/", 
         RowBox[{"Gamma", "[", 
          RowBox[{"a", "/", "d"}], "]"}]}], ")"}], 
       RowBox[{
        RowBox[{"(", 
         RowBox[{"c", "/", "d"}], ")"}], "^", "x"}], "*", 
       RowBox[{"Hypergeometric1F1", "[", 
        RowBox[{
         RowBox[{
          RowBox[{"a", "/", "d"}], "+", "x"}], ",", 
         RowBox[{
          RowBox[{"a", "/", "d"}], "+", 
          RowBox[{"b", "/", "d"}], "+", "x"}], ",", 
         RowBox[{
          RowBox[{"-", "c"}], "/", "d"}]}], "]"}]}], ")"}]}], ";", 
    RowBox[{"twoState", "/:", 
     RowBox[{"DistributionDomain", "[", 
      RowBox[{"twoState", "[", 
       RowBox[{"a_", ",", "b_", ",", "c_", ",", "d_"}], "]"}], "]"}], ":=", 
     RowBox[{"Interval", "[", 
      RowBox[{"{", 
       RowBox[{"0", ",", "Infinity"}], "}"}], "]"}]}], ";"}], 
   "\[IndentingNewLine]", 
   RowBox[{
    RowBox[{"twoState", "/:", 
     RowBox[{"DistributionParameterAssumptions", "[", 
      RowBox[{"twoState", "[", 
       RowBox[{"a_", ",", "b_", ",", "c_", ",", "d_"}], "]"}], "]"}], ":=", 
     RowBox[{
      RowBox[{"Element", "[", 
       RowBox[{
        RowBox[{"{", 
         RowBox[{"a", ",", "b", ",", "c", ",", "d"}], "}"}], ",", "Reals"}], 
       "]"}], "&&", 
      RowBox[{"a", ">", "0"}], "&&", 
      RowBox[{"b", ">", "0"}], "&&", 
      RowBox[{"c", ">", "0"}], "&&", 
      RowBox[{"d", ">", "0"}]}]}], ";"}], "\[IndentingNewLine]", 
   RowBox[{"twoState", "/:", 
    RowBox[{"DistributionParameterQ", "[", 
     RowBox[{"twoState", "[", 
      RowBox[{"a_", ",", "b_", ",", "c_", ",", "d_"}], "]"}], "]"}], ":=", 
    RowBox[{"!", 
     RowBox[{"TrueQ", "[", 
      RowBox[{"Not", "[", 
       RowBox[{
        RowBox[{"Element", "[", 
         RowBox[{
          RowBox[{"{", 
           RowBox[{"a", ",", "b", ",", "c", ",", "d"}], "}"}], ",", "Reals"}],
          "]"}], "&&", 
        RowBox[{"a", ">", "0"}], "&&", 
        RowBox[{"b", ">", "0"}], "&&", 
        RowBox[{"c", ">", "0"}], "&&", 
        RowBox[{"d", ">", "0"}]}], "]"}], "]"}]}]}], "\[IndentingNewLine]", 
   "\[IndentingNewLine]", 
   RowBox[{"(*", 
    RowBox[{
     RowBox[{"define", " ", "functions", " ", "for", " ", "fitting"}], ",", 
     " ", 
     RowBox[{"custom", " ", "distribution", " ", "so", " ", 
      RowBox[{"can", "'"}], "t", " ", "use", " ", "built", " ", "in", 
      "\[IndentingNewLine]", "functions"}]}], " ", "*)"}], 
   "\[IndentingNewLine]", "\[IndentingNewLine]", "\[IndentingNewLine]", 
   RowBox[{"twoState", "/:", 
    RowBox[{"LogLikelihood", "[", 
     RowBox[{
      RowBox[{"twoState", "[", 
       RowBox[{"a_", ",", "b_", ",", "c_", ",", "d_"}], "]"}], ",", "data_"}],
      "]"}], ":=", 
    RowBox[{"Sum", "[", 
     RowBox[{
      RowBox[{"Evaluate", "[", 
       RowBox[{"Log", "[", 
        RowBox[{"PDF", "[", 
         RowBox[{
          RowBox[{"twoState", "[", 
           RowBox[{"a", ",", "b", ",", "c", ",", "d"}], "]"}], ",", "x"}], 
         "]"}], "]"}], "]"}], ",", 
      RowBox[{"{", 
       RowBox[{"x", ",", "data"}], "}"}]}], "]"}]}], "\[IndentingNewLine]", 
   "\[IndentingNewLine]", 
   RowBox[{
    RowBox[{
     RowBox[{"mle", "[", "data_", "]"}], ":=", 
     RowBox[{"NArgMin", "[", 
      RowBox[{
       RowBox[{"{", 
        RowBox[{
         RowBox[{"-", 
          RowBox[{"LogLikelihood", "[", 
           RowBox[{
            RowBox[{"twoState", "[", 
             RowBox[{"a", ",", "b", ",", "tplus", ",", "tdeg"}], "]"}], ",", 
            "data"}], "]"}]}], ",", 
         RowBox[{
          RowBox[{"Element", "[", 
           RowBox[{
            RowBox[{"{", 
             RowBox[{"a", ",", "b"}], "}"}], ",", "Reals"}], "]"}], "&&", 
          RowBox[{"a", ">", "0"}], "&&", 
          RowBox[{"b", ">", "0"}]}]}], "}"}], ",", 
       RowBox[{"{", 
        RowBox[{"a", ",", "b"}], "}"}]}], "]"}]}], ";"}], 
   "\[IndentingNewLine]", "\[IndentingNewLine]", "\[IndentingNewLine]", 
   RowBox[{
    RowBox[{"files", "=", 
     RowBox[{"FileNames", "[", "\"\<*.mat\>\"", "]"}]}], ";"}], 
   "\[IndentingNewLine]", "\[IndentingNewLine]", 
   RowBox[{
    RowBox[{"data", "=", 
     RowBox[{"{", "}"}]}], ";"}], "\[IndentingNewLine]", 
   RowBox[{
    RowBox[{"names", "=", 
     RowBox[{"{", "}"}]}], ";"}], "\[IndentingNewLine]", 
   RowBox[{
    RowBox[{"importData", "[", "file_String", "]"}], ":=", 
    RowBox[{"Block", "[", 
     RowBox[{
      RowBox[{"{", "clone", "}"}], ",", "\[IndentingNewLine]", 
      RowBox[{
       RowBox[{"clone", "=", 
        RowBox[{"Flatten", "[", 
         RowBox[{"Import", "[", 
          RowBox[{"file", ",", "\"\<Data\>\""}], "]"}], "]"}]}], ";", 
       "\[IndentingNewLine]", 
       RowBox[{"cloneName", "=", 
        RowBox[{
         RowBox[{"StringSplit", "[", 
          RowBox[{"file", ",", "\"\<.\>\""}], "]"}], "[", 
         RowBox[{"[", "1", "]"}], "]"}]}], ";", "\[IndentingNewLine]", 
       RowBox[{"data", "=", 
        RowBox[{"Append", "[", 
         RowBox[{"data", ",", "clone"}], "]"}]}], ";", "\[IndentingNewLine]", 
       
       RowBox[{"names", "=", 
        RowBox[{"Append", "[", 
         RowBox[{"names", ",", "cloneName"}], "]"}]}], ";"}]}], 
     "\[IndentingNewLine]", "]"}]}], "\n", "\[IndentingNewLine]", 
   RowBox[{"Scan", "[", 
    RowBox[{"importData", ",", "files"}], "]"}], "\[IndentingNewLine]", 
   "\[IndentingNewLine]", "\[IndentingNewLine]"}]}]], "Input",
 CellChangeTimes->{{3.537029880788268*^9, 3.537029911453779*^9}, {
   3.5370301567947693`*^9, 3.537030262404307*^9}, {3.537030297403623*^9, 
   3.537030342184176*^9}, {3.537030401075076*^9, 3.537030441243144*^9}, {
   3.537030880210258*^9, 3.537030883205719*^9}, {3.537030915562928*^9, 
   3.5370309378486958`*^9}, {3.53703100268859*^9, 3.537031032430212*^9}, {
   3.5370315683763733`*^9, 3.537031570311385*^9}, {3.537031792684684*^9, 
   3.537031844073804*^9}, {3.537036194293419*^9, 3.5370362094302387`*^9}, {
   3.537036243986051*^9, 3.537036251679556*^9}, {3.537113552052293*^9, 
   3.537113567537911*^9}, {3.537635414129917*^9, 3.537635416803155*^9}, {
   3.537635457148745*^9, 3.537635521341069*^9}, {3.537636762407585*^9, 
   3.5376368518970137`*^9}, {3.537636901183723*^9, 3.5376369031438713`*^9}, {
   3.537636975064609*^9, 3.537637022382221*^9}, {3.537637054028233*^9, 
   3.5376370813558598`*^9}, {3.539106647556076*^9, 3.5391067440287857`*^9}, 
   3.539106799767912*^9, {3.539106831756579*^9, 3.539106875875442*^9}, {
   3.5391075152138357`*^9, 3.539107542893955*^9}, 3.540498474079542*^9, 
   3.540499169064561*^9, {3.5412787935362463`*^9, 3.541278793794304*^9}, 
   3.542723367627337*^9, 3.542723714728023*^9, {3.5432719173558893`*^9, 
   3.543272003273807*^9}, {3.543588034692174*^9, 3.543588054881875*^9}, 
   3.5441128944902687`*^9, 3.5441129607529716`*^9, {3.544113018845376*^9, 
   3.544113019091807*^9}, {3.544198780737583*^9, 3.5441987990356092`*^9}, 
   3.5442049321993237`*^9, {3.544548458087371*^9, 3.544548468405963*^9}, 
   3.545409348576874*^9, {3.545578337856975*^9, 3.545578362750024*^9}, 
   3.546362270022924*^9, {3.546618642628669*^9, 3.546618647795054*^9}, 
   3.5466187021897497`*^9, {3.5466189334589233`*^9, 3.546619003925152*^9}, {
   3.546619079957386*^9, 3.5466190861875677`*^9}, {3.546723213578106*^9, 
   3.546723235647201*^9}}],

Cell[BoxData[""], "Input",
 CellChangeTimes->{{3.546725513104621*^9, 3.546725523384358*^9}}],

Cell[BoxData[
 RowBox[{"(*", " ", 
  RowBox[{"Compute", " ", "mle", " ", "fits"}], " ", "*)"}]], "Input",
 CellChangeTimes->{{3.539107444948818*^9, 3.539107461064887*^9}}],

Cell[BoxData[
 RowBox[{"If", "[", "\[IndentingNewLine]", 
  RowBox[{
   RowBox[{"REFIT", "\[Equal]", "1"}], ",", 
   RowBox[{
    RowBox[{"fitparams", "=", 
     RowBox[{"ParallelMap", "[", 
      RowBox[{"mle", ",", "data"}], "]"}]}], " ", ";", "\[IndentingNewLine]", 
    
    RowBox[{"Save", "[", 
     RowBox[{"\"\<LGM2_fitparams.m\>\"", ",", "fitparams"}], "]"}], ";"}]}], 
  "]"}]], "Input",
 CellChangeTimes->{{3.5370362543459663`*^9, 3.537036285332947*^9}, {
   3.537036325071349*^9, 3.5370363553793783`*^9}, {3.537056116633225*^9, 
   3.5370561442215967`*^9}, {3.537113498208971*^9, 3.537113507278832*^9}, {
   3.537636859166628*^9, 3.537636882978468*^9}, {3.539106887177734*^9, 
   3.539106901697515*^9}, {3.539107337718238*^9, 3.539107357409629*^9}, 
   3.5391074142159986`*^9, 3.541355131233767*^9, 3.542573923599772*^9, {
   3.5455747058845863`*^9, 3.545574709150285*^9}, {3.54661886437364*^9, 
   3.546618866709581*^9}, 3.5466189297026052`*^9, 3.54671519339951*^9, {
   3.546725182131382*^9, 3.546725194443329*^9}, {3.546725225356957*^9, 
   3.5467252605524273`*^9}, {3.546725292252893*^9, 3.546725368274476*^9}, {
   3.546725465714779*^9, 3.546725481986929*^9}, {3.546725525349268*^9, 
   3.546725533001123*^9}}],

Cell[BoxData[""], "Input",
 CellChangeTimes->{{3.54427893909898*^9, 3.5442789758413553`*^9}, {
   3.544279008785231*^9, 3.5442790870310802`*^9}, 3.544279121911151*^9, 
   3.546618862858832*^9, {3.546715188821542*^9, 3.546715195394392*^9}}],

Cell[BoxData[{
 RowBox[{
  RowBox[{"afit", "=", 
   RowBox[{"fitparams", "[", 
    RowBox[{"[", 
     RowBox[{"All", ",", "1"}], "]"}], "]"}]}], 
  ";"}], "\[IndentingNewLine]", 
 RowBox[{
  RowBox[{"bfit", "=", 
   RowBox[{"fitparams", "[", 
    RowBox[{"[", 
     RowBox[{"All", ",", "2"}], "]"}], "]"}]}], ";"}]}], "Input",
 CellChangeTimes->{{3.53704799012037*^9, 3.537048016886911*^9}, 
   3.539107015591845*^9, {3.5442792143560467`*^9, 3.544279215613318*^9}}],

Cell[BoxData[{
 RowBox[{
  RowBox[{
   RowBox[{"minLL", "=", 
    RowBox[{"ParallelTable", "[", 
     RowBox[{
      RowBox[{"-", 
       RowBox[{"LogLikelihood", "[", 
        RowBox[{
         RowBox[{"twoState", "[", 
          RowBox[{
           RowBox[{"afit", "[", 
            RowBox[{"[", "i", "]"}], "]"}], ",", 
           RowBox[{"bfit", "[", 
            RowBox[{"[", "i", "]"}], "]"}], ",", "tplus", ",", "tdeg"}], 
          "]"}], ",", 
         RowBox[{"data", "[", 
          RowBox[{"[", "i", "]"}], "]"}]}], "]"}]}], ",", 
      RowBox[{"{", 
       RowBox[{"i", ",", "1", ",", 
        RowBox[{
         RowBox[{"Dimensions", "[", "data", "]"}], "[", 
         RowBox[{"[", "1", "]"}], "]"}]}], "}"}]}], "]"}]}], ";"}], 
  "\[IndentingNewLine]", "\n", "\n", "\n", "\n", 
  RowBox[{"(*", 
   RowBox[{"Compute", " ", "95", "%", " ", "confidence", " ", "intervals"}], 
   " ", "*)"}], "\n", "\[IndentingNewLine]", "\[IndentingNewLine]", 
  "\[IndentingNewLine]"}], "\[IndentingNewLine]", 
 RowBox[{
  RowBox[{"amin", "=", 
   RowBox[{"ParallelTable", "[", 
    RowBox[{
     RowBox[{"Quiet", "[", 
      RowBox[{"FindRoot", "[", 
       RowBox[{
        RowBox[{
         RowBox[{
          RowBox[{"-", 
           RowBox[{"LogLikelihood", "[", 
            RowBox[{
             RowBox[{"twoState", "[", 
              RowBox[{"a", ",", 
               RowBox[{"bfit", "[", 
                RowBox[{"[", "i", "]"}], "]"}], ",", "tplus", ",", "tdeg"}], 
              "]"}], ",", 
             RowBox[{"data", "[", 
              RowBox[{"[", "i", "]"}], "]"}]}], "]"}]}], "-", 
          RowBox[{"minLL", "[", 
           RowBox[{"[", "i", "]"}], "]"}]}], "\[Equal]", "1.92"}], ",", 
        RowBox[{"{", 
         RowBox[{"a", ",", 
          RowBox[{
           RowBox[{"afit", "[", 
            RowBox[{"[", "i", "]"}], "]"}], "-", 
           RowBox[{"0.1", "*", 
            RowBox[{"afit", "[", 
             RowBox[{"[", "i", "]"}], "]"}]}]}]}], "}"}], ",", 
        RowBox[{"WorkingPrecision", "\[Rule]", "30"}]}], "]"}], "]"}], ",", 
     RowBox[{"{", 
      RowBox[{"i", ",", "1", ",", "25"}], "}"}]}], "]"}]}], ";"}], "\n", 
 RowBox[{
  RowBox[{"amax", "=", 
   RowBox[{"ParallelTable", "[", 
    RowBox[{
     RowBox[{"Quiet", "[", 
      RowBox[{"FindRoot", "[", 
       RowBox[{
        RowBox[{
         RowBox[{
          RowBox[{"-", 
           RowBox[{"LogLikelihood", "[", 
            RowBox[{
             RowBox[{"twoState", "[", 
              RowBox[{"a", ",", 
               RowBox[{"bfit", "[", 
                RowBox[{"[", "i", "]"}], "]"}], ",", "tplus", ",", "tdeg"}], 
              "]"}], ",", 
             RowBox[{"data", "[", 
              RowBox[{"[", "i", "]"}], "]"}]}], "]"}]}], "-", 
          RowBox[{"minLL", "[", 
           RowBox[{"[", "i", "]"}], "]"}]}], "\[Equal]", "1.92"}], ",", 
        RowBox[{"{", 
         RowBox[{"a", ",", 
          RowBox[{
           RowBox[{"afit", "[", 
            RowBox[{"[", "i", "]"}], "]"}], "+", 
           RowBox[{"0.1", "*", 
            RowBox[{"afit", "[", 
             RowBox[{"[", "i", "]"}], "]"}]}]}]}], "}"}], ",", 
        RowBox[{"WorkingPrecision", "\[Rule]", "30"}]}], "]"}], "]"}], ",", 
     RowBox[{"{", 
      RowBox[{"i", ",", "1", ",", "25"}], "}"}]}], "]"}]}], ";"}], "\n", 
 RowBox[{
  RowBox[{"bmin", "=", 
   RowBox[{"ParallelTable", "[", 
    RowBox[{
     RowBox[{"Quiet", "[", 
      RowBox[{"FindRoot", "[", 
       RowBox[{
        RowBox[{
         RowBox[{
          RowBox[{"-", 
           RowBox[{"LogLikelihood", "[", 
            RowBox[{
             RowBox[{"twoState", "[", 
              RowBox[{
               RowBox[{"afit", "[", 
                RowBox[{"[", "i", "]"}], "]"}], ",", "b", ",", "tplus", ",", 
               "tdeg"}], "]"}], ",", 
             RowBox[{"data", "[", 
              RowBox[{"[", "i", "]"}], "]"}]}], "]"}]}], "-", 
          RowBox[{"minLL", "[", 
           RowBox[{"[", "i", "]"}], "]"}]}], "\[Equal]", "1.92"}], ",", 
        RowBox[{"{", 
         RowBox[{"b", ",", 
          RowBox[{
           RowBox[{"bfit", "[", 
            RowBox[{"[", "i", "]"}], "]"}], "-", 
           RowBox[{"0.1", "*", 
            RowBox[{"bfit", "[", 
             RowBox[{"[", "i", "]"}], "]"}]}]}]}], "}"}], ",", 
        RowBox[{"WorkingPrecision", "\[Rule]", "30"}]}], "]"}], "]"}], ",", 
     RowBox[{"{", 
      RowBox[{"i", ",", "1", ",", "25"}], "}"}]}], "]"}]}], ";"}], "\n", 
 RowBox[{
  RowBox[{
   RowBox[{"bmax", "=", 
    RowBox[{"ParallelTable", "[", 
     RowBox[{
      RowBox[{"Quiet", "[", 
       RowBox[{"FindRoot", "[", 
        RowBox[{
         RowBox[{
          RowBox[{
           RowBox[{"-", 
            RowBox[{"LogLikelihood", "[", 
             RowBox[{
              RowBox[{"twoState", "[", 
               RowBox[{
                RowBox[{"afit", "[", 
                 RowBox[{"[", "i", "]"}], "]"}], ",", "b", ",", "tplus", ",", 
                "tdeg"}], "]"}], ",", 
              RowBox[{"data", "[", 
               RowBox[{"[", "i", "]"}], "]"}]}], "]"}]}], "-", 
           RowBox[{"minLL", "[", 
            RowBox[{"[", "i", "]"}], "]"}]}], "\[Equal]", "1.92"}], ",", 
         RowBox[{"{", 
          RowBox[{"b", ",", 
           RowBox[{
            RowBox[{"bfit", "[", 
             RowBox[{"[", "i", "]"}], "]"}], "+", 
            RowBox[{"0.1", "*", 
             RowBox[{"bfit", "[", 
              RowBox[{"[", "i", "]"}], "]"}]}]}]}], "}"}], ",", 
         RowBox[{"WorkingPrecision", "\[Rule]", "30"}]}], "]"}], "]"}], ",", 
      RowBox[{"{", 
       RowBox[{"i", ",", "1", ",", "25"}], "}"}]}], "]"}]}], ";"}], 
  "\n"}], "\n", 
 RowBox[{
  RowBox[{"aErrors", "=", 
   RowBox[{"ParallelTable", "[", 
    RowBox[{
     RowBox[{"{", 
      RowBox[{
       RowBox[{
        RowBox[{
         RowBox[{"(", 
          RowBox[{"a", "-", 
           RowBox[{"afit", "[", 
            RowBox[{"[", "i", "]"}], "]"}]}], ")"}], "/", "tdeg"}], "/.", 
        RowBox[{"amin", "[", 
         RowBox[{"[", "i", "]"}], "]"}]}], ",", 
       RowBox[{
        RowBox[{
         RowBox[{"(", 
          RowBox[{"a", "-", 
           RowBox[{"afit", "[", 
            RowBox[{"[", "i", "]"}], "]"}]}], ")"}], "/", "tdeg"}], "/.", 
        RowBox[{"amax", "[", 
         RowBox[{"[", "i", "]"}], "]"}]}]}], "}"}], ",", 
     RowBox[{"{", 
      RowBox[{"i", ",", "1", ",", "25"}], "}"}]}], "]"}]}], 
  ";"}], "\[IndentingNewLine]", 
 RowBox[{
  RowBox[{
   RowBox[{"bErrors", "=", 
    RowBox[{"ParallelTable", "[", 
     RowBox[{
      RowBox[{"{", 
       RowBox[{
        RowBox[{
         RowBox[{"(", 
          RowBox[{
           RowBox[{"tplus", "/", "b"}], "-", 
           RowBox[{"tplus", "/", 
            RowBox[{"bfit", "[", 
             RowBox[{"[", "i", "]"}], "]"}]}]}], ")"}], "/.", 
         RowBox[{"bmax", "[", 
          RowBox[{"[", "i", "]"}], "]"}]}], ",", 
        RowBox[{
         RowBox[{"(", 
          RowBox[{
           RowBox[{"tplus", "/", "b"}], "-", 
           RowBox[{"tplus", "/", 
            RowBox[{"bfit", "[", 
             RowBox[{"[", "i", "]"}], "]"}]}]}], ")"}], "/.", 
         RowBox[{"bmin", "[", 
          RowBox[{"[", "i", "]"}], "]"}]}]}], "}"}], ",", 
      RowBox[{"{", 
       RowBox[{"i", ",", "1", ",", "25"}], "}"}]}], "]"}]}], ";"}], "\n", 
  "\n", 
  RowBox[{"(*", " ", 
   RowBox[{"collect", " ", "deccriptive", " ", "stats"}], " ", 
   "*)"}]}], "\[IndentingNewLine]", 
 RowBox[{
  RowBox[{"mu", "=", 
   RowBox[{"Map", "[", 
    RowBox[{"Mean", ",", "data"}], "]"}]}], ";"}], "\[IndentingNewLine]", 
 RowBox[{
  RowBox[{"std", "=", 
   RowBox[{"Map", "[", 
    RowBox[{"StandardDeviation", ",", "data"}], "]"}]}], 
  ";"}], "\[IndentingNewLine]", 
 RowBox[{
  RowBox[{"sk", "=", 
   RowBox[{"Map", "[", 
    RowBox[{"Skewness", ",", "data"}], "]"}]}], 
  ";"}], "\[IndentingNewLine]", 
 RowBox[{
  RowBox[{"var", "=", 
   RowBox[{"Map", "[", 
    RowBox[{"Variance", ",", "data"}], "]"}]}], 
  ";"}], "\[IndentingNewLine]", 
 RowBox[{
  RowBox[{"cv", "=", 
   RowBox[{"std", "/", "mu"}]}], ";"}], "\[IndentingNewLine]", 
 RowBox[{
  RowBox[{"f", "=", 
   RowBox[{"var", "/", "mu"}]}], ";"}], "\[IndentingNewLine]", 
 RowBox[{
  RowBox[{"names", ";"}], "\[IndentingNewLine]", "\[IndentingNewLine]", 
  "\[IndentingNewLine]"}], "\[IndentingNewLine]", 
 RowBox[{
  RowBox[{
   RowBox[{"CoefficientVariation", "[", "dataset_", "]"}], ":=", 
   RowBox[{
    RowBox[{"StandardDeviation", "[", "dataset", "]"}], "/", 
    RowBox[{"Mean", "[", "dataset", "]"}]}]}], ";"}], "\[IndentingNewLine]", 
 RowBox[{
  RowBox[{
   RowBox[{
    RowBox[{"Fano", "[", "dataset_", "]"}], ":=", 
    RowBox[{
     RowBox[{"Variance", "[", "dataset", "]"}], "/", 
     RowBox[{"Mean", "[", "dataset", "]"}]}]}], ";"}], "\[IndentingNewLine]", 
  "\[IndentingNewLine]", "\[IndentingNewLine]", 
  RowBox[{"(*", "bootstraps", "*)"}], "\[IndentingNewLine]"}], "\n", 
 RowBox[{
  RowBox[{"skewstrap", "=", 
   RowBox[{"ParallelTable", "[", 
    RowBox[{
     RowBox[{"Table", "[", 
      RowBox[{
       RowBox[{"Skewness", "[", 
        RowBox[{"RandomChoice", "[", 
         RowBox[{
          RowBox[{"data", "[", 
           RowBox[{"[", "i", "]"}], "]"}], ",", 
          RowBox[{"Length", "[", 
           RowBox[{"data", "[", 
            RowBox[{"[", "i", "]"}], "]"}], "]"}]}], "]"}], "]"}], ",", 
       RowBox[{"{", "10000", "}"}]}], "]"}], ",", 
     RowBox[{"{", 
      RowBox[{"i", ",", 
       RowBox[{"Length", "[", "data", "]"}]}], "}"}]}], "]"}]}], 
  ";"}], "\n", 
 RowBox[{
  RowBox[{"meanstrap", "=", 
   RowBox[{"ParallelTable", "[", 
    RowBox[{
     RowBox[{"Table", "[", 
      RowBox[{
       RowBox[{"Mean", "[", 
        RowBox[{"RandomChoice", "[", 
         RowBox[{
          RowBox[{"data", "[", 
           RowBox[{"[", "i", "]"}], "]"}], ",", 
          RowBox[{"Length", "[", 
           RowBox[{"data", "[", 
            RowBox[{"[", "i", "]"}], "]"}], "]"}]}], "]"}], "]"}], ",", 
       RowBox[{"{", "10000", "}"}]}], "]"}], ",", 
     RowBox[{"{", 
      RowBox[{"i", ",", 
       RowBox[{"Length", "[", "data", "]"}]}], "}"}]}], "]"}]}], ";"}], "\n", 

 RowBox[{
  RowBox[{
   RowBox[{"varstrap", "=", 
    RowBox[{"ParallelTable", "[", 
     RowBox[{
      RowBox[{"Table", "[", 
       RowBox[{
        RowBox[{"Variance", "[", 
         RowBox[{"RandomChoice", "[", 
          RowBox[{
           RowBox[{"data", "[", 
            RowBox[{"[", "i", "]"}], "]"}], ",", 
           RowBox[{"Length", "[", 
            RowBox[{"data", "[", 
             RowBox[{"[", "i", "]"}], "]"}], "]"}]}], "]"}], "]"}], ",", 
        RowBox[{"{", "10000", "}"}]}], "]"}], ",", 
      RowBox[{"{", 
       RowBox[{"i", ",", 
        RowBox[{"Length", "[", "data", "]"}]}], "}"}]}], "]"}]}], ";"}], 
  "\[IndentingNewLine]"}], "\n", 
 RowBox[{
  RowBox[{"skew95", "=", 
   RowBox[{"Table", "[", 
    RowBox[{
     RowBox[{"Quantile", "[", 
      RowBox[{
       RowBox[{"skewstrap", "[", 
        RowBox[{"[", "i", "]"}], "]"}], ",", 
       RowBox[{"{", 
        RowBox[{".025", ",", ".975"}], "}"}]}], "]"}], ",", 
     RowBox[{"{", 
      RowBox[{"i", ",", 
       RowBox[{"Length", "[", "skewstrap", "]"}]}], "}"}]}], "]"}]}], 
  ";"}], "\n", 
 RowBox[{
  RowBox[{"mu95", "=", 
   RowBox[{"Table", "[", 
    RowBox[{
     RowBox[{"Quantile", "[", 
      RowBox[{
       RowBox[{"meanstrap", "[", 
        RowBox[{"[", "i", "]"}], "]"}], ",", 
       RowBox[{"{", 
        RowBox[{".025", ",", ".975"}], "}"}]}], "]"}], ",", 
     RowBox[{"{", 
      RowBox[{"i", ",", 
       RowBox[{"Length", "[", "skewstrap", "]"}]}], "}"}]}], "]"}]}], 
  ";"}], "\n", 
 RowBox[{
  RowBox[{
   RowBox[{"var95", "=", 
    RowBox[{"Table", "[", 
     RowBox[{
      RowBox[{"Quantile", "[", 
       RowBox[{
        RowBox[{"varstrap", "[", 
         RowBox[{"[", "i", "]"}], "]"}], ",", 
        RowBox[{"{", 
         RowBox[{".025", ",", ".975"}], "}"}]}], "]"}], ",", 
      RowBox[{"{", 
       RowBox[{"i", ",", 
        RowBox[{"Length", "[", "skewstrap", "]"}]}], "}"}]}], "]"}]}], ";"}], 
  "\n"}], "\[IndentingNewLine]", 
 RowBox[{
  RowBox[{"muErrors", "=", 
   RowBox[{"ParallelTable", "[", 
    RowBox[{
     RowBox[{"{", 
      RowBox[{
       RowBox[{
        RowBox[{
         RowBox[{"mu95", "[", 
          RowBox[{"[", "i", "]"}], "]"}], "[", 
         RowBox[{"[", "1", "]"}], "]"}], "-", 
        RowBox[{"mu", "[", 
         RowBox[{"[", "i", "]"}], "]"}]}], ",", 
       RowBox[{
        RowBox[{
         RowBox[{"mu95", "[", 
          RowBox[{"[", "i", "]"}], "]"}], "[", 
         RowBox[{"[", "2", "]"}], "]"}], "-", 
        RowBox[{"mu", "[", 
         RowBox[{"[", "i", "]"}], "]"}]}]}], "}"}], ",", 
     RowBox[{"{", 
      RowBox[{"i", ",", "1", ",", "25"}], "}"}]}], "]"}]}], 
  ";"}], "\[IndentingNewLine]", 
 RowBox[{
  RowBox[{"varErrors", "=", 
   RowBox[{"ParallelTable", "[", 
    RowBox[{
     RowBox[{"{", 
      RowBox[{
       RowBox[{
        RowBox[{
         RowBox[{"var95", "[", 
          RowBox[{"[", "i", "]"}], "]"}], "[", 
         RowBox[{"[", "1", "]"}], "]"}], "-", 
        RowBox[{"var", "[", 
         RowBox[{"[", "i", "]"}], "]"}]}], ",", 
       RowBox[{
        RowBox[{
         RowBox[{"var95", "[", 
          RowBox[{"[", "i", "]"}], "]"}], "[", 
         RowBox[{"[", "2", "]"}], "]"}], "-", 
        RowBox[{"var", "[", 
         RowBox[{"[", "i", "]"}], "]"}]}]}], "}"}], ",", 
     RowBox[{"{", 
      RowBox[{"i", ",", "1", ",", "25"}], "}"}]}], "]"}]}], 
  ";"}], "\[IndentingNewLine]", 
 RowBox[{
  RowBox[{
   RowBox[{"skErrors", "=", 
    RowBox[{"ParallelTable", "[", 
     RowBox[{
      RowBox[{"{", 
       RowBox[{
        RowBox[{
         RowBox[{
          RowBox[{"skew95", "[", 
           RowBox[{"[", "i", "]"}], "]"}], "[", 
          RowBox[{"[", "1", "]"}], "]"}], "-", 
         RowBox[{"sk", "[", 
          RowBox[{"[", "i", "]"}], "]"}]}], ",", 
        RowBox[{
         RowBox[{
          RowBox[{"skew95", "[", 
           RowBox[{"[", "i", "]"}], "]"}], "[", 
          RowBox[{"[", "2", "]"}], "]"}], "-", 
         RowBox[{"sk", "[", 
          RowBox[{"[", "i", "]"}], "]"}]}]}], "}"}], ",", 
      RowBox[{"{", 
       RowBox[{"i", ",", "1", ",", "25"}], "}"}]}], "]"}]}], ";"}], 
  "\[IndentingNewLine]"}], "\n", 
 RowBox[{
  RowBox[{"cvstrap", "=", 
   RowBox[{"ParallelTable", "[", 
    RowBox[{
     RowBox[{"Table", "[", 
      RowBox[{
       RowBox[{"CoefficientVariation", "[", 
        RowBox[{"RandomChoice", "[", 
         RowBox[{
          RowBox[{"data", "[", 
           RowBox[{"[", "i", "]"}], "]"}], ",", 
          RowBox[{"Length", "[", 
           RowBox[{"data", "[", 
            RowBox[{"[", "i", "]"}], "]"}], "]"}]}], "]"}], "]"}], ",", 
       RowBox[{"{", "10000", "}"}]}], "]"}], ",", 
     RowBox[{"{", 
      RowBox[{"i", ",", 
       RowBox[{"Length", "[", "data", "]"}]}], "}"}]}], "]"}]}], ";"}], "\n", 

 RowBox[{
  RowBox[{
   RowBox[{"fstrap", "=", 
    RowBox[{"ParallelTable", "[", 
     RowBox[{
      RowBox[{"Table", "[", 
       RowBox[{
        RowBox[{"Fano", "[", 
         RowBox[{"RandomChoice", "[", 
          RowBox[{
           RowBox[{"data", "[", 
            RowBox[{"[", "i", "]"}], "]"}], ",", 
           RowBox[{"Length", "[", 
            RowBox[{"data", "[", 
             RowBox[{"[", "i", "]"}], "]"}], "]"}]}], "]"}], "]"}], ",", 
        RowBox[{"{", "10000", "}"}]}], "]"}], ",", 
      RowBox[{"{", 
       RowBox[{"i", ",", 
        RowBox[{"Length", "[", "data", "]"}]}], "}"}]}], "]"}]}], ";"}], "\n",
   "\n", "\[IndentingNewLine]"}], "\n", 
 RowBox[{
  RowBox[{"cv95", "=", 
   RowBox[{"ParallelTable", "[", 
    RowBox[{
     RowBox[{"Quantile", "[", 
      RowBox[{
       RowBox[{"cvstrap", "[", 
        RowBox[{"[", "i", "]"}], "]"}], ",", 
       RowBox[{"{", 
        RowBox[{".025", ",", ".975"}], "}"}]}], "]"}], ",", 
     RowBox[{"{", 
      RowBox[{"i", ",", 
       RowBox[{"Length", "[", "cvstrap", "]"}]}], "}"}]}], "]"}]}], 
  ";"}], "\[IndentingNewLine]", 
 RowBox[{
  RowBox[{"f95", "=", 
   RowBox[{"ParallelTable", "[", 
    RowBox[{
     RowBox[{"Quantile", "[", 
      RowBox[{
       RowBox[{"fstrap", "[", 
        RowBox[{"[", "i", "]"}], "]"}], ",", 
       RowBox[{"{", 
        RowBox[{".025", ",", ".975"}], "}"}]}], "]"}], ",", 
     RowBox[{"{", 
      RowBox[{"i", ",", 
       RowBox[{"Length", "[", "cvstrap", "]"}]}], "}"}]}], "]"}]}], 
  ";"}], "\[IndentingNewLine]", 
 RowBox[{
  RowBox[{"fErrors", "=", 
   RowBox[{"ParallelTable", "[", 
    RowBox[{
     RowBox[{"{", 
      RowBox[{
       RowBox[{
        RowBox[{
         RowBox[{"f95", "[", 
          RowBox[{"[", "i", "]"}], "]"}], "[", 
         RowBox[{"[", "1", "]"}], "]"}], "-", 
        RowBox[{"f", "[", 
         RowBox[{"[", "i", "]"}], "]"}]}], ",", 
       RowBox[{
        RowBox[{
         RowBox[{"f95", "[", 
          RowBox[{"[", "i", "]"}], "]"}], "[", 
         RowBox[{"[", "2", "]"}], "]"}], "-", 
        RowBox[{"f", "[", 
         RowBox[{"[", "i", "]"}], "]"}]}]}], "}"}], ",", 
     RowBox[{"{", 
      RowBox[{"i", ",", "1", ",", "25"}], "}"}]}], "]"}]}], 
  ";"}], "\[IndentingNewLine]", 
 RowBox[{
  RowBox[{"cvErrors", "=", 
   RowBox[{"ParallelTable", "[", 
    RowBox[{
     RowBox[{"{", 
      RowBox[{
       RowBox[{
        RowBox[{
         RowBox[{"cv95", "[", 
          RowBox[{"[", "i", "]"}], "]"}], "[", 
         RowBox[{"[", "1", "]"}], "]"}], "-", 
        RowBox[{"cv", "[", 
         RowBox[{"[", "i", "]"}], "]"}]}], ",", 
       RowBox[{
        RowBox[{
         RowBox[{"cv95", "[", 
          RowBox[{"[", "i", "]"}], "]"}], "[", 
         RowBox[{"[", "2", "]"}], "]"}], "-", 
        RowBox[{"cv", "[", 
         RowBox[{"[", "i", "]"}], "]"}]}]}], "}"}], ",", 
     RowBox[{"{", 
      RowBox[{"i", ",", "1", ",", "25"}], "}"}]}], "]"}]}], 
  ";"}], "\[IndentingNewLine]", 
 RowBox[{
  RowBox[{"logcvErrors", "=", 
   RowBox[{"ParallelTable", "[", 
    RowBox[{
     RowBox[{"{", 
      RowBox[{
       RowBox[{
        RowBox[{"Log10", "[", 
         RowBox[{
          RowBox[{"cv95", "[", 
           RowBox[{"[", "i", "]"}], "]"}], "[", 
          RowBox[{"[", "1", "]"}], "]"}], "]"}], "-", 
        RowBox[{"Log10", "[", 
         RowBox[{"cv", "[", 
          RowBox[{"[", "i", "]"}], "]"}], "]"}]}], ",", 
       RowBox[{
        RowBox[{"Log10", "[", 
         RowBox[{
          RowBox[{"cv95", "[", 
           RowBox[{"[", "i", "]"}], "]"}], "[", 
          RowBox[{"[", "2", "]"}], "]"}], "]"}], "-", 
        RowBox[{"Log10", "[", 
         RowBox[{"cv", "[", 
          RowBox[{"[", "i", "]"}], "]"}], "]"}]}]}], "}"}], ",", 
     RowBox[{"{", 
      RowBox[{"i", ",", "1", ",", "25"}], "}"}]}], "]"}]}], 
  ";"}], "\[IndentingNewLine]", 
 RowBox[{
  RowBox[{"logaErrors", "=", 
   RowBox[{"ParallelTable", "[", 
    RowBox[{
     RowBox[{"{", 
      RowBox[{
       RowBox[{
        RowBox[{"(", 
         RowBox[{
          RowBox[{"Log10", "[", 
           RowBox[{"a", "/", "tdeg"}], "]"}], "-", 
          RowBox[{"Log10", "[", 
           RowBox[{
            RowBox[{"afit", "[", 
             RowBox[{"[", "i", "]"}], "]"}], "/", "tdeg"}], "]"}]}], ")"}], "/.", 
        RowBox[{"amin", "[", 
         RowBox[{"[", "i", "]"}], "]"}]}], ",", 
       RowBox[{
        RowBox[{"(", 
         RowBox[{
          RowBox[{"Log10", "[", 
           RowBox[{"a", "/", "tdeg"}], "]"}], "-", 
          RowBox[{"Log10", "[", 
           RowBox[{
            RowBox[{"afit", "[", 
             RowBox[{"[", "i", "]"}], "]"}], "/", "tdeg"}], "]"}]}], ")"}], "/.", 
        RowBox[{"amax", "[", 
         RowBox[{"[", "i", "]"}], "]"}]}]}], "}"}], ",", 
     RowBox[{"{", 
      RowBox[{"i", ",", "1", ",", "25"}], "}"}]}], "]"}]}], 
  ";"}], "\[IndentingNewLine]", 
 RowBox[{
  RowBox[{
   RowBox[{"logbErrors", "=", 
    RowBox[{"ParallelTable", "[", 
     RowBox[{
      RowBox[{"{", 
       RowBox[{
        RowBox[{
         RowBox[{"(", 
          RowBox[{
           RowBox[{"Log10", "[", 
            RowBox[{"tplus", "/", "b"}], "]"}], "-", 
           RowBox[{"Log10", "[", 
            RowBox[{"tplus", "/", 
             RowBox[{"bfit", "[", 
              RowBox[{"[", "i", "]"}], "]"}]}], "]"}]}], ")"}], "/.", 
         RowBox[{"bmax", "[", 
          RowBox[{"[", "i", "]"}], "]"}]}], ",", 
        RowBox[{
         RowBox[{"(", 
          RowBox[{
           RowBox[{"Log10", "[", 
            RowBox[{"tplus", "/", "b"}], "]"}], "-", 
           RowBox[{"Log10", "[", 
            RowBox[{"tplus", "/", 
             RowBox[{"bfit", "[", 
              RowBox[{"[", "i", "]"}], "]"}]}], "]"}]}], ")"}], "/.", 
         RowBox[{"bmin", "[", 
          RowBox[{"[", "i", "]"}], "]"}]}]}], "}"}], ",", 
      RowBox[{"{", 
       RowBox[{"i", ",", "1", ",", "25"}], "}"}]}], "]"}]}], ";"}], 
  "\[IndentingNewLine]", "\n", "\n", "\n"}], "\[IndentingNewLine]", 
 RowBox[{
  RowBox[{"logmuErrors", "=", 
   RowBox[{"ParallelTable", "[", 
    RowBox[{
     RowBox[{"{", 
      RowBox[{
       RowBox[{
        RowBox[{"Log10", "[", 
         RowBox[{
          RowBox[{"mu95", "[", 
           RowBox[{"[", "i", "]"}], "]"}], "[", 
          RowBox[{"[", "1", "]"}], "]"}], "]"}], "-", 
        RowBox[{"Log10", "[", 
         RowBox[{"mu", "[", 
          RowBox[{"[", "i", "]"}], "]"}], "]"}]}], ",", 
       RowBox[{
        RowBox[{"Log10", "[", 
         RowBox[{
          RowBox[{"mu95", "[", 
           RowBox[{"[", "i", "]"}], "]"}], "[", 
          RowBox[{"[", "2", "]"}], "]"}], "]"}], "-", 
        RowBox[{"Log10", "[", 
         RowBox[{"mu", "[", 
          RowBox[{"[", "i", "]"}], "]"}], "]"}]}]}], "}"}], ",", 
     RowBox[{"{", 
      RowBox[{"i", ",", "1", ",", "25"}], "}"}]}], "]"}]}], 
  ";"}], "\[IndentingNewLine]", 
 RowBox[{
  RowBox[{"logvarErrors", "=", 
   RowBox[{"ParallelTable", "[", 
    RowBox[{
     RowBox[{"{", 
      RowBox[{
       RowBox[{
        RowBox[{"Log10", "[", 
         RowBox[{
          RowBox[{"var95", "[", 
           RowBox[{"[", "i", "]"}], "]"}], "[", 
          RowBox[{"[", "1", "]"}], "]"}], "]"}], "-", 
        RowBox[{"Log10", "[", 
         RowBox[{"var", "[", 
          RowBox[{"[", "i", "]"}], "]"}], "]"}]}], ",", 
       RowBox[{
        RowBox[{"Log10", "[", 
         RowBox[{
          RowBox[{"var95", "[", 
           RowBox[{"[", "i", "]"}], "]"}], "[", 
          RowBox[{"[", "2", "]"}], "]"}], "]"}], "-", 
        RowBox[{"Log10", "[", 
         RowBox[{"var", "[", 
          RowBox[{"[", "i", "]"}], "]"}], "]"}]}]}], "}"}], ",", 
     RowBox[{"{", 
      RowBox[{"i", ",", "1", ",", "25"}], "}"}]}], "]"}]}], 
  ";"}], "\[IndentingNewLine]", 
 RowBox[{
  RowBox[{"logskErrors", "=", 
   RowBox[{"ParallelTable", "[", 
    RowBox[{
     RowBox[{"{", 
      RowBox[{
       RowBox[{
        RowBox[{
         RowBox[{"skew95", "[", 
          RowBox[{"[", "i", "]"}], "]"}], "[", 
         RowBox[{"[", "1", "]"}], "]"}], "-", 
        RowBox[{"sk", "[", 
         RowBox[{"[", "i", "]"}], "]"}]}], ",", 
       RowBox[{
        RowBox[{
         RowBox[{"skew95", "[", 
          RowBox[{"[", "i", "]"}], "]"}], "[", 
         RowBox[{"[", "2", "]"}], "]"}], "-", 
        RowBox[{"sk", "[", 
         RowBox[{"[", "i", "]"}], "]"}]}]}], "}"}], ",", 
     RowBox[{"{", 
      RowBox[{"i", ",", "1", ",", "25"}], "}"}]}], "]"}]}], ";"}]}], "Input",
 CellChangeTimes->{{3.5448058514610662`*^9, 3.544805895712973*^9}, {
   3.5448066078520727`*^9, 3.5448066573030252`*^9}, {3.544806719826591*^9, 
   3.544806723214098*^9}, {3.544806836024823*^9, 3.544806837472303*^9}, {
   3.5448068707576942`*^9, 3.544806871855722*^9}, 3.545003966391409*^9, {
   3.54500401823671*^9, 3.545004019667758*^9}, 3.54548893506316*^9, 
   3.545489018491811*^9, 3.54661871255788*^9, 3.54661900577402*^9, {
   3.546725631539728*^9, 3.5467256573520403`*^9}}],

Cell[BoxData[
 RowBox[{"\[IndentingNewLine]", "\[IndentingNewLine]", "\[IndentingNewLine]", 
  
  RowBox[{"(*", 
   RowBox[{
   "Generate", " ", "some", " ", "linear", " ", "fits", " ", "and", " ", 
    "summary", " ", "plots"}], "*)"}]}]], "Input",
 CellChangeTimes->{{3.5370490944349747`*^9, 3.53704910078163*^9}, {
   3.537049326015325*^9, 3.537049333771253*^9}, {3.537049372161666*^9, 
   3.537049374402073*^9}, {3.537049498084353*^9, 3.537049501448406*^9}, {
   3.537049532302984*^9, 3.5370495789891787`*^9}, {3.537049612988315*^9, 
   3.5370496287124653`*^9}, {3.537049664359927*^9, 3.537049787544036*^9}, {
   3.537049826832465*^9, 3.537049828568925*^9}, {3.537049950150502*^9, 
   3.537049967695798*^9}, {3.5370500430257597`*^9, 3.537050065987801*^9}, 
   3.5370501096741734`*^9, 3.5370518313620863`*^9, {3.53910725540744*^9, 
   3.5391072696235723`*^9}, {3.5406574618405323`*^9, 3.5406574675665197`*^9}, 
   3.543260124218925*^9, {3.544548405160927*^9, 3.54454842853303*^9}, 
   3.544798203913704*^9, 3.545056451726508*^9, {3.545056526728541*^9, 
   3.545056580470553*^9}, {3.5450568899941072`*^9, 3.545056952170302*^9}, {
   3.5450569958356867`*^9, 3.54505706097923*^9}, {3.545057099084918*^9, 
   3.545057169700088*^9}, {3.5450575077575808`*^9, 3.545057508051305*^9}, {
   3.545059278037427*^9, 3.54505930637316*^9}, 3.54550353969221*^9, {
   3.545579641068019*^9, 3.545579727854884*^9}, 3.5455798040969667`*^9, 
   3.5463623237994947`*^9, {3.54663419467761*^9, 3.546634202112586*^9}}],

Cell[CellGroupData[{

Cell[BoxData[{
 RowBox[{
  RowBox[{"mukafit", "=", 
   RowBox[{"LinearModelFit", "[", 
    RowBox[{
     RowBox[{"Transpose", "[", 
      RowBox[{"{", 
       RowBox[{
        RowBox[{"afit", "/", "tdeg"}], ",", "mu"}], "}"}], "]"}], ",", 
     "\[Mu]", ",", "\[Mu]"}], "]"}]}], ";"}], "\n", 
 RowBox[{
  RowBox[{"mukafit", "[", 
   RowBox[{"{", 
    RowBox[{"\"\<RSquared\>\"", ",", "\"\<ParameterTable\>\""}], "}"}], "]"}],
   ";"}], "\n", 
 RowBox[{
  RowBox[{"kaBfit", "=", 
   RowBox[{"LinearModelFit", "[", 
    RowBox[{
     RowBox[{"Transpose", "[", 
      RowBox[{"{", 
       RowBox[{
        RowBox[{"tplus", "/", "bfit"}], ",", 
        RowBox[{"afit", "/", "tdeg"}]}], "}"}], "]"}], ",", 
     "\[ScriptCapitalB]", ",", "\[ScriptCapitalB]"}], "]"}]}], ";"}], "\n", 
 RowBox[{
  RowBox[{"kaBfit", "[", 
   RowBox[{"{", 
    RowBox[{"\"\<RSquared\>\"", ",", "\"\<ParameterTable\>\""}], "}"}], "]"}],
   ";"}], "\[IndentingNewLine]", 
 RowBox[{
  RowBox[{"logkaBfit", "=", 
   RowBox[{"LinearModelFit", "[", 
    RowBox[{
     RowBox[{"Transpose", "[", 
      RowBox[{"{", 
       RowBox[{
        RowBox[{"Log10", "[", 
         RowBox[{"tplus", "/", "bfit"}], "]"}], ",", 
        RowBox[{"Log10", "[", 
         RowBox[{"afit", "/", "tdeg"}], "]"}]}], "}"}], "]"}], ",", "log10B", 
     ",", "log10B"}], "]"}]}], ";"}], "\[IndentingNewLine]", 
 RowBox[{
  RowBox[{"logkaBfit", "[", 
   RowBox[{"{", 
    RowBox[{"\"\<RSquared\>\"", ",", "\"\<ParameterTable\>\""}], "}"}], "]"}],
   ";"}], "\[IndentingNewLine]", 
 RowBox[{
  RowBox[{"muBfit", "=", 
   RowBox[{"LinearModelFit", "[", 
    RowBox[{
     RowBox[{"Transpose", "[", 
      RowBox[{"{", 
       RowBox[{
        RowBox[{"tplus", "/", "bfit"}], ",", "mu"}], "}"}], "]"}], ",", 
     "\[Mu]", ",", "\[Mu]"}], "]"}]}], ";"}], "\n", 
 RowBox[{
  RowBox[{"muBfit", "[", 
   RowBox[{"{", 
    RowBox[{"\"\<RSquared\>\"", ",", "\"\<ParameterTable\>\""}], "}"}], "]"}],
   ";"}], "\n", 
 RowBox[{
  RowBox[{"muFfit", "=", 
   RowBox[{"LinearModelFit", "[", 
    RowBox[{
     RowBox[{"Transpose", "[", 
      RowBox[{"{", 
       RowBox[{"mu", ",", "f"}], "}"}], "]"}], ",", "\[Mu]", ",", "\[Mu]"}], 
    "]"}]}], ";"}], "\n", 
 RowBox[{
  RowBox[{"muFfit", "[", 
   RowBox[{"{", 
    RowBox[{"\"\<RSquared\>\"", ",", "\"\<ParameterTable\>\""}], "}"}], "]"}],
   ";"}], "\[IndentingNewLine]", 
 RowBox[{
  RowBox[{"muSKfit", "=", 
   RowBox[{"LinearModelFit", "[", 
    RowBox[{
     RowBox[{"Transpose", "[", 
      RowBox[{"{", 
       RowBox[{"mu", ",", "sk"}], "}"}], "]"}], ",", "\[Mu]", ",", "\[Mu]"}], 
    "]"}]}], ";"}], "\n", 
 RowBox[{
  RowBox[{"muSKfit", "[", 
   RowBox[{"{", 
    RowBox[{"\"\<RSquared\>\"", ",", "\"\<ParameterTable\>\""}], "}"}], "]"}],
   ";"}], "\[IndentingNewLine]", 
 RowBox[{
  RowBox[{"logmuSKfit", "=", 
   RowBox[{"LinearModelFit", "[", 
    RowBox[{
     RowBox[{"Transpose", "[", 
      RowBox[{"{", 
       RowBox[{
        RowBox[{"Log10", "[", "mu", "]"}], ",", 
        RowBox[{"Log10", "[", "sk", "]"}]}], "}"}], "]"}], ",", "logmu", ",", 
     "logmu"}], "]"}]}], ";"}], "\n", 
 RowBox[{
  RowBox[{"logmuSKfit", "[", 
   RowBox[{"{", 
    RowBox[{"\"\<RSquared\>\"", ",", "\"\<ParameterTable\>\""}], "}"}], "]"}],
   ";"}], "\[IndentingNewLine]", 
 RowBox[{
  RowBox[{"SKCVfit", "=", 
   RowBox[{"LinearModelFit", "[", 
    RowBox[{
     RowBox[{"Transpose", "[", 
      RowBox[{"{", 
       RowBox[{"sk", ",", "cv"}], "}"}], "]"}], ",", "skew", ",", "skew"}], 
    "]"}]}], ";"}], "\n", 
 RowBox[{
  RowBox[{"SKCVfit", "[", 
   RowBox[{"{", 
    RowBox[{"\"\<RSquared\>\"", ",", "\"\<ParameterTable\>\""}], "}"}], "]"}],
   ";"}], "\n", 
 RowBox[{
  RowBox[{"LogMuVarfit", "=", 
   RowBox[{"LinearModelFit", "[", 
    RowBox[{
     RowBox[{"Transpose", "[", 
      RowBox[{"{", 
       RowBox[{
        RowBox[{"Log10", "[", "mu", "]"}], ",", 
        RowBox[{"Log10", "[", "var", "]"}]}], "}"}], "]"}], ",", "logmu", ",",
      "logmu"}], "]"}]}], ";"}], "\n", 
 RowBox[{
  RowBox[{"LogMuVarfit", "[", 
   RowBox[{"{", 
    RowBox[{"\"\<RSquared\>\"", ",", "\"\<ParameterTable\>\""}], "}"}], "]"}],
   ";"}], "\n", 
 RowBox[{
  RowBox[{"LogMuCVfit", "=", 
   RowBox[{"LinearModelFit", "[", 
    RowBox[{
     RowBox[{"Transpose", "[", 
      RowBox[{"{", 
       RowBox[{
        RowBox[{"Log10", "[", "mu", "]"}], ",", 
        RowBox[{"Log10", "[", "cv", "]"}]}], "}"}], "]"}], ",", "x", ",", 
     "x"}], "]"}]}], ";"}], "\n", 
 RowBox[{
  RowBox[{"LogMuCVfit", "[", 
   RowBox[{"{", 
    RowBox[{"\"\<RSquared\>\"", ",", "\"\<ParameterTable\>\""}], "}"}], "]"}],
   ";"}], "\[IndentingNewLine]", 
 RowBox[{
  RowBox[{"MuCVfit", "=", 
   RowBox[{"LinearModelFit", "[", 
    RowBox[{
     RowBox[{"Transpose", "[", 
      RowBox[{"{", 
       RowBox[{"mu", ",", "cv"}], "}"}], "]"}], ",", "x", ",", "x"}], "]"}]}],
   ";"}], "\n", 
 RowBox[{
  RowBox[{"MuCVfit", "[", 
   RowBox[{"{", 
    RowBox[{"\"\<RSquared\>\"", ",", "\"\<ParameterTable\>\""}], "}"}], "]"}],
   ";"}], "\[IndentingNewLine]", 
 RowBox[{
  RowBox[{"CVkafit", "=", 
   RowBox[{"LinearModelFit", "[", 
    RowBox[{
     RowBox[{"Transpose", "[", 
      RowBox[{"{", 
       RowBox[{
        RowBox[{"afit", "/", "tdeg"}], ",", "cv"}], "}"}], "]"}], ",", "x", 
     ",", "x"}], "]"}]}], ";"}], "\n", 
 RowBox[{
  RowBox[{"CVkafit", "[", 
   RowBox[{"{", 
    RowBox[{"\"\<RSquared\>\"", ",", "\"\<ParameterTable\>\""}], "}"}], "]"}],
   ";"}], "\n", 
 RowBox[{
  RowBox[{"logCVkafit", "=", 
   RowBox[{"LinearModelFit", "[", 
    RowBox[{
     RowBox[{"Transpose", "[", 
      RowBox[{"{", 
       RowBox[{
        RowBox[{"Log10", "[", 
         RowBox[{"afit", "/", "tdeg"}], "]"}], ",", 
        RowBox[{"Log10", "[", "cv", "]"}]}], "}"}], "]"}], ",", "x", ",", 
     "x"}], "]"}]}], ";"}], "\[IndentingNewLine]", 
 RowBox[{
  RowBox[{"logCVkafit", "[", 
   RowBox[{"{", 
    RowBox[{"\"\<RSquared\>\"", ",", "\"\<ParameterTable\>\""}], "}"}], "]"}],
   ";"}], "\[IndentingNewLine]", 
 RowBox[{
  RowBox[{"logCVBfit", "=", 
   RowBox[{"LinearModelFit", "[", 
    RowBox[{
     RowBox[{"Transpose", "[", 
      RowBox[{"{", 
       RowBox[{
        RowBox[{"Log10", "[", "cv", "]"}], ",", 
        RowBox[{"Log10", "[", 
         RowBox[{"tplus", "/", "bfit"}], "]"}]}], "}"}], "]"}], ",", "x", ",",
      "x"}], "]"}]}], ";"}], "\[IndentingNewLine]", 
 RowBox[{
  RowBox[{
   RowBox[{"logCVBfit", "[", 
    RowBox[{"{", 
     RowBox[{"\"\<RSquared\>\"", ",", "\"\<ParameterTable\>\""}], "}"}], 
    "]"}], ";"}], "\[IndentingNewLine]", 
  "\[IndentingNewLine]"}], "\[IndentingNewLine]", 
 RowBox[{"Show", "[", 
  RowBox[{
   RowBox[{"ErrorListPlot", "[", 
    RowBox[{
     RowBox[{"Table", "[", 
      RowBox[{
       RowBox[{"{", 
        RowBox[{
         RowBox[{"{", 
          RowBox[{
           RowBox[{
            RowBox[{"afit", "[", 
             RowBox[{"[", "i", "]"}], "]"}], "/", "tdeg"}], ",", 
           RowBox[{"mu", "[", 
            RowBox[{"[", "i", "]"}], "]"}]}], "}"}], ",", 
         RowBox[{"ErrorBar", "[", 
          RowBox[{
           RowBox[{"aErrors", "[", 
            RowBox[{"[", "i", "]"}], "]"}], ",", 
           RowBox[{"muErrors", "[", 
            RowBox[{"[", "i", "]"}], "]"}]}], "]"}]}], "}"}], ",", 
       RowBox[{"{", 
        RowBox[{"i", ",", "1", ",", "25"}], "}"}]}], "]"}], ",", 
     RowBox[{"PlotMarkers", "\[Rule]", 
      RowBox[{"{", 
       RowBox[{"Automatic", ",", "10"}], "}"}]}], ",", 
     RowBox[{"Frame", "\[Rule]", 
      RowBox[{"{", 
       RowBox[{"True", ",", "True", ",", "False", ",", "False"}], "}"}]}], 
     ",", 
     RowBox[{"PlotRange", "\[Rule]", "All"}], ",", 
     RowBox[{"Epilog", "\[Rule]", 
      RowBox[{"Inset", "[", 
       RowBox[{
        RowBox[{"Column", "[", 
         RowBox[{"{", 
          RowBox[{
           RowBox[{"R", "^", "2"}], "\[Equal]", 
           RowBox[{"NumberForm", "[", 
            RowBox[{
             RowBox[{"mukafit", "[", "\"\<RSquared\>\"", "]"}], ",", "2"}], 
            "]"}]}], "}"}], "]"}], ",", 
        RowBox[{"{", 
         RowBox[{"3", ",", "30"}], "}"}]}], "]"}]}], ",", 
     RowBox[{"FrameLabel", "\[Rule]", 
      RowBox[{"{", 
       RowBox[{
       "\"\<Normalized Promoter Activation Rate\>\"", ",", 
        "\"\<Mean RNA number per cell\>\"", ","}], "}"}]}], ",", 
     RowBox[{"RotateLabel", "->", "True"}], ",", 
     RowBox[{"BaseStyle", "\[Rule]", 
      RowBox[{"{", 
       RowBox[{"16", ",", "Bold"}], "}"}]}], ",", 
     RowBox[{"PlotStyle", "->", "Black"}]}], "]"}], ",", 
   RowBox[{"Plot", "[", 
    RowBox[{
     RowBox[{"mukafit", "[", "\"\<BestFit\>\"", "]"}], ",", 
     RowBox[{"{", 
      RowBox[{"\[Mu]", ",", 
       RowBox[{"Min", "[", 
        RowBox[{"afit", "/", "tdeg"}], "]"}], ",", 
       RowBox[{"Max", "[", 
        RowBox[{"afit", "/", "tdeg"}], "]"}]}], "}"}], ",", 
     RowBox[{"PlotStyle", "\[Rule]", 
      RowBox[{"{", 
       RowBox[{"Red", ",", "Thick"}], "}"}]}]}], "]"}]}], 
  "]"}], "\[IndentingNewLine]", 
 RowBox[{
  RowBox[{"Export", "[", 
   RowBox[{"\"\<mu_ka.pdf\>\"", ",", "%"}], "]"}], 
  "\n"}], "\[IndentingNewLine]", 
 RowBox[{
  RowBox[{"Show", "[", 
   RowBox[{
    RowBox[{"ErrorListPlot", "[", 
     RowBox[{
      RowBox[{"Table", "[", 
       RowBox[{
        RowBox[{"{", 
         RowBox[{
          RowBox[{"{", 
           RowBox[{
            RowBox[{"tplus", "/", 
             RowBox[{"bfit", "[", 
              RowBox[{"[", "i", "]"}], "]"}]}], ",", 
            RowBox[{"mu", "[", 
             RowBox[{"[", "i", "]"}], "]"}]}], "}"}], ",", 
          RowBox[{"ErrorBar", "[", 
           RowBox[{
            RowBox[{"bErrors", "[", 
             RowBox[{"[", "i", "]"}], "]"}], ",", 
            RowBox[{"muErrors", "[", 
             RowBox[{"[", "i", "]"}], "]"}]}], "]"}]}], "}"}], ",", 
        RowBox[{"{", 
         RowBox[{"i", ",", "1", ",", "25"}], "}"}]}], "]"}], ",", 
      RowBox[{"Frame", "\[Rule]", 
       RowBox[{"{", 
        RowBox[{"True", ",", "True", ",", "False", ",", "False"}], "}"}]}], 
      ",", 
      RowBox[{"PlotMarkers", "\[Rule]", 
       RowBox[{"{", 
        RowBox[{"Automatic", ",", "10"}], "}"}]}], ",", 
      RowBox[{"PlotStyle", "\[Rule]", "Black"}], ",", 
      RowBox[{"BaseStyle", "\[Rule]", 
       RowBox[{"{", 
        RowBox[{"16", ",", "Bold"}], "}"}]}], ",", 
      RowBox[{"PlotRange", "\[Rule]", "All"}], ",", 
      RowBox[{"Epilog", "\[Rule]", 
       RowBox[{"Inset", "[", 
        RowBox[{
         RowBox[{"Column", "[", 
          RowBox[{"{", 
           RowBox[{
            RowBox[{
             RowBox[{"R", "^", "2"}], "\[Equal]", 
             RowBox[{"NumberForm", "[", 
              RowBox[{
               RowBox[{"muBfit", "[", "\"\<RSquared\>\"", "]"}], ",", "2"}], 
              "]"}]}], ",", 
            RowBox[{"\[ScriptP]", "\[Equal]", 
             RowBox[{"NumberForm", "[", 
              RowBox[{
               RowBox[{
                RowBox[{"muBfit", "[", "\"\<ParameterPValues\>\"", "]"}], "[", 
                RowBox[{"[", "2", "]"}], "]"}], ",", "2"}], "]"}]}]}], "}"}], 
          "]"}], ",", 
         RowBox[{"{", 
          RowBox[{"10", ",", "30"}], "}"}]}], "]"}]}], ",", 
      RowBox[{"FrameLabel", "\[Rule]", 
       RowBox[{"{", 
        RowBox[{
        "\"\<Burst Size\>\"", ",", "\"\<Mean RNA number per cell\>\""}], 
        "}"}]}], ",", 
      RowBox[{"PlotRange", "\[Rule]", "All"}]}], "]"}], ",", 
    RowBox[{"Plot", "[", 
     RowBox[{
      RowBox[{"muBfit", "[", "\"\<BestFit\>\"", "]"}], ",", 
      RowBox[{"{", 
       RowBox[{"\[Mu]", ",", 
        RowBox[{"Min", "[", 
         RowBox[{"tplus", "/", "bfit"}], "]"}], ",", 
        RowBox[{"Max", "[", 
         RowBox[{"tplus", "/", "bfit"}], "]"}]}], "}"}], ",", 
      RowBox[{"PlotStyle", "\[Rule]", 
       RowBox[{"{", 
        RowBox[{"Red", ",", "Thick"}], "}"}]}]}], "]"}]}], "]"}], 
  "\[IndentingNewLine]"}], "\[IndentingNewLine]", 
 RowBox[{
  RowBox[{"Export", "[", 
   RowBox[{"\"\<mu_B.pdf\>\"", ",", "%"}], "]"}], 
  "\[IndentingNewLine]"}], "\n", 
 RowBox[{
  RowBox[{"Show", "[", 
   RowBox[{
    RowBox[{"ErrorListPlot", "[", 
     RowBox[{
      RowBox[{"Table", "[", 
       RowBox[{
        RowBox[{"{", 
         RowBox[{
          RowBox[{"{", 
           RowBox[{
            RowBox[{"Log10", "[", 
             RowBox[{"mu", "[", 
              RowBox[{"[", "i", "]"}], "]"}], "]"}], ",", 
            RowBox[{"Log10", "[", 
             RowBox[{"var", "[", 
              RowBox[{"[", "i", "]"}], "]"}], "]"}]}], "}"}], ",", 
          RowBox[{"ErrorBar", "[", 
           RowBox[{
            RowBox[{"logmuErrors", "[", 
             RowBox[{"[", "i", "]"}], "]"}], ",", 
            RowBox[{"logvarErrors", "[", 
             RowBox[{"[", "i", "]"}], "]"}]}], "]"}]}], "}"}], ",", 
        RowBox[{"{", 
         RowBox[{"i", ",", "1", ",", "25"}], "}"}]}], "]"}], ",", 
      RowBox[{"PlotMarkers", "\[Rule]", 
       RowBox[{"{", 
        RowBox[{"Automatic", ",", "10"}], "}"}]}], ",", 
      RowBox[{"PlotStyle", "\[Rule]", "Black"}], ",", 
      RowBox[{"Frame", "\[Rule]", 
       RowBox[{"{", 
        RowBox[{"True", ",", "True", ",", "False", ",", "False"}], "}"}]}], 
      ",", 
      RowBox[{"BaseStyle", "\[Rule]", 
       RowBox[{"{", 
        RowBox[{"16", ",", "Bold"}], "}"}]}], ",", 
      RowBox[{"Epilog", "\[Rule]", 
       RowBox[{"Inset", "[", 
        RowBox[{
         RowBox[{"Column", "[", 
          RowBox[{"{", 
           RowBox[{
            RowBox[{
             RowBox[{"R", "^", "2"}], "\[Equal]", 
             RowBox[{"NumberForm", "[", 
              RowBox[{
               RowBox[{"LogMuVarfit", "[", "\"\<RSquared\>\"", "]"}], ",", 
               "2"}], "]"}]}], ",", 
            RowBox[{"\[ScriptP]", "\[Equal]", 
             RowBox[{"NumberForm", "[", 
              RowBox[{
               RowBox[{
                RowBox[{"LogMuVarfit", "[", "\"\<ParameterPValues\>\"", "]"}],
                 "[", 
                RowBox[{"[", "2", "]"}], "]"}], ",", "2"}], "]"}]}]}], "}"}], 
          "]"}], ",", 
         RowBox[{"{", 
          RowBox[{"1.3", ",", "1.5"}], "}"}]}], "]"}]}], ",", 
      RowBox[{"PlotRange", "\[Rule]", "All"}], ",", 
      RowBox[{"FrameLabel", "\[Rule]", 
       RowBox[{"{", 
        RowBox[{
        "\"\<\!\(\*SubscriptBox[\(Log\), \(10\)]\)(RNA Mean)\>\"", ",", 
         "\"\<\!\(\*SubscriptBox[\(Log\), \(10\)]\)(RNA Variance)\>\""}], 
        "}"}]}]}], "]"}], ",", 
    RowBox[{"Plot", "[", 
     RowBox[{
      RowBox[{"LogMuVarfit", "[", "\"\<BestFit\>\"", "]"}], ",", 
      RowBox[{"{", 
       RowBox[{"logmu", ",", 
        RowBox[{"Min", "[", 
         RowBox[{"Log10", "[", "mu", "]"}], "]"}], ",", 
        RowBox[{"Max", "[", 
         RowBox[{"Log10", "[", "mu", "]"}], "]"}]}], "}"}], ",", 
      RowBox[{"PlotStyle", "->", 
       RowBox[{"{", 
        RowBox[{"Red", ",", "Thick"}], "}"}]}]}], "]"}]}], "]"}], 
  "\[IndentingNewLine]"}], "\n", 
 RowBox[{
  RowBox[{"Export", "[", 
   RowBox[{"\"\<logmu_logvar.pdf\>\"", ",", "%"}], "]"}], 
  "\[IndentingNewLine]"}], "\[IndentingNewLine]", 
 RowBox[{
  RowBox[{"Show", "[", 
   RowBox[{
    RowBox[{"ErrorListPlot", "[", 
     RowBox[{
      RowBox[{"Table", "[", 
       RowBox[{
        RowBox[{"{", 
         RowBox[{
          RowBox[{"{", 
           RowBox[{
            RowBox[{"mu", "[", 
             RowBox[{"[", "i", "]"}], "]"}], ",", 
            RowBox[{"f", "[", 
             RowBox[{"[", "i", "]"}], "]"}]}], "}"}], ",", 
          RowBox[{"ErrorBar", "[", 
           RowBox[{
            RowBox[{"muErrors", "[", 
             RowBox[{"[", "i", "]"}], "]"}], ",", 
            RowBox[{"fErrors", "[", 
             RowBox[{"[", "i", "]"}], "]"}]}], "]"}]}], "}"}], ",", 
        RowBox[{"{", 
         RowBox[{"i", ",", "1", ",", "25"}], "}"}]}], "]"}], ",", 
      RowBox[{"PlotMarkers", "\[Rule]", 
       RowBox[{"{", 
        RowBox[{"Automatic", ",", "8"}], "}"}]}], ",", "\[IndentingNewLine]", 
      
      RowBox[{"Frame", "\[Rule]", 
       RowBox[{"{", 
        RowBox[{"True", ",", "True", ",", "False", ",", "False"}], "}"}]}], 
      ",", 
      RowBox[{"BaseStyle", "\[Rule]", 
       RowBox[{"{", 
        RowBox[{"14", ",", "Bold"}], "}"}]}], ",", 
      RowBox[{"PlotRange", "\[Rule]", "All"}], ",", 
      RowBox[{"Epilog", "\[Rule]", 
       RowBox[{"Inset", "[", 
        RowBox[{
         RowBox[{"Column", "[", 
          RowBox[{"{", 
           RowBox[{
            RowBox[{
             RowBox[{"R", "^", "2"}], "\[Equal]", 
             RowBox[{"NumberForm", "[", 
              RowBox[{
               RowBox[{"muFfit", "[", "\"\<RSquared\>\"", "]"}], ",", "2"}], 
              "]"}]}], ",", 
            RowBox[{"\[ScriptP]", "\[Equal]", 
             RowBox[{"NumberForm", "[", 
              RowBox[{
               RowBox[{
                RowBox[{"muFfit", "[", "\"\<ParameterPValues\>\"", "]"}], "[", 
                RowBox[{"[", "2", "]"}], "]"}], ",", "2"}], "]"}]}]}], "}"}], 
          "]"}], ",", 
         RowBox[{"{", 
          RowBox[{"30", ",", "6"}], "}"}]}], "]"}]}], ",", 
      RowBox[{"FrameLabel", "\[Rule]", 
       RowBox[{"{", 
        RowBox[{"\"\<<RNA>\>\"", ",", "\"\<Noise Strength\>\""}], "}"}]}]}], 
     "]"}], ",", 
    RowBox[{"Plot", "[", 
     RowBox[{
      RowBox[{"muFfit", "[", "\"\<BestFit\>\"", "]"}], ",", 
      RowBox[{"{", 
       RowBox[{"\[Mu]", ",", 
        RowBox[{"Min", "[", "mu", "]"}], ",", 
        RowBox[{"Max", "[", "mu", "]"}]}], "}"}], ",", 
      RowBox[{"PlotStyle", "\[Rule]", 
       RowBox[{"{", 
        RowBox[{"Red", ",", "Thick"}], "}"}]}]}], "]"}]}], "]"}], 
  "\[IndentingNewLine]"}], "\[IndentingNewLine]", 
 RowBox[{
  RowBox[{"Export", "[", 
   RowBox[{"\"\<mu_f.pdf\>\"", ",", "%"}], "]"}], 
  "\n"}], "\[IndentingNewLine]", 
 RowBox[{
  RowBox[{"Show", "[", 
   RowBox[{
    RowBox[{"ErrorListPlot", "[", 
     RowBox[{
      RowBox[{"Table", "[", 
       RowBox[{
        RowBox[{"{", 
         RowBox[{
          RowBox[{"{", 
           RowBox[{
            RowBox[{"Log10", "[", 
             RowBox[{"mu", "[", 
              RowBox[{"[", "i", "]"}], "]"}], "]"}], ",", 
            RowBox[{"Log10", "[", 
             RowBox[{"cv", "[", 
              RowBox[{"[", "i", "]"}], "]"}], "]"}]}], "}"}], ",", 
          RowBox[{"ErrorBar", "[", 
           RowBox[{
            RowBox[{"logmuErrors", "[", 
             RowBox[{"[", "i", "]"}], "]"}], ",", 
            RowBox[{"logcvErrors", "[", 
             RowBox[{"[", "i", "]"}], "]"}]}], "]"}]}], "}"}], ",", 
        RowBox[{"{", 
         RowBox[{"i", ",", "1", ",", "25"}], "}"}]}], "]"}], ",", 
      RowBox[{"PlotMarkers", "\[Rule]", 
       RowBox[{"{", 
        RowBox[{"Automatic", ",", "8"}], "}"}]}], ",", 
      RowBox[{"Frame", "\[Rule]", 
       RowBox[{"{", 
        RowBox[{"True", ",", "True", ",", "False", ",", "False"}], "}"}]}], 
      ",", 
      RowBox[{"PlotRange", "\[Rule]", "All"}], ",", 
      RowBox[{"BaseStyle", "\[Rule]", 
       RowBox[{"{", 
        RowBox[{"14", ",", "Bold"}], "}"}]}], ",", 
      RowBox[{"FrameLabel", "\[Rule]", 
       RowBox[{"{", 
        RowBox[{"\"\<Log10(<RNA>)\>\"", ",", "\"\<Log10(CV)\>\""}], "}"}]}], 
      ",", 
      RowBox[{"PlotLabel", "\[Rule]", 
       RowBox[{"Proportional", "[", 
        RowBox[{
         RowBox[{
          SubscriptBox["Log", "10"], "[", "  ", 
          FractionBox["\[Sigma]", "\[Mu]"], "]"}], ",", 
         RowBox[{"NumberForm", "[", 
          RowBox[{
           RowBox[{
            RowBox[{
             RowBox[{"LogMuCVfit", "[", "\"\<BestFitParameters\>\"", "]"}], 
             "[", 
             RowBox[{"[", "2", "]"}], "]"}], 
            RowBox[{"PlusMinus", "[", 
             RowBox[{"NumberForm", "[", 
              RowBox[{
               RowBox[{
                RowBox[{
                 RowBox[{
                  RowBox[{
                  "LogMuCVfit", "[", "\"\<ParameterConfidenceIntervals\>\"", 
                   "]"}], "[", 
                  RowBox[{"[", "2", "]"}], "]"}], "[", 
                 RowBox[{"[", "2", "]"}], "]"}], "-", 
                RowBox[{
                 RowBox[{
                 "LogMuCVfit", "[", "\"\<BestFitParameters\>\"", "]"}], "[", 
                 RowBox[{"[", "2", "]"}], "]"}]}], ",", "2"}], "]"}], "]"}], 
            SubscriptBox["Log", "10"], " ", 
            SubscriptBox["\[Mu]", "RNA"]}], ",", "2"}], "]"}]}], "]"}]}]}], 
     "]"}], ",", 
    RowBox[{"Plot", "[", 
     RowBox[{
      RowBox[{"LogMuCVfit", "[", "\"\<BestFit\>\"", "]"}], ",", 
      RowBox[{"{", 
       RowBox[{"x", ",", 
        RowBox[{"Min", "[", 
         RowBox[{"Log10", "[", "mu", "]"}], "]"}], ",", 
        RowBox[{"Max", "[", 
         RowBox[{"Log10", "[", "mu", "]"}], "]"}]}], "}"}], ",", 
      RowBox[{"PlotStyle", "\[Rule]", 
       RowBox[{"{", 
        RowBox[{"Red", ",", "Thick"}], "}"}]}]}], "]"}], ",", 
    RowBox[{"Epilog", "\[Rule]", 
     RowBox[{"Inset", "[", 
      RowBox[{
       RowBox[{"Column", "[", 
        RowBox[{"{", 
         RowBox[{
          RowBox[{"R", "^", "2"}], "\[Equal]", 
          RowBox[{"NumberForm", "[", 
           RowBox[{
            RowBox[{"LogMuCVfit", "[", "\"\<RSquared\>\"", "]"}], ",", "2"}], 
           "]"}]}], "}"}], "]"}], ",", 
       RowBox[{"{", 
        RowBox[{"1.4", ",", 
         RowBox[{"-", "0.05"}]}], "}"}]}], "]"}]}]}], "]"}], 
  "\[IndentingNewLine]"}], "\[IndentingNewLine]", 
 RowBox[{
  RowBox[{"Export", "[", 
   RowBox[{"\"\<logmu_logcv.pdf\>\"", ",", "%"}], "]"}], 
  "\[IndentingNewLine]"}], "\[IndentingNewLine]", 
 RowBox[{
  RowBox[{"Show", "[", 
   RowBox[{
    RowBox[{"ErrorListPlot", "[", 
     RowBox[{
      RowBox[{"Table", "[", 
       RowBox[{
        RowBox[{"{", 
         RowBox[{
          RowBox[{"{", 
           RowBox[{
            RowBox[{"mu", "[", 
             RowBox[{"[", "i", "]"}], "]"}], ",", 
            RowBox[{"cv", "[", 
             RowBox[{"[", "i", "]"}], "]"}]}], "}"}], ",", 
          RowBox[{"ErrorBar", "[", 
           RowBox[{
            RowBox[{"muErrors", "[", 
             RowBox[{"[", "i", "]"}], "]"}], ",", 
            RowBox[{"cvErrors", "[", 
             RowBox[{"[", "i", "]"}], "]"}]}], "]"}]}], "}"}], ",", 
        RowBox[{"{", 
         RowBox[{"i", ",", "1", ",", "25"}], "}"}]}], "]"}], ",", 
      RowBox[{"PlotMarkers", "\[Rule]", 
       RowBox[{"{", 
        RowBox[{"Automatic", ",", "8"}], "}"}]}], ",", 
      RowBox[{"Frame", "\[Rule]", 
       RowBox[{"{", 
        RowBox[{"True", ",", "True", ",", "False", ",", "False"}], "}"}]}], 
      ",", 
      RowBox[{"BaseStyle", "\[Rule]", 
       RowBox[{"{", 
        RowBox[{"14", ",", "Bold"}], "}"}]}], ",", 
      RowBox[{"FrameLabel", "\[Rule]", 
       RowBox[{"{", 
        RowBox[{"\"\<<RNA>\>\"", ",", "\"\<CV\>\""}], "}"}]}], ",", 
      RowBox[{"PlotRange", "\[Rule]", "All"}], ",", 
      RowBox[{"PlotLabel", "\[Rule]", 
       RowBox[{"Proportional", "[", "  ", 
        RowBox[{
         FractionBox["\[Sigma]", "\[Mu]"], ",", 
         RowBox[{"NumberForm", "[", 
          RowBox[{
           RowBox[{
            RowBox[{
             RowBox[{"MuCVfit", "[", "\"\<BestFitParameters\>\"", "]"}], "[", 
             
             RowBox[{"[", "2", "]"}], "]"}], 
            RowBox[{"PlusMinus", "[", 
             RowBox[{"NumberForm", "[", 
              RowBox[{
               RowBox[{
                RowBox[{
                 RowBox[{
                  RowBox[{
                  "MuCVfit", "[", "\"\<ParameterConfidenceIntervals\>\"", 
                   "]"}], "[", 
                  RowBox[{"[", "2", "]"}], "]"}], "[", 
                 RowBox[{"[", "2", "]"}], "]"}], "-", 
                RowBox[{
                 RowBox[{"MuCVfit", "[", "\"\<BestFitParameters\>\"", "]"}], 
                 "[", 
                 RowBox[{"[", "2", "]"}], "]"}]}], ",", "2"}], "]"}], "]"}], 
            " ", 
            SubscriptBox["\[Mu]", "RNA"]}], ",", "2"}], "]"}]}], "]"}]}]}], 
     "]"}], ",", 
    RowBox[{"Plot", "[", 
     RowBox[{
      RowBox[{"MuCVfit", "[", "\"\<BestFit\>\"", "]"}], ",", 
      RowBox[{"{", 
       RowBox[{"x", ",", 
        RowBox[{"Min", "[", "mu", "]"}], ",", 
        RowBox[{"Max", "[", "mu", "]"}]}], "}"}], ",", 
      RowBox[{"PlotStyle", "\[Rule]", 
       RowBox[{"{", 
        RowBox[{"Red", ",", "Thick"}], "}"}]}]}], "]"}], ",", 
    RowBox[{"Epilog", "\[Rule]", 
     RowBox[{"Inset", "[", 
      RowBox[{
       RowBox[{"Column", "[", 
        RowBox[{"{", 
         RowBox[{
          RowBox[{
           RowBox[{"R", "^", "2"}], "\[Equal]", 
           RowBox[{"NumberForm", "[", 
            RowBox[{
             RowBox[{"MuCVfit", "[", "\"\<RSquared\>\"", "]"}], ",", "2"}], 
            "]"}]}], ",", 
          RowBox[{"\[ScriptP]", "\[Equal]", 
           RowBox[{"NumberForm", "[", 
            RowBox[{
             RowBox[{
              RowBox[{"MuCVfit", "[", "\"\<ParameterPValues\>\"", "]"}], "[", 
              
              RowBox[{"[", "2", "]"}], "]"}], ",", "2"}], "]"}]}]}], "}"}], 
        "]"}], ",", 
       RowBox[{"{", 
        RowBox[{"30", ",", "0.4"}], "}"}]}], "]"}]}]}], "]"}], 
  "\n"}], "\[IndentingNewLine]", 
 RowBox[{
  RowBox[{"Export", "[", 
   RowBox[{"\"\<mu_cv.pdf\>\"", ",", "%"}], "]"}], 
  "\[IndentingNewLine]"}], "\[IndentingNewLine]", 
 RowBox[{"Show", "[", 
  RowBox[{
   RowBox[{"ErrorListPlot", "[", 
    RowBox[{
     RowBox[{"Table", "[", 
      RowBox[{
       RowBox[{"{", 
        RowBox[{
         RowBox[{"{", 
          RowBox[{
           RowBox[{"tplus", "/", 
            RowBox[{"bfit", "[", 
             RowBox[{"[", "i", "]"}], "]"}]}], ",", 
           RowBox[{
            RowBox[{"afit", "[", 
             RowBox[{"[", "i", "]"}], "]"}], "/", "tdeg"}]}], "}"}], ",", 
         RowBox[{"ErrorBar", "[", 
          RowBox[{
           RowBox[{"bErrors", "[", 
            RowBox[{"[", "i", "]"}], "]"}], ",", 
           RowBox[{"aErrors", "[", 
            RowBox[{"[", "i", "]"}], "]"}]}], "]"}]}], "}"}], ",", 
       RowBox[{"{", 
        RowBox[{"i", ",", "1", ",", "25"}], "}"}]}], "]"}], ",", 
     RowBox[{"PlotMarkers", "\[Rule]", 
      RowBox[{"{", 
       RowBox[{"Automatic", ",", "8"}], "}"}]}], ",", 
     RowBox[{"Frame", "\[Rule]", 
      RowBox[{"{", 
       RowBox[{"True", ",", "True", ",", "False", ",", "False"}], "}"}]}], 
     ",", 
     RowBox[{"PlotRange", "->", "All"}], ",", 
     RowBox[{"PlotLabel", "\[Rule]", 
      RowBox[{"Proportional", "[", 
       RowBox[{
       "\"\<\!\(\*FractionBox[SubscriptBox[\(k\), \(a\)], SubscriptBox[\(k\), \
\(\(t\)\(-\)\)]]\)\>\"", "  ", ",", 
        RowBox[{"NumberForm", "[", 
         RowBox[{
          RowBox[{
           RowBox[{
            RowBox[{"MuCVfit", "[", "\"\<BestFitParameters\>\"", "]"}], "[", 
            RowBox[{"[", "2", "]"}], "]"}], 
           RowBox[{"PlusMinus", "[", 
            RowBox[{"NumberForm", "[", 
             RowBox[{
              RowBox[{
               RowBox[{
                RowBox[{
                 RowBox[{
                 "kaBfit", "[", "\"\<ParameterConfidenceIntervals\>\"", "]"}],
                  "[", 
                 RowBox[{"[", "2", "]"}], "]"}], "[", 
                RowBox[{"[", "2", "]"}], "]"}], "-", 
               RowBox[{
                RowBox[{"kaBfit", "[", "\"\<BestFitParameters\>\"", "]"}], 
                "[", 
                RowBox[{"[", "2", "]"}], "]"}]}], ",", "2"}], "]"}], "]"}], 
           " ", "\[ScriptCapitalB]"}], ",", "2"}], "]"}]}], "]"}]}], ",", 
     RowBox[{"Epilog", "\[Rule]", 
      RowBox[{"Inset", "[", 
       RowBox[{
        RowBox[{"Column", "[", 
         RowBox[{"{", 
          RowBox[{
           RowBox[{"R", "^", "2"}], "\[Equal]", 
           RowBox[{"NumberForm", "[", 
            RowBox[{
             RowBox[{"kaBfit", "[", "\"\<RSquared\>\"", "]"}], ",", "2"}], 
            "]"}]}], "}"}], "]"}], ",", 
        RowBox[{"{", 
         RowBox[{"12", ",", "4"}], "}"}]}], "]"}]}], ",", 
     RowBox[{"BaseStyle", "\[Rule]", 
      RowBox[{"{", 
       RowBox[{"14", ",", "Bold"}], "}"}]}], ",", 
     RowBox[{"FrameLabel", "\[Rule]", 
      RowBox[{"{", 
       RowBox[{
       "\"\<Burst Size\>\"", ",", 
        "\"\<\!\(\*FractionBox[SubscriptBox[\(k\), \(a\)], \
SubscriptBox[\(k\), \(\(t\)\(-\)\)]]\)\>\""}], "}"}]}], ",", 
     RowBox[{"RotateLabel", "\[Rule]", "False"}]}], "]"}], ",", 
   RowBox[{"Plot", "[", 
    RowBox[{
     RowBox[{"kaBfit", "[", "\"\<BestFit\>\"", "]"}], ",", 
     RowBox[{"{", 
      RowBox[{"B", ",", 
       RowBox[{"Min", "[", 
        RowBox[{"tplus", "/", "bfit"}], "]"}], ",", 
       RowBox[{"Max", "[", 
        RowBox[{"tplus", "/", "bfit"}], "]"}]}], "}"}], ",", 
     RowBox[{"PlotStyle", "\[Rule]", 
      RowBox[{"{", 
       RowBox[{"Red", ",", "Thick"}], "}"}]}]}], "]"}]}], 
  "]"}], "\[IndentingNewLine]", 
 RowBox[{
  RowBox[{"Export", "[", 
   RowBox[{"\"\<B_ka.pdf\>\"", ",", "%"}], "]"}], 
  "\[IndentingNewLine]"}], "\[IndentingNewLine]", 
 RowBox[{
  RowBox[{"Show", "[", 
   RowBox[{
    RowBox[{"ErrorListPlot", "[", 
     RowBox[{
      RowBox[{"Table", "[", 
       RowBox[{
        RowBox[{"{", 
         RowBox[{
          RowBox[{"{", 
           RowBox[{
            RowBox[{"Log10", "[", 
             RowBox[{"tplus", "/", 
              RowBox[{"bfit", "[", 
               RowBox[{"[", "i", "]"}], "]"}]}], "]"}], ",", 
            RowBox[{"Log10", "[", 
             RowBox[{
              RowBox[{"afit", "[", 
               RowBox[{"[", "i", "]"}], "]"}], "/", "tdeg"}], "]"}]}], "}"}], 
          ",", 
          RowBox[{"ErrorBar", "[", 
           RowBox[{
            RowBox[{"logbErrors", "[", 
             RowBox[{"[", "i", "]"}], "]"}], ",", 
            RowBox[{"logaErrors", "[", 
             RowBox[{"[", "i", "]"}], "]"}]}], "]"}]}], "}"}], ",", 
        RowBox[{"{", 
         RowBox[{"i", ",", "1", ",", "25"}], "}"}]}], "]"}], ",", 
      RowBox[{"PlotMarkers", "\[Rule]", 
       RowBox[{"{", 
        RowBox[{"Automatic", ",", "8"}], "}"}]}], ",", 
      RowBox[{"Frame", "\[Rule]", 
       RowBox[{"{", 
        RowBox[{"True", ",", "True", ",", "False", ",", "False"}], "}"}]}], 
      ",", 
      RowBox[{"PlotRange", "->", "All"}], ",", "\[IndentingNewLine]", 
      RowBox[{"PlotLabel", "\[Rule]", 
       RowBox[{"Proportional", "[", 
        RowBox[{
        "\"\<\!\(\*SubscriptBox[\(Log\), \
\(10\)]\)[\!\(\*FractionBox[SubscriptBox[\(k\), \(a\)], SubscriptBox[\(k\), \
\(\(t\)\(-\)\)]]\)]\>\"", "  ", ",", 
         RowBox[{"NumberForm", "[", 
          RowBox[{
           RowBox[{
            RowBox[{
             RowBox[{"logkaBfit", "[", "\"\<BestFitParameters\>\"", "]"}], 
             "[", 
             RowBox[{"[", "2", "]"}], "]"}], 
            RowBox[{"PlusMinus", "[", 
             RowBox[{"NumberForm", "[", 
              RowBox[{
               RowBox[{
                RowBox[{
                 RowBox[{
                  RowBox[{
                  "logkaBfit", "[", "\"\<ParameterConfidenceIntervals\>\"", 
                   "]"}], "[", 
                  RowBox[{"[", "2", "]"}], "]"}], "[", 
                 RowBox[{"[", "2", "]"}], "]"}], "-", 
                RowBox[{
                 RowBox[{"logkaBfit", "[", "\"\<BestFitParameters\>\"", "]"}],
                  "[", 
                 RowBox[{"[", "2", "]"}], "]"}]}], ",", "2"}], "]"}], "]"}], 
            " ", 
            RowBox[{
             SubscriptBox["Log", "10"], "[", "\[ScriptCapitalB]", "]"}]}], 
           ",", "2"}], "]"}]}], "]"}]}], ",", 
      RowBox[{"Epilog", "\[Rule]", 
       RowBox[{"Inset", "[", 
        RowBox[{
         RowBox[{"Column", "[", 
          RowBox[{"{", 
           RowBox[{
            RowBox[{
             RowBox[{"R", "^", "2"}], "\[Equal]", 
             RowBox[{"NumberForm", "[", 
              RowBox[{
               RowBox[{"logkaBfit", "[", "\"\<RSquared\>\"", "]"}], ",", 
               "2"}], "]"}]}], ",", 
            RowBox[{"\[ScriptP]", "\[Equal]", 
             RowBox[{"NumberForm", "[", 
              RowBox[{
               RowBox[{
                RowBox[{"logkaBfit", "[", "\"\<ParameterPValues\>\"", "]"}], 
                "[", 
                RowBox[{"[", "2", "]"}], "]"}], ",", "2"}], "]"}]}]}], "}"}], 
          "]"}], ",", 
         RowBox[{"{", 
          RowBox[{"1.2", ",", "0.5"}], "}"}]}], "]"}]}], ",", 
      RowBox[{"BaseStyle", "\[Rule]", 
       RowBox[{"{", 
        RowBox[{"14", ",", "Bold"}], "}"}]}], ",", 
      RowBox[{"FrameLabel", "\[Rule]", 
       RowBox[{"{", 
        RowBox[{
        "\"\<\!\(\*SubscriptBox[\(Log\), \(10\)]\)(Burst Size)\>\"", ",", 
         "\"\<\!\(\*SubscriptBox[\(Log\), \
\(10\)]\)\!\(\*FractionBox[SubscriptBox[\(k\), \(a\)], SubscriptBox[\(k\), \(\
\(t\)\(-\)\)]]\)\>\""}], "}"}]}], ",", 
      RowBox[{"RotateLabel", "\[Rule]", "False"}]}], "]"}], ",", 
    RowBox[{"Plot", "[", 
     RowBox[{
      RowBox[{"logkaBfit", "[", "\"\<BestFit\>\"", "]"}], ",", 
      RowBox[{"{", 
       RowBox[{"log10B", ",", 
        RowBox[{"Min", "[", 
         RowBox[{"Log10", "[", 
          RowBox[{"tplus", "/", "bfit"}], "]"}], "]"}], ",", 
        RowBox[{"Max", "[", 
         RowBox[{"Log10", "[", 
          RowBox[{"tplus", "/", "bfit"}], "]"}], "]"}]}], "}"}], ",", 
      RowBox[{"PlotStyle", "\[Rule]", 
       RowBox[{"{", 
        RowBox[{"Red", ",", "Thick"}], "}"}]}]}], "]"}]}], "]"}], 
  "\[IndentingNewLine]"}], "\[IndentingNewLine]", 
 RowBox[{
  RowBox[{"Export", "[", 
   RowBox[{"\"\<logB_logka.pdf\>\"", ",", "%"}], "]"}], 
  "\[IndentingNewLine]"}], "\n", 
 RowBox[{
  RowBox[{"Show", "[", 
   RowBox[{
    RowBox[{"ErrorListPlot", "[", 
     RowBox[{
      RowBox[{"Table", "[", 
       RowBox[{
        RowBox[{"{", 
         RowBox[{
          RowBox[{"{", 
           RowBox[{
            RowBox[{"mu", "[", 
             RowBox[{"[", "i", "]"}], "]"}], ",", 
            RowBox[{"sk", "[", 
             RowBox[{"[", "i", "]"}], "]"}]}], "}"}], ",", 
          RowBox[{"ErrorBar", "[", 
           RowBox[{
            RowBox[{"muErrors", "[", 
             RowBox[{"[", "i", "]"}], "]"}], ",", 
            RowBox[{"skErrors", "[", 
             RowBox[{"[", "i", "]"}], "]"}]}], "]"}]}], "}"}], ",", 
        RowBox[{"{", 
         RowBox[{"i", ",", "1", ",", "25"}], "}"}]}], "]"}], ",", 
      RowBox[{"PlotLabel", "\[Rule]", 
       RowBox[{"Proportional", "[", 
        RowBox[{"\"\<Skewness\>\"", "  ", ",", 
         RowBox[{"NumberForm", "[", 
          RowBox[{
           RowBox[{
            RowBox[{
             RowBox[{"muSKfit", "[", "\"\<BestFitParameters\>\"", "]"}], "[", 
             
             RowBox[{"[", "2", "]"}], "]"}], 
            RowBox[{"PlusMinus", "[", 
             RowBox[{"NumberForm", "[", 
              RowBox[{
               RowBox[{
                RowBox[{
                 RowBox[{
                  RowBox[{
                  "muSKfit", "[", "\"\<ParameterConfidenceIntervals\>\"", 
                   "]"}], "[", 
                  RowBox[{"[", "2", "]"}], "]"}], "[", 
                 RowBox[{"[", "2", "]"}], "]"}], "-", 
                RowBox[{
                 RowBox[{"muSKfit", "[", "\"\<BestFitParameters\>\"", "]"}], 
                 "[", 
                 RowBox[{"[", "2", "]"}], "]"}]}], ",", "2"}], "]"}], "]"}], 
            " ", "\[Mu]"}], ",", "2"}], "]"}]}], "]"}]}], ",", 
      RowBox[{"Epilog", "\[Rule]", 
       RowBox[{"Inset", "[", 
        RowBox[{
         RowBox[{"Column", "[", 
          RowBox[{"{", 
           RowBox[{
            RowBox[{"R", "^", "2"}], "\[Equal]", 
            RowBox[{"NumberForm", "[", 
             RowBox[{
              RowBox[{"muSKfit", "[", "\"\<RSquared\>\"", "]"}], ",", "2"}], 
             "]"}]}], "}"}], "]"}], ",", 
         RowBox[{"{", 
          RowBox[{"28", ",", "2.0"}], "}"}]}], "]"}]}], ",", 
      RowBox[{"PlotRange", "\[Rule]", "All"}], ",", 
      RowBox[{"PlotMarkers", "\[Rule]", 
       RowBox[{"{", 
        RowBox[{"Automatic", ",", "8"}], "}"}]}], ",", 
      RowBox[{"Frame", "\[Rule]", 
       RowBox[{"{", 
        RowBox[{"True", ",", "True", ",", "False", ",", "False"}], "}"}]}], 
      ",", 
      RowBox[{"BaseStyle", "\[Rule]", 
       RowBox[{"{", 
        RowBox[{"14", ",", "Bold"}], "}"}]}], ",", 
      RowBox[{"FrameLabel", "\[Rule]", 
       RowBox[{"{", 
        RowBox[{"\"\<<RNA>\>\"", ",", "\"\<Skewness\>\""}], "}"}]}]}], "]"}], 
    ",", 
    RowBox[{"Plot", "[", 
     RowBox[{
      RowBox[{"muSKfit", "[", "\"\<BestFit\>\"", "]"}], ",", 
      RowBox[{"{", 
       RowBox[{"\[Mu]", ",", 
        RowBox[{"Min", "[", "mu", "]"}], ",", 
        RowBox[{"Max", "[", "mu", "]"}]}], "}"}], ",", 
      RowBox[{"PlotStyle", "\[Rule]", 
       RowBox[{"{", 
        RowBox[{"Red", ",", "Thick"}], "}"}]}]}], "]"}]}], "]"}], 
  "\n"}], "\[IndentingNewLine]", 
 RowBox[{
  RowBox[{"Export", "[", 
   RowBox[{"\"\<mu_sk.pdf\>\"", ",", "%"}], "]"}], 
  "\[IndentingNewLine]"}], "\[IndentingNewLine]", 
 RowBox[{
  RowBox[{"Show", "[", 
   RowBox[{
    RowBox[{"ErrorListPlot", "[", 
     RowBox[{
      RowBox[{"Table", "[", 
       RowBox[{
        RowBox[{"{", 
         RowBox[{
          RowBox[{"{", 
           RowBox[{
            RowBox[{"sk", "[", 
             RowBox[{"[", "i", "]"}], "]"}], ",", 
            RowBox[{"cv", "[", 
             RowBox[{"[", "i", "]"}], "]"}]}], "}"}], ",", 
          RowBox[{"ErrorBar", "[", 
           RowBox[{
            RowBox[{"skErrors", "[", 
             RowBox[{"[", "i", "]"}], "]"}], ",", 
            RowBox[{"cvErrors", "[", 
             RowBox[{"[", "i", "]"}], "]"}]}], "]"}]}], "}"}], ",", 
        RowBox[{"{", 
         RowBox[{"i", ",", "1", ",", "25"}], "}"}]}], "]"}], ",", 
      RowBox[{"PlotLabel", "\[Rule]", 
       RowBox[{"Proportional", "[", 
        RowBox[{"\"\<Skewness\>\"", "  ", ",", 
         RowBox[{"NumberForm", "[", 
          RowBox[{
           RowBox[{
            RowBox[{
             RowBox[{"SKCVfit", "[", "\"\<BestFitParameters\>\"", "]"}], "[", 
             
             RowBox[{"[", "2", "]"}], "]"}], 
            RowBox[{"PlusMinus", "[", 
             RowBox[{"NumberForm", "[", 
              RowBox[{
               RowBox[{
                RowBox[{
                 RowBox[{
                  RowBox[{
                  "SKCVfit", "[", "\"\<ParameterConfidenceIntervals\>\"", 
                   "]"}], "[", 
                  RowBox[{"[", "2", "]"}], "]"}], "[", 
                 RowBox[{"[", "2", "]"}], "]"}], "-", 
                RowBox[{
                 RowBox[{"SKCVfit", "[", "\"\<BestFitParameters\>\"", "]"}], 
                 "[", 
                 RowBox[{"[", "2", "]"}], "]"}]}], ",", "2"}], "]"}], "]"}], 
            " ", 
            FractionBox["\[Sigma]", "\[Mu]"]}], ",", "2"}], "]"}]}], "]"}]}], 
      ",", 
      RowBox[{"Epilog", "\[Rule]", 
       RowBox[{"Inset", "[", 
        RowBox[{
         RowBox[{"Column", "[", 
          RowBox[{"{", 
           RowBox[{
            RowBox[{"R", "^", "2"}], "\[Equal]", 
            RowBox[{"NumberForm", "[", 
             RowBox[{
              RowBox[{"SKCVfit", "[", "\"\<RSquared\>\"", "]"}], ",", "2"}], 
             "]"}]}], "}"}], "]"}], ",", 
         RowBox[{"{", 
          RowBox[{"4", ",", "0.4"}], "}"}]}], "]"}]}], ",", 
      RowBox[{"PlotRange", "\[Rule]", "All"}], ",", 
      RowBox[{"PlotMarkers", "\[Rule]", 
       RowBox[{"{", 
        RowBox[{"Automatic", ",", "8"}], "}"}]}], ",", 
      RowBox[{"Frame", "\[Rule]", 
       RowBox[{"{", 
        RowBox[{"True", ",", "True", ",", "False", ",", "False"}], "}"}]}], 
      ",", 
      RowBox[{"BaseStyle", "\[Rule]", 
       RowBox[{"{", 
        RowBox[{"14", ",", "Bold"}], "}"}]}], ",", 
      RowBox[{"FrameLabel", "\[Rule]", 
       RowBox[{"{", 
        RowBox[{"\"\<Skewness\>\"", ",", "\"\<CV\>\""}], "}"}]}]}], "]"}], 
    ",", 
    RowBox[{"Plot", "[", 
     RowBox[{
      RowBox[{"SKCVfit", "[", "\"\<BestFit\>\"", "]"}], ",", 
      RowBox[{"{", 
       RowBox[{"skew", ",", 
        RowBox[{"Min", "[", "sk", "]"}], ",", 
        RowBox[{"Max", "[", "sk", "]"}]}], "}"}], ",", 
      RowBox[{"PlotStyle", "\[Rule]", 
       RowBox[{"{", 
        RowBox[{"Red", ",", "Thick"}], "}"}]}]}], "]"}]}], "]"}], 
  "\[IndentingNewLine]"}], "\n", 
 RowBox[{
  RowBox[{"Export", "[", 
   RowBox[{"\"\<sk_cv.pdf\>\"", ",", "%"}], "]"}], 
  "\[IndentingNewLine]"}], "\[IndentingNewLine]", 
 RowBox[{
  RowBox[{"Show", "[", 
   RowBox[{
    RowBox[{"ErrorListPlot", "[", 
     RowBox[{
      RowBox[{"Table", "[", 
       RowBox[{
        RowBox[{"{", 
         RowBox[{
          RowBox[{"{", 
           RowBox[{
            RowBox[{
             RowBox[{"afit", "[", 
              RowBox[{"[", "i", "]"}], "]"}], "/", "tdeg"}], ",", 
            RowBox[{"cv", "[", 
             RowBox[{"[", "i", "]"}], "]"}]}], "}"}], ",", 
          RowBox[{"ErrorBar", "[", 
           RowBox[{
            RowBox[{"aErrors", "[", 
             RowBox[{"[", "i", "]"}], "]"}], ",", 
            RowBox[{"cvErrors", "[", 
             RowBox[{"[", "i", "]"}], "]"}]}], "]"}]}], "}"}], ",", 
        RowBox[{"{", 
         RowBox[{"i", ",", "1", ",", "25"}], "}"}]}], "]"}], ",", 
      RowBox[{"PlotRange", "\[Rule]", "All"}], ",", 
      RowBox[{"PlotMarkers", "\[Rule]", 
       RowBox[{"{", 
        RowBox[{"Automatic", ",", "10"}], "}"}]}], ",", 
      RowBox[{"PlotStyle", "\[Rule]", "Black"}], ",", 
      RowBox[{"Frame", "\[Rule]", 
       RowBox[{"{", 
        RowBox[{"True", ",", "True", ",", "False", ",", "False"}], "}"}]}], 
      ",", 
      RowBox[{"BaseStyle", "\[Rule]", 
       RowBox[{"{", 
        RowBox[{"14", ",", "Bold"}], "}"}]}], ",", 
      RowBox[{"Epilog", "\[Rule]", 
       RowBox[{"Inset", "[", 
        RowBox[{
         RowBox[{"Column", "[", 
          RowBox[{"{", 
           RowBox[{
            RowBox[{"R", "^", "2"}], "\[Equal]", 
            RowBox[{"NumberForm", "[", 
             RowBox[{
              RowBox[{"CVkafit", "[", "\"\<RSquared\>\"", "]"}], ",", "2"}], 
             "]"}]}], "}"}], "]"}], ",", 
         RowBox[{"{", 
          RowBox[{"1", ",", "0.7"}], "}"}]}], "]"}]}], ",", 
      RowBox[{"FrameLabel", "\[Rule]", 
       RowBox[{"{", 
        RowBox[{
        "\"\<Normalized Promoter Activation Rate\>\"", ",", "\"\<CV\>\""}], 
        "}"}]}], ",", 
      RowBox[{"RotateLabel", "\[Rule]", "True"}]}], "]"}], ",", 
    RowBox[{"Plot", "[", 
     RowBox[{
      RowBox[{"CVkafit", "[", "\"\<BestFit\>\"", "]"}], ",", 
      RowBox[{"{", 
       RowBox[{"x", ",", 
        RowBox[{"Min", "[", 
         RowBox[{"afit", "/", "tdeg"}], "]"}], ",", 
        RowBox[{"Max", "[", 
         RowBox[{"afit", "/", "tdeg"}], "]"}]}], "}"}], ",", 
      RowBox[{"PlotStyle", "->", 
       RowBox[{"{", 
        RowBox[{"Red", ",", "Thick"}], "}"}]}]}], "]"}]}], "]"}], 
  "\[IndentingNewLine]"}], "\n", 
 RowBox[{
  RowBox[{"Export", "[", 
   RowBox[{"\"\<cv_ka.pdf\>\"", ",", "%"}], "]"}], 
  "\[IndentingNewLine]"}], "\[IndentingNewLine]", 
 RowBox[{
  RowBox[{"Show", "[", 
   RowBox[{
    RowBox[{"ErrorListPlot", "[", 
     RowBox[{
      RowBox[{"Table", "[", 
       RowBox[{
        RowBox[{"{", 
         RowBox[{
          RowBox[{"{", 
           RowBox[{
            RowBox[{"Log10", "[", 
             RowBox[{
              RowBox[{"afit", "[", 
               RowBox[{"[", "i", "]"}], "]"}], "/", "tdeg"}], "]"}], ",", 
            RowBox[{"Log10", "[", 
             RowBox[{"cv", "[", 
              RowBox[{"[", "i", "]"}], "]"}], "]"}]}], "}"}], ",", 
          RowBox[{"ErrorBar", "[", 
           RowBox[{
            RowBox[{"logaErrors", "[", 
             RowBox[{"[", "i", "]"}], "]"}], ",", 
            RowBox[{"logcvErrors", "[", 
             RowBox[{"[", "i", "]"}], "]"}]}], "]"}]}], "}"}], ",", 
        RowBox[{"{", 
         RowBox[{"i", ",", "1", ",", "25"}], "}"}]}], "]"}], ",", 
      RowBox[{"PlotRange", "\[Rule]", "All"}], ",", 
      RowBox[{"PlotStyle", "->", "Black"}], ",", 
      RowBox[{"PlotMarkers", "\[Rule]", 
       RowBox[{"{", 
        RowBox[{"Automatic", ",", "10"}], "}"}]}], ",", 
      RowBox[{"Frame", "\[Rule]", 
       RowBox[{"{", 
        RowBox[{"True", ",", "True", ",", "False", ",", "False"}], "}"}]}], 
      ",", 
      RowBox[{"BaseStyle", "\[Rule]", 
       RowBox[{"{", 
        RowBox[{"16", ",", "Bold"}], "}"}]}], ",", 
      RowBox[{"Epilog", "\[Rule]", 
       RowBox[{"Inset", "[", 
        RowBox[{
         RowBox[{"Column", "[", 
          RowBox[{"{", 
           RowBox[{
            RowBox[{"R", "^", "2"}], "\[Equal]", 
            RowBox[{"NumberForm", "[", 
             RowBox[{
              RowBox[{"logCVkafit", "[", "\"\<RSquared\>\"", "]"}], ",", 
              "2"}], "]"}]}], "}"}], "]"}], ",", 
         RowBox[{"{", 
          RowBox[{"0.2", ",", 
           RowBox[{"-", "0.2"}]}], "}"}]}], "]"}]}], ",", 
      RowBox[{"FrameLabel", "\[Rule]", 
       RowBox[{"{", 
        RowBox[{
        "\"\<\!\(\*SubscriptBox[\(Log\), \(10\)]\)(Normalized Promoter \
Activation Rate)\>\"", ",", 
         "\"\<\!\(\*SubscriptBox[\(Log\), \(10\)]\)(CV)\>\""}], "}"}]}], ",", 
      
      RowBox[{"RotateLabel", "\[Rule]", "True"}]}], "]"}], ",", 
    RowBox[{"Plot", "[", 
     RowBox[{
      RowBox[{"logCVkafit", "[", "\"\<BestFit\>\"", "]"}], ",", 
      RowBox[{"{", 
       RowBox[{"x", ",", 
        RowBox[{"Min", "[", 
         RowBox[{"Log10", "[", 
          RowBox[{"afit", "/", "tdeg"}], "]"}], "]"}], ",", 
        RowBox[{"Max", "[", 
         RowBox[{"Log10", "[", 
          RowBox[{"afit", "/", "tdeg"}], "]"}], "]"}]}], "}"}], ",", 
      RowBox[{"PlotStyle", "->", 
       RowBox[{"{", 
        RowBox[{"Red", ",", "Thick"}], "}"}]}]}], "]"}]}], "]"}], 
  "\[IndentingNewLine]"}], "\[IndentingNewLine]", 
 RowBox[{
  RowBox[{"Export", "[", 
   RowBox[{"\"\<Logcv_logka.pdf\>\"", ",", "%"}], "]"}], 
  "\[IndentingNewLine]"}], "\[IndentingNewLine]", 
 RowBox[{
  RowBox[{"Show", "[", 
   RowBox[{
    RowBox[{"ErrorListPlot", "[", 
     RowBox[{
      RowBox[{"Table", "[", 
       RowBox[{
        RowBox[{"{", 
         RowBox[{
          RowBox[{"{", 
           RowBox[{
            RowBox[{"Log10", "[", 
             RowBox[{"cv", "[", 
              RowBox[{"[", "i", "]"}], "]"}], "]"}], ",", 
            RowBox[{"Log10", "[", 
             RowBox[{"tplus", "/", 
              RowBox[{"bfit", "[", 
               RowBox[{"[", "i", "]"}], "]"}]}], "]"}]}], "}"}], ",", 
          RowBox[{"ErrorBar", "[", 
           RowBox[{
            RowBox[{"logcvErrors", "[", 
             RowBox[{"[", "i", "]"}], "]"}], ",", 
            RowBox[{"logbErrors", "[", 
             RowBox[{"[", "i", "]"}], "]"}]}], "]"}]}], "}"}], ",", 
        RowBox[{"{", 
         RowBox[{"i", ",", "1", ",", "25"}], "}"}]}], "]"}], ",", 
      RowBox[{"PlotRange", "\[Rule]", "All"}], ",", 
      RowBox[{"PlotMarkers", "\[Rule]", 
       RowBox[{"{", 
        RowBox[{"Automatic", ",", "8"}], "}"}]}], ",", 
      RowBox[{"Frame", "\[Rule]", 
       RowBox[{"{", 
        RowBox[{"True", ",", "True", ",", "False", ",", "False"}], "}"}]}], 
      ",", 
      RowBox[{"BaseStyle", "\[Rule]", 
       RowBox[{"{", 
        RowBox[{"16", ",", "Bold"}], "}"}]}], ",", 
      RowBox[{"PlotLabel", "\[Rule]", 
       RowBox[{"Proportional", "[", 
        RowBox[{
        "\"\<\!\(\*SubscriptBox[\(Log\), \(10\)]\)(\[ScriptCapitalB])\>\"", 
         ",", 
         RowBox[{"NumberForm", "[", 
          RowBox[{
           RowBox[{
            RowBox[{
             RowBox[{"logCVBfit", "[", "\"\<BestFitParameters\>\"", "]"}], 
             "[", 
             RowBox[{"[", "2", "]"}], "]"}], 
            RowBox[{"PlusMinus", "[", 
             RowBox[{
              RowBox[{
               RowBox[{
                RowBox[{
                "logCVBfit", "[", "\"\<ParameterConfidenceIntervals\>\"", 
                 "]"}], "[", 
                RowBox[{"[", "2", "]"}], "]"}], "[", 
               RowBox[{"[", "2", "]"}], "]"}], "-", 
              RowBox[{
               RowBox[{"logCVBfit", "[", "\"\<BestFitParameters\>\"", "]"}], 
               "[", 
               RowBox[{"[", "2", "]"}], "]"}]}], "]"}], " ", 
            RowBox[{
             SubscriptBox["Log", "10"], "[", "  ", 
             FractionBox["\[Sigma]", "\[Mu]"], "]"}]}], ",", "2"}], "]"}]}], 
        "]"}]}], ",", 
      RowBox[{"Epilog", "\[Rule]", 
       RowBox[{"Inset", "[", 
        RowBox[{
         RowBox[{"Column", "[", 
          RowBox[{"{", 
           RowBox[{
            RowBox[{"R", "^", "2"}], "\[Equal]", 
            RowBox[{"NumberForm", "[", 
             RowBox[{
              RowBox[{"logCVBfit", "[", "\"\<RSquared\>\"", "]"}], ",", "2"}],
              "]"}]}], "}"}], "]"}], ",", 
         RowBox[{"{", 
          RowBox[{
           RowBox[{"-", "0.2"}], ",", "0.2"}], "}"}]}], "]"}]}], ",", 
      RowBox[{"FrameLabel", "\[Rule]", 
       RowBox[{"{", 
        RowBox[{
        "\"\<\!\(\*SubscriptBox[\(Log\), \(10\)]\)(CV)\>\"", ",", 
         "\"\<\!\(\*SubscriptBox[\(Log\), \(10\)]\)(Burst Size)\>\""}], 
        "}"}]}], ",", 
      RowBox[{"RotateLabel", "\[Rule]", "False"}]}], "]"}], ",", 
    RowBox[{"Plot", "[", 
     RowBox[{
      RowBox[{"logCVBfit", "[", "\"\<BestFit\>\"", "]"}], ",", 
      RowBox[{"{", 
       RowBox[{"x", ",", 
        RowBox[{"Min", "[", 
         RowBox[{"Log10", "[", "cv", "]"}], "]"}], ",", 
        RowBox[{"Max", "[", 
         RowBox[{"Log10", "[", "cv", "]"}], "]"}]}], "}"}], ",", 
      RowBox[{"PlotStyle", "->", 
       RowBox[{"{", 
        RowBox[{"Red", ",", "Thick"}], "}"}]}]}], "]"}]}], "]"}], 
  "\[IndentingNewLine]"}], "\[IndentingNewLine]", 
 RowBox[{
  RowBox[{"Export", "[", 
   RowBox[{"\"\<logcv_logB.pdf\>\"", ",", "%"}], "]"}], 
  "\n"}], "\[IndentingNewLine]", 
 RowBox[{
  RowBox[{"Show", "[", 
   RowBox[{"ListPlot", "[", 
    RowBox[{
     RowBox[{"Transpose", "[", 
      RowBox[{"{", 
       RowBox[{"sk", ",", 
        RowBox[{"afit", "/", "tdeg"}]}], "}"}], "]"}], ",", 
     RowBox[{"BaseStyle", "\[Rule]", 
      RowBox[{"{", 
       RowBox[{"14", ",", "Bold"}], "}"}]}], ",", 
     RowBox[{"PlotMarkers", "\[Rule]", 
      RowBox[{"{", 
       RowBox[{"Automatic", ",", "8"}], "}"}]}], ",", 
     RowBox[{"Frame", "\[Rule]", 
      RowBox[{"{", 
       RowBox[{"True", ",", "True", ",", "False", ",", "False"}], "}"}]}], 
     ",", 
     RowBox[{"BaseStyle", "\[Rule]", 
      RowBox[{"{", 
       RowBox[{"14", ",", "Bold"}], "}"}]}], ",", 
     RowBox[{"FrameLabel", "\[Rule]", 
      RowBox[{"{", 
       RowBox[{
       "\"\<Skewness\>\"", ",", 
        "\"\<\!\(\*FractionBox[SubscriptBox[\(k\), \(a\)], \
SubscriptBox[\(k\), \(\(t\)\(-\)\)]]\)\>\""}], "}"}]}], ",", 
     RowBox[{"RotateLabel", "\[Rule]", "False"}]}], "]"}], "]"}], 
  "\n"}], "\[IndentingNewLine]", 
 RowBox[{
  RowBox[{"Export", "[", 
   RowBox[{"\"\<sk_ka.pdf\>\"", ",", "%"}], "]"}], 
  "\[IndentingNewLine]"}], "\[IndentingNewLine]", 
 RowBox[{
  RowBox[{"Show", "[", 
   RowBox[{"ListPlot", "[", 
    RowBox[{
     RowBox[{"Transpose", "[", 
      RowBox[{"{", 
       RowBox[{"sk", ",", 
        RowBox[{"tplus", "/", "bfit"}]}], "}"}], "]"}], ",", 
     RowBox[{"PlotMarkers", "\[Rule]", 
      RowBox[{"{", 
       RowBox[{"Automatic", ",", "8"}], "}"}]}], ",", 
     RowBox[{"Frame", "\[Rule]", 
      RowBox[{"{", 
       RowBox[{"True", ",", "True", ",", "False", ",", "False"}], "}"}]}], 
     ",", 
     RowBox[{"BaseStyle", "\[Rule]", 
      RowBox[{"{", 
       RowBox[{"14", ",", "Bold"}], "}"}]}], ",", 
     RowBox[{"FrameLabel", "\[Rule]", 
      RowBox[{"{", 
       RowBox[{"\"\<Skewness\>\"", ",", "\"\<Burst Size\>\""}], "}"}]}]}], 
    "]"}], "]"}], "\[IndentingNewLine]"}], "\[IndentingNewLine]", 
 RowBox[{"Export", "[", 
  RowBox[{"\"\<sk_B.pdf\>\"", ",", "%"}], 
  "]"}], "\[IndentingNewLine]"}], "Input",
 CellChangeTimes->{{3.5370501221612177`*^9, 3.5370501597123003`*^9}, {
   3.537050524832305*^9, 3.537050639932211*^9}, {3.537050681935206*^9, 
   3.5370507101270723`*^9}, {3.537050959404563*^9, 3.5370509714572477`*^9}, {
   3.537051009164391*^9, 3.537051091721541*^9}, {3.537051132436789*^9, 
   3.5370512149263563`*^9}, {3.5370512479858303`*^9, 
   3.5370512706535387`*^9}, {3.537051301657506*^9, 3.537051327445319*^9}, {
   3.537051366145891*^9, 3.537051408911124*^9}, {3.537052680719825*^9, 
   3.5370526828176203`*^9}, {3.537052786424165*^9, 3.537052827429161*^9}, {
   3.537052874816822*^9, 3.5370529302208157`*^9}, {3.537053075663451*^9, 
   3.537053080459423*^9}, {3.537053312758463*^9, 3.537053360326099*^9}, {
   3.537053427201108*^9, 3.537053461210713*^9}, {3.5370534940001087`*^9, 
   3.537053612121003*^9}, {3.537053683101934*^9, 3.5370536848478518`*^9}, {
   3.537118958344768*^9, 3.537119083765272*^9}, {3.5371191684340057`*^9, 
   3.537119178034627*^9}, {3.5371192248918324`*^9, 3.537119275965344*^9}, {
   3.5371260502354727`*^9, 3.537126128873633*^9}, {3.5404985739809103`*^9, 
   3.540498748760151*^9}, {3.540499183124423*^9, 3.5404991863605967`*^9}, {
   3.540499293267541*^9, 3.540499351023863*^9}, {3.5404993872878923`*^9, 
   3.540499397800679*^9}, {3.540565766037156*^9, 3.540565776266541*^9}, {
   3.540568429484454*^9, 3.540568539186205*^9}, {3.5405685867367353`*^9, 
   3.540568652391746*^9}, {3.540584745241781*^9, 3.540584802867976*^9}, {
   3.540657394337111*^9, 3.5406574374681587`*^9}, {3.5406733243610697`*^9, 
   3.540673377138236*^9}, {3.540673613315423*^9, 3.5406736479778023`*^9}, {
   3.5406743063614187`*^9, 3.540674307178162*^9}, {3.541182732535529*^9, 
   3.5411827330073843`*^9}, {3.54118319391416*^9, 3.5411832262830133`*^9}, 
   3.541184226320019*^9, {3.541184289759725*^9, 3.541184314089576*^9}, {
   3.541184795491701*^9, 3.5411849350279827`*^9}, {3.541185153650082*^9, 
   3.541185155904422*^9}, {3.5411851989724903`*^9, 3.5411852039874897`*^9}, {
   3.5413571820096188`*^9, 3.541357183278661*^9}, {3.541357237261387*^9, 
   3.541357245657735*^9}, 3.541358372022246*^9, {3.541358451553664*^9, 
   3.541358462736272*^9}, {3.542989990191328*^9, 3.542989993884021*^9}, {
   3.542990033328682*^9, 3.54299004539522*^9}, 3.54299008735054*^9, {
   3.543175465789609*^9, 3.5431755266553917`*^9}, {3.5431839832817698`*^9, 
   3.543184020131372*^9}, {3.54318410969582*^9, 3.543184110480899*^9}, {
   3.543184201005562*^9, 3.543184241515801*^9}, {3.543184272200183*^9, 
   3.543184349909431*^9}, 3.543260037745791*^9, {3.543277811983968*^9, 
   3.5432778274082947`*^9}, {3.543277866900606*^9, 3.5432778676735353`*^9}, {
   3.543277935073545*^9, 3.543277964833725*^9}, {3.543277996019691*^9, 
   3.543278013645699*^9}, {3.5432813350221663`*^9, 3.543281337540156*^9}, {
   3.543281413706954*^9, 3.543281469714381*^9}, {3.543281836502899*^9, 
   3.543281892273147*^9}, {3.5432819613847303`*^9, 3.543281992253852*^9}, {
   3.5432820769367437`*^9, 3.5432820942397614`*^9}, {3.543282226026121*^9, 
   3.543282234284782*^9}, {3.5432825716696863`*^9, 3.543282590716004*^9}, {
   3.543282622653216*^9, 3.543282658681458*^9}, {3.543282997650279*^9, 
   3.543283032706666*^9}, {3.543283122336329*^9, 3.5432831255678043`*^9}, {
   3.54328320164539*^9, 3.543283247763627*^9}, {3.543283310368788*^9, 
   3.543283580273981*^9}, {3.5432836280011587`*^9, 3.543283748848596*^9}, {
   3.543283826375804*^9, 3.5432838571890917`*^9}, {3.54328393676436*^9, 
   3.5432840600747843`*^9}, {3.543284113056493*^9, 3.5432841184629383`*^9}, {
   3.543284387517877*^9, 3.543284428820517*^9}, {3.543284468941914*^9, 
   3.543284493446673*^9}, {3.543284632154922*^9, 3.543284680208127*^9}, {
   3.5432847800627623`*^9, 3.5432848086574383`*^9}, {3.543284982252437*^9, 
   3.54328500966427*^9}, {3.543285056464198*^9, 3.5432850827451353`*^9}, {
   3.543285143990073*^9, 3.543285235555996*^9}, {3.543285282320113*^9, 
   3.543285306715032*^9}, {3.543285349490587*^9, 3.5432853574120893`*^9}, {
   3.5432853939701157`*^9, 3.5432854342005653`*^9}, {3.54328546495221*^9, 
   3.543285485368915*^9}, {3.543285697130368*^9, 3.5432857304691963`*^9}, {
   3.543285801052402*^9, 3.543285801445764*^9}, {3.543285909907154*^9, 
   3.543285926659485*^9}, {3.5432859577033587`*^9, 3.543285969135241*^9}, {
   3.543325135351935*^9, 3.543325148528091*^9}, {3.543325207732326*^9, 
   3.543325291478046*^9}, {3.543325352513084*^9, 3.54332557229733*^9}, {
   3.543325604949951*^9, 3.543325852246565*^9}, {3.5433259247273293`*^9, 
   3.5433259737881527`*^9}, {3.543326014621449*^9, 3.5433260573378687`*^9}, {
   3.543326090670066*^9, 3.543326124293478*^9}, {3.54332615520536*^9, 
   3.543326157782153*^9}, {3.543326221366997*^9, 3.5433263091845922`*^9}, {
   3.543326525551982*^9, 3.5433265561351957`*^9}, {3.543329184446499*^9, 
   3.543329210341172*^9}, {3.544211214785377*^9, 3.544211293887579*^9}, {
   3.544211326314328*^9, 3.544211364476947*^9}, {3.5442113960263033`*^9, 
   3.5442114213975983`*^9}, {3.544211454332959*^9, 3.5442116292684917`*^9}, {
   3.544211779601521*^9, 3.544211853334084*^9}, {3.5442119069921007`*^9, 
   3.544211907323538*^9}, {3.544211946065137*^9, 3.544212153050626*^9}, {
   3.544212219999996*^9, 3.5442122263392277`*^9}, {3.544212258941053*^9, 
   3.544212263428073*^9}, 3.54421234287169*^9, {3.5442124328851147`*^9, 
   3.544212445128066*^9}, {3.544212733097664*^9, 3.544212742279873*^9}, {
   3.544212876763473*^9, 3.5442130586599283`*^9}, {3.5442802767834806`*^9, 
   3.5442803163869753`*^9}, {3.544280378598115*^9, 3.54428042532197*^9}, {
   3.544280525007576*^9, 3.544280532924967*^9}, {3.544280584271491*^9, 
   3.544280591521714*^9}, {3.5442807430816193`*^9, 3.5442807735899487`*^9}, {
   3.5442808288809643`*^9, 3.544280840579911*^9}, {3.544366839240953*^9, 
   3.544366839842907*^9}, {3.5450572264078074`*^9, 3.545057292333233*^9}, {
   3.545057498710453*^9, 3.545057499930396*^9}, {3.545058086053576*^9, 
   3.545058098035926*^9}, {3.545059336846965*^9, 3.545059342164544*^9}, {
   3.545059403010316*^9, 3.5450594334802094`*^9}, {3.545426213880991*^9, 
   3.54542621480204*^9}, {3.545429571301881*^9, 3.54542958784233*^9}, {
   3.545503714636221*^9, 3.545503771408483*^9}, {3.545505616080984*^9, 
   3.5455056463684387`*^9}, {3.54550623070674*^9, 3.545506357264491*^9}, {
   3.5455063951850367`*^9, 3.545506425294986*^9}, {3.545506975251678*^9, 
   3.5455069780916758`*^9}, {3.545507091069113*^9, 3.545507112994063*^9}, {
   3.545507173321908*^9, 3.545507178555849*^9}, {3.5455074970031424`*^9, 
   3.545507512160224*^9}, {3.5455766797140417`*^9, 3.5455766799265833`*^9}, {
   3.545576718128175*^9, 3.54557674877887*^9}, {3.545667012163315*^9, 
   3.5456670694028788`*^9}, {3.5456671197173758`*^9, 3.545667163001854*^9}, {
   3.545667260540448*^9, 3.545667387368237*^9}, {3.545667468493359*^9, 
   3.545667480415534*^9}, {3.545673290078766*^9, 3.545673292120623*^9}, {
   3.5461786803058977`*^9, 3.54617871357367*^9}, {3.546179165546241*^9, 
   3.546179189351501*^9}, {3.5461794939505243`*^9, 3.5461795249217052`*^9}, 
   3.5461795936404448`*^9, {3.546179902303568*^9, 3.5461799081295023`*^9}, {
   3.546180013025405*^9, 3.54618009517212*^9}, {3.546180192815474*^9, 
   3.546180215556261*^9}, {3.546181716786674*^9, 3.546181740324246*^9}, {
   3.546181809663023*^9, 3.546181811312632*^9}, {3.54618186074439*^9, 
   3.54618200749013*^9}, {3.546182090866089*^9, 3.54618214217163*^9}, {
   3.546182219202119*^9, 3.54618223753682*^9}, {3.5461827346473207`*^9, 
   3.546182967779022*^9}, {3.5461830063918962`*^9, 3.54618304082758*^9}, {
   3.546183134336471*^9, 3.546183151056157*^9}, {3.546183183855754*^9, 
   3.546183229583539*^9}, {3.5461832798122187`*^9, 3.5461834473112717`*^9}, {
   3.546188762289423*^9, 3.546188770724444*^9}, {3.54618881427216*^9, 
   3.546189006350133*^9}, {3.546189076550548*^9, 3.546189099717692*^9}, {
   3.546189162393033*^9, 3.546189165010887*^9}, {3.546189213771858*^9, 
   3.5461892603418903`*^9}, {3.546189298624696*^9, 3.546189316454721*^9}, {
   3.546189350602521*^9, 3.546189382948731*^9}, {3.546189430963726*^9, 
   3.54618952949293*^9}, {3.5461895612676573`*^9, 3.54618956873377*^9}, {
   3.546189609288288*^9, 3.546189639787644*^9}, {3.546189738877754*^9, 
   3.5461897595525*^9}, {3.546190645182907*^9, 3.5461907310437717`*^9}, {
   3.54619098938583*^9, 3.546191002320608*^9}, {3.546191256333768*^9, 
   3.5461912862506237`*^9}, 3.546192903243957*^9, {3.546193025371151*^9, 
   3.546193049080068*^9}, {3.5461930863239717`*^9, 3.546193138620969*^9}, {
   3.546193174370881*^9, 3.546193189353867*^9}, {3.5461932262315283`*^9, 
   3.546193301278853*^9}, {3.546193696480822*^9, 3.546193710679737*^9}, {
   3.5461943034930077`*^9, 3.546194319567635*^9}, {3.546194366095706*^9, 
   3.546194371996503*^9}, {3.546194403888839*^9, 3.546194577511969*^9}, 
   3.546195003604954*^9, {3.5461950726270037`*^9, 3.546195093581627*^9}, {
   3.546195124463636*^9, 3.546195195180642*^9}, {3.546195787967669*^9, 
   3.546195813405416*^9}, {3.5461960411665363`*^9, 3.546196071217834*^9}, {
   3.546196115883417*^9, 3.5461961163533163`*^9}, {3.5461971771474*^9, 
   3.5461971839504747`*^9}, {3.546197223140656*^9, 3.546197295656571*^9}, {
   3.546197326069077*^9, 3.54619736479869*^9}, {3.546197908188586*^9, 
   3.546197939101598*^9}, {3.5461979860999193`*^9, 3.546197994322752*^9}, {
   3.546198031616887*^9, 3.5461980517949877`*^9}, 3.5461981114575253`*^9, {
   3.5461982489311647`*^9, 3.5461982685756493`*^9}, {3.546198328135086*^9, 
   3.5461983475202436`*^9}, {3.5461983965037203`*^9, 3.546198421775642*^9}, {
   3.5461984654105997`*^9, 3.546198471771576*^9}, {3.546198823349269*^9, 
   3.5461988509445753`*^9}, {3.546199939280219*^9, 3.5461999599856977`*^9}, {
   3.546200004802538*^9, 3.5462000260515137`*^9}, {3.546200056401284*^9, 
   3.5462000800425*^9}, {3.546200121797413*^9, 3.54620015853855*^9}, {
   3.546200249301379*^9, 3.546200249679204*^9}, {3.5462002851354427`*^9, 
   3.546200285727757*^9}, {3.546275097318272*^9, 3.546275119714448*^9}, {
   3.546275170907868*^9, 3.546275217616148*^9}, {3.5462752520834293`*^9, 
   3.546275307158127*^9}, 3.54627540119657*^9, {3.546275481125155*^9, 
   3.546275489766852*^9}, {3.5462759786155453`*^9, 3.5462759960396*^9}, {
   3.5462766031499653`*^9, 3.546276689152334*^9}, {3.546276735500957*^9, 
   3.5462767991012506`*^9}, {3.546276862598275*^9, 3.546276934238879*^9}, {
   3.5462769673103247`*^9, 3.546276971144433*^9}, {3.5462770145296392`*^9, 
   3.5462770697531033`*^9}, {3.5462771000584927`*^9, 3.546277123974143*^9}, {
   3.546277164962775*^9, 3.546277170364621*^9}, {3.546277252328312*^9, 
   3.546277286992587*^9}, {3.546277351804956*^9, 3.546277425636989*^9}, {
   3.546277481093841*^9, 3.546277487812696*^9}, {3.546277542978611*^9, 
   3.546277583556986*^9}, {3.5462776262808037`*^9, 3.5462776696855717`*^9}, {
   3.5462778396524467`*^9, 3.546277857339471*^9}, {3.546277954488159*^9, 
   3.546278011047756*^9}, {3.546278521208043*^9, 3.546278554244101*^9}, {
   3.546278644920389*^9, 3.546278667565509*^9}, {3.546278877277482*^9, 
   3.546278925309873*^9}, {3.546279055177816*^9, 3.546279066771434*^9}, {
   3.546279102795909*^9, 3.5462791791939898`*^9}, {3.546279223249525*^9, 
   3.546279242899726*^9}, {3.546279444727838*^9, 3.546279511425233*^9}, {
   3.546279558376449*^9, 3.546279654725338*^9}, {3.546279691355835*^9, 
   3.546279711492293*^9}, {3.546279750096796*^9, 3.546279776064661*^9}, {
   3.546279808457116*^9, 3.546279908262314*^9}, {3.546279979601933*^9, 
   3.546280048031172*^9}, {3.546280078829846*^9, 3.5462801701622267`*^9}, {
   3.546280201908635*^9, 3.5462802065830936`*^9}, {3.54628038391776*^9, 
   3.546280426945766*^9}, {3.546280461241737*^9, 3.546280469431613*^9}, {
   3.546280559604553*^9, 3.546280589221669*^9}, {3.546280623837903*^9, 
   3.546280628477933*^9}, {3.546280679645513*^9, 3.546280707048415*^9}, 
   3.5462807388164663`*^9, {3.546280807799281*^9, 3.5462808356913757`*^9}, {
   3.546280871470478*^9, 3.5462809189584103`*^9}, {3.5462810850815487`*^9, 
   3.5462811040355883`*^9}, {3.546281135742434*^9, 3.5462812201653423`*^9}, {
   3.546281272101495*^9, 3.546281548515057*^9}, {3.546281618178615*^9, 
   3.546281672154337*^9}, {3.5462817963496532`*^9, 3.5462818261156673`*^9}, {
   3.546618713569269*^9, 3.546618714056745*^9}, {3.5466190612164507`*^9, 
   3.546619075452285*^9}, {3.5466342064955*^9, 3.5466342082800903`*^9}, {
   3.546724429903881*^9, 3.54672444388442*^9}, {3.546725696059614*^9, 
   3.5467257395688343`*^9}, {3.5468022468682127`*^9, 3.546802322408339*^9}, {
   3.5468023613234863`*^9, 3.5468023980704107`*^9}, {3.546802509914381*^9, 
   3.546802517193432*^9}, {3.546802610179908*^9, 3.546802620184102*^9}, {
   3.546802654927575*^9, 3.546802687230997*^9}, {3.54680403974958*^9, 
   3.546804129590741*^9}, {3.546804165619172*^9, 3.546804257767288*^9}, {
   3.546804307813278*^9, 3.546804397795817*^9}, {3.5468044324118023`*^9, 
   3.546804455200245*^9}, {3.5468045548326883`*^9, 3.5468046292119102`*^9}, {
   3.546804775183906*^9, 3.546804800529179*^9}, {3.5468048918200827`*^9, 
   3.5468049022518263`*^9}, {3.546804951801778*^9, 3.546804974109638*^9}, {
   3.5468055495559893`*^9, 3.546805564109455*^9}, {3.546805632450631*^9, 
   3.546805638752159*^9}, {3.5468057504044933`*^9, 3.546805752773263*^9}, {
   3.546805809743952*^9, 3.546805814470977*^9}, {3.54680584618264*^9, 
   3.5468058849818697`*^9}, {3.546806041093734*^9, 3.546806044657422*^9}, {
   3.546806079767229*^9, 3.5468061790024967`*^9}, {3.546806316331895*^9, 
   3.546806337014791*^9}, {3.5468064204451933`*^9, 3.5468064241818743`*^9}, 
   3.54680650735703*^9, 3.546807153649694*^9, {3.5468766784011374`*^9, 
   3.5468768380391903`*^9}, {3.5468769116407137`*^9, 3.546876925410554*^9}, {
   3.5468770650365763`*^9, 3.546877093442911*^9}, {3.546877153886157*^9, 
   3.5468772572039547`*^9}, {3.5468772878456697`*^9, 3.546877375932365*^9}, 
   3.546878458952141*^9, {3.551627291695384*^9, 3.551627325785552*^9}, {
   3.551627380436103*^9, 3.551627386375765*^9}, {3.5516274178795023`*^9, 
   3.5516274206848707`*^9}, {3.551627853433518*^9, 3.551627868266869*^9}, {
   3.5516278986264887`*^9, 3.55162790125222*^9}, 3.55162793322243*^9, {
   3.5516279894804792`*^9, 3.551628025872684*^9}, {3.551628056599427*^9, 
   3.5516280911797953`*^9}, {3.551628155047668*^9, 3.551628163115048*^9}, {
   3.551628453888093*^9, 3.551628498176785*^9}, {3.551628532758246*^9, 
   3.551628553225699*^9}, {3.551628583772356*^9, 3.551628584130292*^9}, {
   3.551628891385837*^9, 3.5516289145409203`*^9}, {3.551628959280719*^9, 
   3.5516289719623613`*^9}, {3.5516290128186626`*^9, 3.551629016603454*^9}, {
   3.551629313046196*^9, 3.5516293368952417`*^9}, {3.551629367343944*^9, 
   3.551629479746759*^9}, {3.551629529361822*^9, 3.551629532028512*^9}, {
   3.5516295912697678`*^9, 3.551629683292954*^9}, {3.5516429203574038`*^9, 
   3.551642926693355*^9}, {3.551643013622924*^9, 3.551643154801694*^9}, {
   3.551643218230179*^9, 3.551643267388706*^9}, {3.5516433088203077`*^9, 
   3.551643324548724*^9}, {3.551643458957366*^9, 3.551643509443098*^9}, {
   3.551643765340695*^9, 3.5516438457681093`*^9}, {3.5516442584074297`*^9, 
   3.551644269195065*^9}, {3.551644332893731*^9, 3.551644333574892*^9}}],

Cell[BoxData[
 GraphicsBox[{GraphicsComplexBox[CompressedData["
1:eJxTTMoPSmViYGAwAmIQnZIgwb4hg8uhed8C/Rfcig4X1eKyD95kckjRbmqb
vEvYQVHEWOXS5T/2py87lb/JEnJwi6vrrExkcLgs+2b7rRtODn6dJtu6n72y
n3ejc+6NlUoOEztC1QLVWBzutPyM1c0zdHg6e8+aXg4OBxvTois7G2QcjCr3
yyXKf7aPqNUCIgmHCZqpM/TffLePyrc+59Ao6SDQeL58u8kX+94Ndy5zeMs7
GKUX7Ei2YnL4HmjDqWDO7zD3mMfEQ+++2suBwD0Zhx7vmGD1bBYHx0cfblV3
CTlELGp8Na/4v/2vJf5AxOPgE8A2uf8ng8MF9fq7i26qOThoR+W02jM43LlQ
vj4nTMZhUls+n8GCj/ZBjfrr6i5IOrjeDvmRd+OXvcGC/Q3/mKwcbOK8Dfs/
/be3rX1YkfBF2MGjMtElTuGj/c4UjmsXnyk5yIRPfq1o+8z+gMKWeycCRBwS
JRjDzMNYHLh1Nhxg6jZyeBL8d+OMaZwOtSsXXJ3OZexgrDp/n3T1M/srdm8v
273VdtixrSrn4A0Bhx9LFYuef9RwGI2PwRUfAD19Yp8=
    "], {
     {GrayLevel[0], {InsetBox[
        StyleBox["\<\"\[FilledCircle]\"\>",
         StripOnInput->False,
         FontSize->10], 26], {
        LineBox[{{3.5259712529707437`, 8.523255813953488}, {
         3.0839243669291516`, 8.523255813953488}}], 
        LineBox[{
         Offset[{0, 1.5}, {3.5259712529707437`, 8.523255813953488}], 
          Offset[{0, -1.5}, {3.5259712529707437`, 8.523255813953488}]}], 
        LineBox[{
         Offset[{0, 1.5}, {3.0839243669291516`, 8.523255813953488}], 
          Offset[{0, -1.5}, {3.0839243669291516`, 8.523255813953488}]}], 
        LineBox[{{3.3011169962228895`, 9.133720930232558}, {
         3.3011169962228895`, 7.9563953488372094`}}], 
        LineBox[{
         Offset[{1.5, 0}, {3.3011169962228895`, 9.133720930232558}], 
          Offset[{-1.5, 0}, {3.3011169962228895`, 9.133720930232558}]}], 
        LineBox[{
         Offset[{1.5, 0}, {3.3011169962228895`, 7.9563953488372094`}], 
          Offset[{-1.5, 0}, {3.3011169962228895`, 7.9563953488372094`}]}]}}, {
       InsetBox[
        StyleBox["\<\"\[FilledCircle]\"\>",
         StripOnInput->False,
         FontSize->10], 27], {
        LineBox[{{2.5888708098486997`, 4.932203389830509}, {
         2.1356570769223047`, 4.932203389830509}}], 
        LineBox[{
         Offset[{0, 1.5}, {2.5888708098486997`, 4.932203389830509}], 
          Offset[{0, -1.5}, {2.5888708098486997`, 4.932203389830509}]}], 
        LineBox[{
         Offset[{0, 1.5}, {2.1356570769223047`, 4.932203389830509}], 
          Offset[{0, -1.5}, {2.1356570769223047`, 4.932203389830509}]}], 
        LineBox[{{2.3563259494884297`, 5.440677966101695}, {
         2.3563259494884297`, 4.436440677966102}}], 
        LineBox[{
         Offset[{1.5, 0}, {2.3563259494884297`, 5.440677966101695}], 
          Offset[{-1.5, 0}, {2.3563259494884297`, 5.440677966101695}]}], 
        LineBox[{
         Offset[{1.5, 0}, {2.3563259494884297`, 4.436440677966102}], 
          Offset[{-1.5, 0}, {2.3563259494884297`, 4.436440677966102}]}]}}, {
       InsetBox[
        StyleBox["\<\"\[FilledCircle]\"\>",
         StripOnInput->False,
         FontSize->10], 28], {
        LineBox[{{1.933812170645466, 4.604417670682731}, {1.6747311016616515`,
          4.604417670682731}}], 
        LineBox[{
         Offset[{0, 1.5}, {1.933812170645466, 4.604417670682731}], 
          Offset[{0, -1.5}, {1.933812170645466, 4.604417670682731}]}], 
        LineBox[{
         Offset[{0, 1.5}, {1.6747311016616515`, 4.604417670682731}], 
          Offset[{0, -1.5}, {1.6747311016616515`, 4.604417670682731}]}], 
        LineBox[{{1.801714078335188, 4.969879518072289}, {1.801714078335188, 
         4.253012048192771}}], 
        LineBox[{
         Offset[{1.5, 0}, {1.801714078335188, 4.969879518072289}], 
          Offset[{-1.5, 0}, {1.801714078335188, 4.969879518072289}]}], 
        LineBox[{
         Offset[{1.5, 0}, {1.801714078335188, 4.253012048192771}], 
          Offset[{-1.5, 0}, {1.801714078335188, 4.253012048192771}]}]}}, {
       InsetBox[
        StyleBox["\<\"\[FilledCircle]\"\>",
         StripOnInput->False,
         FontSize->10], 29], {
        LineBox[{{2.1479959113931857`, 37.69417475728155}, {1.949717260235572,
          37.69417475728155}}], 
        LineBox[{
         Offset[{0, 1.5}, {2.1479959113931857`, 37.69417475728155}], 
          Offset[{0, -1.5}, {2.1479959113931857`, 37.69417475728155}]}], 
        LineBox[{
         Offset[{0, 1.5}, {1.949717260235572, 37.69417475728155}], 
          Offset[{0, -1.5}, {1.949717260235572, 37.69417475728155}]}], 
        LineBox[{{2.0475950948419124`, 39.24514563106796}, {
         2.0475950948419124`, 36.16626213592233}}], 
        LineBox[{
         Offset[{1.5, 0}, {2.0475950948419124`, 39.24514563106796}], 
          Offset[{-1.5, 0}, {2.0475950948419124`, 39.24514563106796}]}], 
        LineBox[{
         Offset[{1.5, 0}, {2.0475950948419124`, 36.16626213592233}], 
          Offset[{-1.5, 0}, {2.0475950948419124`, 36.16626213592233}]}]}}, {
       InsetBox[
        StyleBox["\<\"\[FilledCircle]\"\>",
         StripOnInput->False,
         FontSize->10], 30], {
        LineBox[{{0.9495743732042368, 9.33173076923077}, {0.7392939003952713, 
         9.33173076923077}}], 
        LineBox[{
         Offset[{0, 1.5}, {0.9495743732042368, 9.33173076923077}], 
          Offset[{0, -1.5}, {0.9495743732042368, 9.33173076923077}]}], 
        LineBox[{
         Offset[{0, 1.5}, {0.7392939003952713, 9.33173076923077}], 
          Offset[{0, -1.5}, {0.7392939003952713, 9.33173076923077}]}], 
        LineBox[{{0.8406427916236596, 10.774038461538462`}, {
         0.8406427916236596, 7.923076923076923}}], 
        LineBox[{
         Offset[{1.5, 0}, {0.8406427916236596, 10.774038461538462`}], 
          Offset[{-1.5, 0}, {0.8406427916236596, 10.774038461538462`}]}], 
        LineBox[{
         Offset[{1.5, 0}, {0.8406427916236596, 7.923076923076923}], 
          Offset[{-1.5, 0}, {0.8406427916236596, 7.923076923076923}]}]}}, {
       InsetBox[
        StyleBox["\<\"\[FilledCircle]\"\>",
         StripOnInput->False,
         FontSize->10], 31], {
        LineBox[{{2.620400504860168, 17.430379746835442`}, {
         2.4190266980871287`, 17.430379746835442`}}], 
        LineBox[{
         Offset[{0, 1.5}, {2.620400504860168, 17.430379746835442`}], 
          Offset[{0, -1.5}, {2.620400504860168, 17.430379746835442`}]}], 
        LineBox[{
         Offset[{0, 1.5}, {2.4190266980871287`, 17.430379746835442`}], 
          Offset[{0, -1.5}, {2.4190266980871287`, 17.430379746835442`}]}], 
        LineBox[{{2.518709468350672, 18.08958130477118}, {2.518709468350672, 
         16.802336903602725`}}], 
        LineBox[{
         Offset[{1.5, 0}, {2.518709468350672, 18.08958130477118}], 
          Offset[{-1.5, 0}, {2.518709468350672, 18.08958130477118}]}], 
        LineBox[{
         Offset[{1.5, 0}, {2.518709468350672, 16.802336903602725`}], 
          Offset[{-1.5, 0}, {2.518709468350672, 16.802336903602725`}]}]}}, {
       InsetBox[
        StyleBox["\<\"\[FilledCircle]\"\>",
         StripOnInput->False,
         FontSize->10], 32], {
        LineBox[{{3.1261842999678886`, 7.125708884688091}, {
         2.8847189855054602`, 7.125708884688091}}], 
        LineBox[{
         Offset[{0, 1.5}, {3.1261842999678886`, 7.125708884688091}], 
          Offset[{0, -1.5}, {3.1261842999678886`, 7.125708884688091}]}], 
        LineBox[{
         Offset[{0, 1.5}, {2.8847189855054602`, 7.125708884688091}], 
          Offset[{0, -1.5}, {2.8847189855054602`, 7.125708884688091}]}], 
        LineBox[{{3.0041764731463325`, 7.438563327032136}, {
         3.0041764731463325`, 6.817580340264651}}], 
        LineBox[{
         Offset[{1.5, 0}, {3.0041764731463325`, 7.438563327032136}], 
          Offset[{-1.5, 0}, {3.0041764731463325`, 7.438563327032136}]}], 
        LineBox[{
         Offset[{1.5, 0}, {3.0041764731463325`, 6.817580340264651}], 
          Offset[{-1.5, 0}, {3.0041764731463325`, 6.817580340264651}]}]}}, {
       InsetBox[
        StyleBox["\<\"\[FilledCircle]\"\>",
         StripOnInput->False,
         FontSize->10], 33], {
        LineBox[{{1.2916892664958104`, 6.04149377593361}, {
         1.1027581485338405`, 6.04149377593361}}], 
        LineBox[{
         Offset[{0, 1.5}, {1.2916892664958104`, 6.04149377593361}], 
          Offset[{0, -1.5}, {1.2916892664958104`, 6.04149377593361}]}], 
        LineBox[{
         Offset[{0, 1.5}, {1.1027581485338405`, 6.04149377593361}], 
          Offset[{0, -1.5}, {1.1027581485338405`, 6.04149377593361}]}], 
        LineBox[{{1.1951609803287053`, 6.535269709543568}, {
         1.1951609803287053`, 5.566390041493776}}], 
        LineBox[{
         Offset[{1.5, 0}, {1.1951609803287053`, 6.535269709543568}], 
          Offset[{-1.5, 0}, {1.1951609803287053`, 6.535269709543568}]}], 
        LineBox[{
         Offset[{1.5, 0}, {1.1951609803287053`, 5.566390041493776}], 
          Offset[{-1.5, 0}, {1.1951609803287053`, 5.566390041493776}]}]}}, {
       InsetBox[
        StyleBox["\<\"\[FilledCircle]\"\>",
         StripOnInput->False,
         FontSize->10], 34], {
        LineBox[{{1.5868453943909395`, 6.376223776223776}, {
         1.4064293736366333`, 6.376223776223776}}], 
        LineBox[{
         Offset[{0, 1.5}, {1.5868453943909395`, 6.376223776223776}], 
          Offset[{0, -1.5}, {1.5868453943909395`, 6.376223776223776}]}], 
        LineBox[{
         Offset[{0, 1.5}, {1.4064293736366333`, 6.376223776223776}], 
          Offset[{0, -1.5}, {1.4064293736366333`, 6.376223776223776}]}], 
        LineBox[{{1.4951625779091025`, 6.7972027972027975`}, {
         1.4951625779091025`, 5.956643356643356}}], 
        LineBox[{
         Offset[{1.5, 0}, {1.4951625779091025`, 6.7972027972027975`}], 
          Offset[{-1.5, 0}, {1.4951625779091025`, 6.7972027972027975`}]}], 
        LineBox[{
         Offset[{1.5, 0}, {1.4951625779091025`, 5.956643356643356}], 
          Offset[{-1.5, 0}, {1.4951625779091025`, 5.956643356643356}]}]}}, {
       InsetBox[
        StyleBox["\<\"\[FilledCircle]\"\>",
         StripOnInput->False,
         FontSize->10], 35], {
        LineBox[{{1.3617146981294714`, 7.823275862068965}, {
         1.1680687658353688`, 7.823275862068965}}], 
        LineBox[{
         Offset[{0, 1.5}, {1.3617146981294714`, 7.823275862068965}], 
          Offset[{0, -1.5}, {1.3617146981294714`, 7.823275862068965}]}], 
        LineBox[{
         Offset[{0, 1.5}, {1.1680687658353688`, 7.823275862068965}], 
          Offset[{0, -1.5}, {1.1680687658353688`, 7.823275862068965}]}], 
        LineBox[{{1.2628702812290307`, 8.568965517241379}, {
         1.2628702812290307`, 7.112068965517241}}], 
        LineBox[{
         Offset[{1.5, 0}, {1.2628702812290307`, 8.568965517241379}], 
          Offset[{-1.5, 0}, {1.2628702812290307`, 8.568965517241379}]}], 
        LineBox[{
         Offset[{1.5, 0}, {1.2628702812290307`, 7.112068965517241}], 
          Offset[{-1.5, 0}, {1.2628702812290307`, 7.112068965517241}]}]}}, {
       InsetBox[
        StyleBox["\<\"\[FilledCircle]\"\>",
         StripOnInput->False,
         FontSize->10], 36], {
        LineBox[{{2.399826476367012, 3.9019165727170235`}, {2.160666693219969,
          3.9019165727170235`}}], 
        LineBox[{
         Offset[{0, 1.5}, {2.399826476367012, 3.9019165727170235`}], 
          Offset[{0, -1.5}, {2.399826476367012, 3.9019165727170235`}]}], 
        LineBox[{
         Offset[{0, 1.5}, {2.160666693219969, 3.9019165727170235`}], 
          Offset[{0, -1.5}, {2.160666693219969, 3.9019165727170235`}]}], 
        LineBox[{{2.2785105141928392`, 4.113866967305524}, {
         2.2785105141928392`, 3.694475760992108}}], 
        LineBox[{
         Offset[{1.5, 0}, {2.2785105141928392`, 4.113866967305524}], 
          Offset[{-1.5, 0}, {2.2785105141928392`, 4.113866967305524}]}], 
        LineBox[{
         Offset[{1.5, 0}, {2.2785105141928392`, 3.694475760992108}], 
          Offset[{-1.5, 0}, {2.2785105141928392`, 3.694475760992108}]}]}}, {
       InsetBox[
        StyleBox["\<\"\[FilledCircle]\"\>",
         StripOnInput->False,
         FontSize->10], 37], {
        LineBox[{{1.450366268182811, 7.216911764705882}, {1.293647662701371, 
         7.216911764705882}}], 
        LineBox[{
         Offset[{0, 1.5}, {1.450366268182811, 7.216911764705882}], 
          Offset[{0, -1.5}, {1.450366268182811, 7.216911764705882}]}], 
        LineBox[{
         Offset[{0, 1.5}, {1.293647662701371, 7.216911764705882}], 
          Offset[{0, -1.5}, {1.293647662701371, 7.216911764705882}]}], 
        LineBox[{{1.3707910227935038`, 7.667892156862745}, {
         1.3707910227935038`, 6.783088235294118}}], 
        LineBox[{
         Offset[{1.5, 0}, {1.3707910227935038`, 7.667892156862745}], 
          Offset[{-1.5, 0}, {1.3707910227935038`, 7.667892156862745}]}], 
        LineBox[{
         Offset[{1.5, 0}, {1.3707910227935038`, 6.783088235294118}], 
          Offset[{-1.5, 0}, {1.3707910227935038`, 6.783088235294118}]}]}}, {
       InsetBox[
        StyleBox["\<\"\[FilledCircle]\"\>",
         StripOnInput->False,
         FontSize->10], 38], {
        LineBox[{{2.669212976481389, 4.635238095238095}, {2.4382875506376087`,
          4.635238095238095}}], 
        LineBox[{
         Offset[{0, 1.5}, {2.669212976481389, 4.635238095238095}], 
          Offset[{0, -1.5}, {2.669212976481389, 4.635238095238095}]}], 
        LineBox[{
         Offset[{0, 1.5}, {2.4382875506376087`, 4.635238095238095}], 
          Offset[{0, -1.5}, {2.4382875506376087`, 4.635238095238095}]}], 
        LineBox[{{2.5523211014310103`, 4.8619047619047615`}, {
         2.5523211014310103`, 4.413333333333333}}], 
        LineBox[{
         Offset[{1.5, 0}, {2.5523211014310103`, 4.8619047619047615`}], 
          Offset[{-1.5, 0}, {2.5523211014310103`, 4.8619047619047615`}]}], 
        LineBox[{
         Offset[{1.5, 0}, {2.5523211014310103`, 4.413333333333333}], 
          Offset[{-1.5, 0}, {2.5523211014310103`, 4.413333333333333}]}]}}, {
       InsetBox[
        StyleBox["\<\"\[FilledCircle]\"\>",
         StripOnInput->False,
         FontSize->10], 39], {
        LineBox[{{2.2156007252912175`, 3.5388888888888888`}, {
         1.732473511592294, 3.5388888888888888`}}], 
        LineBox[{
         Offset[{0, 1.5}, {2.2156007252912175`, 3.5388888888888888`}], 
          Offset[{0, -1.5}, {2.2156007252912175`, 3.5388888888888888`}]}], 
        LineBox[{
         Offset[{0, 1.5}, {1.732473511592294, 3.5388888888888888`}], 
          Offset[{0, -1.5}, {1.732473511592294, 3.5388888888888888`}]}], 
        LineBox[{{1.9657277260213473`, 4.}, {1.9657277260213473`, 
         3.0944444444444446`}}], 
        LineBox[{
         Offset[{1.5, 0}, {1.9657277260213473`, 4.}], 
          Offset[{-1.5, 0}, {1.9657277260213473`, 4.}]}], 
        LineBox[{
         Offset[{1.5, 0}, {1.9657277260213473`, 3.0944444444444446`}], 
          Offset[{-1.5, 0}, {1.9657277260213473`, 3.0944444444444446`}]}]}}, {
       InsetBox[
        StyleBox["\<\"\[FilledCircle]\"\>",
         StripOnInput->False,
         FontSize->10], 40], {
        LineBox[{{2.2126633722511153`, 11.42507068803016}, {2.032995212183585,
          11.42507068803016}}], 
        LineBox[{
         Offset[{0, 1.5}, {2.2126633722511153`, 11.42507068803016}], 
          Offset[{0, -1.5}, {2.2126633722511153`, 11.42507068803016}]}], 
        LineBox[{
         Offset[{0, 1.5}, {2.032995212183585, 11.42507068803016}], 
          Offset[{0, -1.5}, {2.032995212183585, 11.42507068803016}]}], 
        LineBox[{{2.1218558775235916`, 11.922714420358153`}, {
         2.1218558775235916`, 10.942507068803016`}}], 
        LineBox[{
         Offset[{1.5, 0}, {2.1218558775235916`, 11.922714420358153`}], 
          Offset[{-1.5, 0}, {2.1218558775235916`, 11.922714420358153`}]}], 
        LineBox[{
         Offset[{1.5, 0}, {2.1218558775235916`, 10.942507068803016`}], 
          Offset[{-1.5, 0}, {2.1218558775235916`, 10.942507068803016`}]}]}}, {
       InsetBox[
        StyleBox["\<\"\[FilledCircle]\"\>",
         StripOnInput->False,
         FontSize->10], 41], {
        LineBox[{{2.1388617015062668`, 7.084398976982097}, {
         1.9261059030082517`, 7.084398976982097}}], 
        LineBox[{
         Offset[{0, 1.5}, {2.1388617015062668`, 7.084398976982097}], 
          Offset[{0, -1.5}, {2.1388617015062668`, 7.084398976982097}]}], 
        LineBox[{
         Offset[{0, 1.5}, {1.9261059030082517`, 7.084398976982097}], 
          Offset[{0, -1.5}, {1.9261059030082517`, 7.084398976982097}]}], 
        LineBox[{{2.0310162034051302`, 7.470588235294118}, {
         2.0310162034051302`, 6.71227621483376}}], 
        LineBox[{
         Offset[{1.5, 0}, {2.0310162034051302`, 7.470588235294118}], 
          Offset[{-1.5, 0}, {2.0310162034051302`, 7.470588235294118}]}], 
        LineBox[{
         Offset[{1.5, 0}, {2.0310162034051302`, 6.71227621483376}], 
          Offset[{-1.5, 0}, {2.0310162034051302`, 6.71227621483376}]}]}}, {
       InsetBox[
        StyleBox["\<\"\[FilledCircle]\"\>",
         StripOnInput->False,
         FontSize->10], 42], {
        LineBox[{{1.1775946922154417`, 6.453608247422681}, {1.028423614774637,
          6.453608247422681}}], 
        LineBox[{
         Offset[{0, 1.5}, {1.1775946922154417`, 6.453608247422681}], 
          Offset[{0, -1.5}, {1.1775946922154417`, 6.453608247422681}]}], 
        LineBox[{
         Offset[{0, 1.5}, {1.028423614774637, 6.453608247422681}], 
          Offset[{0, -1.5}, {1.028423614774637, 6.453608247422681}]}], 
        LineBox[{{1.1016083301441637`, 6.917525773195877}, {
         1.1016083301441637`, 6.010309278350515}}], 
        LineBox[{
         Offset[{1.5, 0}, {1.1016083301441637`, 6.917525773195877}], 
          Offset[{-1.5, 0}, {1.1016083301441637`, 6.917525773195877}]}], 
        LineBox[{
         Offset[{1.5, 0}, {1.1016083301441637`, 6.010309278350515}], 
          Offset[{-1.5, 0}, {1.1016083301441637`, 6.010309278350515}]}]}}, {
       InsetBox[
        StyleBox["\<\"\[FilledCircle]\"\>",
         StripOnInput->False,
         FontSize->10], 43], {
        LineBox[{{1.787509954312721, 26.01169590643275}, {1.5717922458654112`,
          26.01169590643275}}], 
        LineBox[{
         Offset[{0, 1.5}, {1.787509954312721, 26.01169590643275}], 
          Offset[{0, -1.5}, {1.787509954312721, 26.01169590643275}]}], 
        LineBox[{
         Offset[{0, 1.5}, {1.5717922458654112`, 26.01169590643275}], 
          Offset[{0, -1.5}, {1.5717922458654112`, 26.01169590643275}]}], 
        LineBox[{{1.6778402042816236`, 27.658869395711502`}, {
         1.6778402042816236`, 24.43469785575049}}], 
        LineBox[{
         Offset[{1.5, 0}, {1.6778402042816236`, 27.658869395711502`}], 
          Offset[{-1.5, 0}, {1.6778402042816236`, 27.658869395711502`}]}], 
        LineBox[{
         Offset[{1.5, 0}, {1.6778402042816236`, 24.43469785575049}], 
          Offset[{-1.5, 0}, {1.6778402042816236`, 24.43469785575049}]}]}}, {
       InsetBox[
        StyleBox["\<\"\[FilledCircle]\"\>",
         StripOnInput->False,
         FontSize->10], 44], {
        LineBox[{{2.10202258503939, 4.988649262202043}, {1.8943447823793025`, 
         4.988649262202043}}], 
        LineBox[{
         Offset[{0, 1.5}, {2.10202258503939, 4.988649262202043}], 
          Offset[{0, -1.5}, {2.10202258503939, 4.988649262202043}]}], 
        LineBox[{
         Offset[{0, 1.5}, {1.8943447823793025`, 4.988649262202043}], 
          Offset[{0, -1.5}, {1.8943447823793025`, 4.988649262202043}]}], 
        LineBox[{{1.996718590313221, 5.265607264472191}, {1.996718590313221, 
         4.704880817253121}}], 
        LineBox[{
         Offset[{1.5, 0}, {1.996718590313221, 5.265607264472191}], 
          Offset[{-1.5, 0}, {1.996718590313221, 5.265607264472191}]}], 
        LineBox[{
         Offset[{1.5, 0}, {1.996718590313221, 4.704880817253121}], 
          Offset[{-1.5, 0}, {1.996718590313221, 4.704880817253121}]}]}}, {
       InsetBox[
        StyleBox["\<\"\[FilledCircle]\"\>",
         StripOnInput->False,
         FontSize->10], 45], {
        LineBox[{{1.168566634448076, 9.450819672131148}, {0.9769644068419416, 
         9.450819672131148}}], 
        LineBox[{
         Offset[{0, 1.5}, {1.168566634448076, 9.450819672131148}], 
          Offset[{0, -1.5}, {1.168566634448076, 9.450819672131148}]}], 
        LineBox[{
         Offset[{0, 1.5}, {0.9769644068419416, 9.450819672131148}], 
          Offset[{0, -1.5}, {0.9769644068419416, 9.450819672131148}]}], 
        LineBox[{{1.0704024001239123`, 10.448087431693988`}, {
         1.0704024001239123`, 8.527322404371585}}], 
        LineBox[{
         Offset[{1.5, 0}, {1.0704024001239123`, 10.448087431693988`}], 
          Offset[{-1.5, 0}, {1.0704024001239123`, 10.448087431693988`}]}], 
        LineBox[{
         Offset[{1.5, 0}, {1.0704024001239123`, 8.527322404371585}], 
          Offset[{-1.5, 0}, {1.0704024001239123`, 8.527322404371585}]}]}}, {
       InsetBox[
        StyleBox["\<\"\[FilledCircle]\"\>",
         StripOnInput->False,
         FontSize->10], 46], {
        LineBox[{{0.7621379207132807, 5.0788912579957355`}, {
         0.6314281414096288, 5.0788912579957355`}}], 
        LineBox[{
         Offset[{0, 1.5}, {0.7621379207132807, 5.0788912579957355`}], 
          Offset[{0, -1.5}, {0.7621379207132807, 5.0788912579957355`}]}], 
        LineBox[{
         Offset[{0, 1.5}, {0.6314281414096288, 5.0788912579957355`}], 
          Offset[{0, -1.5}, {0.6314281414096288, 5.0788912579957355`}]}], 
        LineBox[{{0.6949624634823723, 5.609808102345416}, {0.6949624634823723,
          4.55863539445629}}], 
        LineBox[{
         Offset[{1.5, 0}, {0.6949624634823723, 5.609808102345416}], 
          Offset[{-1.5, 0}, {0.6949624634823723, 5.609808102345416}]}], 
        LineBox[{
         Offset[{1.5, 0}, {0.6949624634823723, 4.55863539445629}], 
          Offset[{-1.5, 0}, {0.6949624634823723, 4.55863539445629}]}]}}, {
       InsetBox[
        StyleBox["\<\"\[FilledCircle]\"\>",
         StripOnInput->False,
         FontSize->10], 47], {
        LineBox[{{2.7126591902237793`, 18.543010752688172`}, {
         2.377062043686808, 18.543010752688172`}}], 
        LineBox[{
         Offset[{0, 1.5}, {2.7126591902237793`, 18.543010752688172`}], 
          Offset[{0, -1.5}, {2.7126591902237793`, 18.543010752688172`}]}], 
        LineBox[{
         Offset[{0, 1.5}, {2.377062043686808, 18.543010752688172`}], 
          Offset[{0, -1.5}, {2.377062043686808, 18.543010752688172`}]}], 
        LineBox[{{2.5420977324566114`, 19.728494623655912`}, {
         2.5420977324566114`, 17.373655913978496`}}], 
        LineBox[{
         Offset[{1.5, 0}, {2.5420977324566114`, 19.728494623655912`}], 
          Offset[{-1.5, 0}, {2.5420977324566114`, 19.728494623655912`}]}], 
        LineBox[{
         Offset[{1.5, 0}, {2.5420977324566114`, 17.373655913978496`}], 
          Offset[{-1.5, 0}, {2.5420977324566114`, 17.373655913978496`}]}]}}, {
       InsetBox[
        StyleBox["\<\"\[FilledCircle]\"\>",
         StripOnInput->False,
         FontSize->10], 48], {
        LineBox[{{3.3816249274613766`, 19.041379310344826`}, {
         3.020497291738914, 19.041379310344826`}}], 
        LineBox[{
         Offset[{0, 1.5}, {3.3816249274613766`, 19.041379310344826`}], 
          Offset[{0, -1.5}, {3.3816249274613766`, 19.041379310344826`}]}], 
        LineBox[{
         Offset[{0, 1.5}, {3.020497291738914, 19.041379310344826`}], 
          Offset[{0, -1.5}, {3.020497291738914, 19.041379310344826`}]}], 
        LineBox[{{3.1985334306177595`, 20.002298850574714`}, {
         3.1985334306177595`, 18.080459770114942`}}], 
        LineBox[{
         Offset[{1.5, 0}, {3.1985334306177595`, 20.002298850574714`}], 
          Offset[{-1.5, 0}, {3.1985334306177595`, 20.002298850574714`}]}], 
        LineBox[{
         Offset[{1.5, 0}, {3.1985334306177595`, 18.080459770114942`}], 
          Offset[{-1.5, 0}, {3.1985334306177595`, 18.080459770114942`}]}]}}, {
       InsetBox[
        StyleBox["\<\"\[FilledCircle]\"\>",
         StripOnInput->False,
         FontSize->10], 49], {
        LineBox[{{0.7606823097328598, 13.963369963369964`}, {
         0.6470715448638995, 13.963369963369964`}}], 
        LineBox[{
         Offset[{0, 1.5}, {0.7606823097328598, 13.963369963369964`}], 
          Offset[{0, -1.5}, {0.7606823097328598, 13.963369963369964`}]}], 
        LineBox[{
         Offset[{0, 1.5}, {0.6470715448638995, 13.963369963369964`}], 
          Offset[{0, -1.5}, {0.6470715448638995, 13.963369963369964`}]}], 
        LineBox[{{0.7025278781012844, 15.115384615384615`}, {
         0.7025278781012844, 12.827838827838828`}}], 
        LineBox[{
         Offset[{1.5, 0}, {0.7025278781012844, 15.115384615384615`}], 
          Offset[{-1.5, 0}, {0.7025278781012844, 15.115384615384615`}]}], 
        LineBox[{
         Offset[{1.5, 0}, {0.7025278781012844, 12.827838827838828`}], 
          Offset[{-1.5, 0}, {0.7025278781012844, 12.827838827838828`}]}]}}, {
       InsetBox[
        StyleBox["\<\"\[FilledCircle]\"\>",
         StripOnInput->False,
         FontSize->10], 50], {
        LineBox[{{4.409881148714911, 12.47246891651865}, {4.018100769704982, 
         12.47246891651865}}], 
        LineBox[{
         Offset[{0, 1.5}, {4.409881148714911, 12.47246891651865}], 
          Offset[{0, -1.5}, {4.409881148714911, 12.47246891651865}]}], 
        LineBox[{
         Offset[{0, 1.5}, {4.018100769704982, 12.47246891651865}], 
          Offset[{0, -1.5}, {4.018100769704982, 12.47246891651865}]}], 
        LineBox[{{4.211675353040555, 13.039076376554174`}, {4.211675353040555,
          11.920071047957371`}}], 
        LineBox[{
         Offset[{1.5, 0}, {4.211675353040555, 13.039076376554174`}], 
          Offset[{-1.5, 0}, {4.211675353040555, 13.039076376554174`}]}], 
        LineBox[{
         Offset[{1.5, 0}, {4.211675353040555, 11.920071047957371`}], 
          Offset[{-1.5, 0}, {4.211675353040555, 
           11.920071047957371`}]}]}}}, {}}], {{}, {}, 
    {RGBColor[1, 0, 0], Thickness[Large], LineBox[CompressedData["
1:eJwVz3881HcAx3Gi8uPwzY/0Y+Hu3A/3ldKPR7/cPu8aYnNHlh8Tuag0kqRV
y8iPmVYXCW0JtbRFhBDCuWlNUpF+LJPox3UkRoeEdmZ/vB+vx/PPNzMownPH
DA0NDdH0/u9K14XGLKGSlEadyLqZykSHya5/x5yUZGqP17vkk0zEdVX03hMr
iTh0kcsXaUzcjRLLv5UoSb/kymjbKSa258bvbktUEp74nkd3JhMZwz2Ncc1K
kss3mD1xlglVTkV0t08PkT6TRi3JZ6JYJXqdva+X7Noodcv6nYk3daqg/Cd9
xMNPlnZ8lInQEb8/TEwHyI664ZIJLgslR8JyHZ0Gidr4TWqkDwudZmNztB4O
kcZ8SktbykIia0GjyeA7IjshdDeVsXCcHGjtZw2Tl1ez7aBi4cAP3NP8TSNE
2lzTGsVlQ/v71WLTsFESvKzLlePDxnBa4pam7Pck9O/lPqrjbCR5L/WzrRkj
51pThEIZG+OO9nOH2z4Q35r816kDbLR+FsZL0JwgRDFipWZaw2V8lqDhk0ni
FeC8ss/TGiz50/gm948ky6y5812yNbqKtX9aFvMvCb7BcNass4bQKzXH7bSa
+NVvPprSbw21/pfjdremSNx4S8AqJgdXHRzynkdq4FGimLHVk4OM6LARA4Ym
fEUa4vPJHOxqdby4O08TgfqRm/pqOUhRt7jlLZ2BjHk9i8v6OVBcG7Wsvz0D
49tTczKZXEhd7r0t9dWCVEOofO/JBWdIPPexQgsXThYMBSZyMWgZHvbsO230
BrqkKKq40KMdrsv0ZsI/tl+7p5cL7/pL9gkXZ2Lq6Q3DmRY8pO+U6RxaNwtc
O98OgScPrL7EdqemWYhuVcW2JPDwYlT5YEwyG1Ml8soTVTyoOif+jB+cjbLu
tFvNvTyMtFebC6N10KvFzjKazwcvwCSj01gXohDlVISIj8I6C93N53XxfH7J
p+JYPiQXG/NL1ughT/8y5VLOx84Qy/WvmvSQ4Xa5Vq7gI4CwVrt46UMn4Ws+
MbNB0rmGr9IG9FH03o/f4WqDqY45+8uiGYip2aQ5fNgGBbnq6iozA8TKDofz
Sm3gdDDT/58iA2hdCzobrLDBMvrZh49rDFE56X5hkZkAHiEN8sEHhvg5PsJh
2FUAeaz3kZptRsj3zihxjhbAsjAzp3LACA5WhxS/FArQXrI66s4GCmp+StG8
5wLcHlOnX/qRwlBcgchgDo27F0STr45ROM8JUPZMu0WUHWQlpeDeTB25YUzj
Ud4a+zMpFIpNDpUeNKXR5b6/5Vg6hfDfnE1emtMYufRGZ08Ohbd3XrVXWtCw
9H0Us+IqBeVci+0SWxosLfbrvWUUTte2fVy7mIZ1caTblXIKTpKkTDM7GgJt
o4XcSgq/FvQ3Ni+hsaLUtdq8lkKwQ63NyuU0PteRqyZuUnixzXdQdy0NUbmB
36pGCmmzGEcV0/bY6t8QdYvC+kK5lXwdDa+K8dT+29N/Rrie+4U0JJIVi7ta
KAQmj1Z0gUaQfmLGgvsUDG0LRNfX09hR2Tbp3Uah/r6/Mn0DjVBGRHPrQwoW
C26auzrSCK+S2TMeU2ipP1jKdqKxN4hxxuUvCjHBtKt62vsMtmgkPaFgq9P9
ot2ZxjfVBSEN7RQ6i04dLt9I4z+Ctycg
      "]]}}},
  AspectRatio->NCache[GoldenRatio^(-1), 0.6180339887498948],
  Axes->True,
  AxesOrigin->{1., 0},
  BaseStyle->{16, Bold},
  Epilog->InsetBox[
    BoxData[
     FormBox[
      TagBox[
       GridBox[{{
          RowBox[{
            SuperscriptBox["R", "2"], "\[LongEqual]", 
            TagBox[
             InterpretationBox[
             "\"0.023\"", 0.02299833916697871, AutoDelete -> True], 
             NumberForm[#, 2]& ]}]}}, 
        GridBoxAlignment -> {"Columns" -> {{Left}}}, 
        GridBoxItemSize -> {
         "Columns" -> {{Automatic}}, "Rows" -> {{Automatic}}}], "Column"], 
      TraditionalForm]], {3, 30}],
  Frame->{True, True, False, False},
  FrameLabel->{
    FormBox["\"Normalized Promoter Activation Rate\"", TraditionalForm], 
    FormBox["\"Mean RNA number per cell\"", TraditionalForm], ""},
  ImageSize->{730., Automatic},
  PlotRange->{All, All},
  PlotRangeClipping->True,
  PlotRangePadding->{Automatic, Automatic}]], "Output",
 CellChangeTimes->{
  3.546804464702279*^9, 3.546804643065275*^9, 3.546804822649432*^9, 
   3.546804869250375*^9, 3.546804908756909*^9, 3.5468049813075027`*^9, 
   3.546805577762274*^9, 3.5468056427603693`*^9, {3.546805759980795*^9, 
   3.5468057776270638`*^9}, 3.546805818545402*^9, 3.5468058891599703`*^9, 
   3.5468060131369677`*^9, 3.546806186308992*^9, 3.5468062805104227`*^9, 
   3.546806345909919*^9, 3.546806433038447*^9, 3.546806511454844*^9, 
   3.5468782639750643`*^9, 3.5468784625026007`*^9, 3.546884810865725*^9, 
   3.551626218807743*^9, 3.551627328649864*^9, 3.5516273889295883`*^9, 
   3.5516274262648973`*^9, 3.551627903958128*^9, 3.551627937138904*^9, 
   3.5516280608667717`*^9, 3.551628094291523*^9, 3.551628166939814*^9, 
   3.5516284655761633`*^9, 3.551628501649796*^9, {3.551628536510665*^9, 
   3.551628556050473*^9}, 3.5516285863982763`*^9, 3.551628917958178*^9, 
   3.551628975631146*^9, 3.551629021061078*^9, 3.55162948454777*^9, 
   3.551629535049852*^9, 3.551629687065143*^9, 3.551635878570613*^9, 
   3.551643161694561*^9, 3.551643327786725*^9, 3.551643514674032*^9, 
   3.551643849270377*^9, 3.551644273277485*^9, 3.551644337976617*^9}],

Cell[BoxData["\<\"mu_ka.pdf\"\>"], "Output",
 CellChangeTimes->{
  3.546804464702279*^9, 3.546804643065275*^9, 3.546804822649432*^9, 
   3.546804869250375*^9, 3.546804908756909*^9, 3.5468049813075027`*^9, 
   3.546805577762274*^9, 3.5468056427603693`*^9, {3.546805759980795*^9, 
   3.5468057776270638`*^9}, 3.546805818545402*^9, 3.5468058891599703`*^9, 
   3.5468060131369677`*^9, 3.546806186308992*^9, 3.5468062805104227`*^9, 
   3.546806345909919*^9, 3.546806433038447*^9, 3.546806511454844*^9, 
   3.5468782639750643`*^9, 3.5468784625026007`*^9, 3.546884810865725*^9, 
   3.551626218807743*^9, 3.551627328649864*^9, 3.5516273889295883`*^9, 
   3.5516274262648973`*^9, 3.551627903958128*^9, 3.551627937138904*^9, 
   3.5516280608667717`*^9, 3.551628094291523*^9, 3.551628166939814*^9, 
   3.5516284655761633`*^9, 3.551628501649796*^9, {3.551628536510665*^9, 
   3.551628556050473*^9}, 3.5516285863982763`*^9, 3.551628917958178*^9, 
   3.551628975631146*^9, 3.551629021061078*^9, 3.55162948454777*^9, 
   3.551629535049852*^9, 3.551629687065143*^9, 3.551635878570613*^9, 
   3.551643161694561*^9, 3.551643327786725*^9, 3.551643514674032*^9, 
   3.551643849270377*^9, 3.551644273277485*^9, 3.551644338594193*^9}],

Cell[BoxData[
 GraphicsBox[{GraphicsComplexBox[CompressedData["
1:eJxTTMoPSmViYGAwAmIQHev2l2n5FlaH5n0L9F9wKzo8C0yUmG7F6JCi3dQ2
eZeww9EnNm0L/rE4nL7sVP4mS8jh0V/Bg5Xh5g6XZd9sv3XDyeG2RuE1z1p1
h3k3OufeWKnkME9pe2PNajmHOy0/Y3XzDB2KYybZFx5ndrAxLbqys0HG4dx6
r/LmlyIOEbVaQCTh4FuQp7p1i6BDVL71OYdGSQc3w0sRF5ikHHo33LnM4S3v
cCvuYsQilj/23wNtOBXM+R3yf/FfmPpZ1EEOBO7JOKy7zrf0//W/9o6PPtyq
7hJy8FIKVNya8tf+1xJ/IOJxMDx6OHQfu7jDBfX6u4tuqjloPXzDbi3I63Dn
Qvn6nDAZh2PndlT/8pJwCGrUX1d3QdLh1uYVchVmRg4GC/Y3/GOycpB8x3dC
aBKLg23tw4qEL8IO4q5i99XXKTnsTOG4dvGZkkPg2Q05X1jlHA4obLl3IkDE
IXJhatcUXwUHbp0NB5i6jRymb9nr3LZcyqF25YKr07mMHbZMfr3V1dPU4Yrd
28t2b7UdtDVmLflXy+nwY6li0fOPGg6j8TG44gMA4wlloQ==
    "], {
     {GrayLevel[0], {InsetBox[
        StyleBox["\<\"\[FilledCircle]\"\>",
         StripOnInput->False,
         FontSize->10], 26], {
        LineBox[{{2.9120908411322444`, 8.523255813953488}, {2.529870001275785,
          8.523255813953488}}], 
        LineBox[{
         Offset[{0, 1.5}, {2.9120908411322444`, 8.523255813953488}], 
          Offset[{0, -1.5}, {2.9120908411322444`, 8.523255813953488}]}], 
        LineBox[{
         Offset[{0, 1.5}, {2.529870001275785, 8.523255813953488}], 
          Offset[{0, -1.5}, {2.529870001275785, 8.523255813953488}]}], 
        LineBox[{{2.7132091744941094`, 9.133720930232558}, {
         2.7132091744941094`, 7.9563953488372094`}}], 
        LineBox[{
         Offset[{1.5, 0}, {2.7132091744941094`, 9.133720930232558}], 
          Offset[{-1.5, 0}, {2.7132091744941094`, 9.133720930232558}]}], 
        LineBox[{
         Offset[{1.5, 0}, {2.7132091744941094`, 7.9563953488372094`}], 
          Offset[{-1.5, 0}, {2.7132091744941094`, 7.9563953488372094`}]}]}}, {
       InsetBox[
        StyleBox["\<\"\[FilledCircle]\"\>",
         StripOnInput->False,
         FontSize->10], 27], {
        LineBox[{{2.3877364564131427`, 4.932203389830509}, {
         1.9449311340453699`, 4.932203389830509}}], 
        LineBox[{
         Offset[{0, 1.5}, {2.3877364564131427`, 4.932203389830509}], 
          Offset[{0, -1.5}, {2.3877364564131427`, 4.932203389830509}]}], 
        LineBox[{
         Offset[{0, 1.5}, {1.9449311340453699`, 4.932203389830509}], 
          Offset[{0, -1.5}, {1.9449311340453699`, 4.932203389830509}]}], 
        LineBox[{{2.1536085037898713`, 5.440677966101695}, {
         2.1536085037898713`, 4.436440677966102}}], 
        LineBox[{
         Offset[{1.5, 0}, {2.1536085037898713`, 5.440677966101695}], 
          Offset[{-1.5, 0}, {2.1536085037898713`, 5.440677966101695}]}], 
        LineBox[{
         Offset[{1.5, 0}, {2.1536085037898713`, 4.436440677966102}], 
          Offset[{-1.5, 0}, {2.1536085037898713`, 4.436440677966102}]}]}}, {
       InsetBox[
        StyleBox["\<\"\[FilledCircle]\"\>",
         StripOnInput->False,
         FontSize->10], 28], {
        LineBox[{{2.8387804004804753`, 4.604417670682731}, {2.428262509824517,
          4.604417670682731}}], 
        LineBox[{
         Offset[{0, 1.5}, {2.8387804004804753`, 4.604417670682731}], 
          Offset[{0, -1.5}, {2.8387804004804753`, 4.604417670682731}]}], 
        LineBox[{
         Offset[{0, 1.5}, {2.428262509824517, 4.604417670682731}], 
          Offset[{0, -1.5}, {2.428262509824517, 4.604417670682731}]}], 
        LineBox[{{2.624329613431288, 4.969879518072289}, {2.624329613431288, 
         4.253012048192771}}], 
        LineBox[{
         Offset[{1.5, 0}, {2.624329613431288, 4.969879518072289}], 
          Offset[{-1.5, 0}, {2.624329613431288, 4.969879518072289}]}], 
        LineBox[{
         Offset[{1.5, 0}, {2.624329613431288, 4.253012048192771}], 
          Offset[{-1.5, 0}, {2.624329613431288, 4.253012048192771}]}]}}, {
       InsetBox[
        StyleBox["\<\"\[FilledCircle]\"\>",
         StripOnInput->False,
         FontSize->10], 29], {
        LineBox[{{24.617559703256106`, 37.69417475728155}, {
         22.151880521626406`, 37.69417475728155}}], 
        LineBox[{
         Offset[{0, 1.5}, {24.617559703256106`, 37.69417475728155}], 
          Offset[{0, -1.5}, {24.617559703256106`, 37.69417475728155}]}], 
        LineBox[{
         Offset[{0, 1.5}, {22.151880521626406`, 37.69417475728155}], 
          Offset[{0, -1.5}, {22.151880521626406`, 37.69417475728155}]}], 
        LineBox[{{23.34170157136203, 39.24514563106796}, {23.34170157136203, 
         36.16626213592233}}], 
        LineBox[{
         Offset[{1.5, 0}, {23.34170157136203, 39.24514563106796}], 
          Offset[{-1.5, 0}, {23.34170157136203, 39.24514563106796}]}], 
        LineBox[{
         Offset[{1.5, 0}, {23.34170157136203, 36.16626213592233}], 
          Offset[{-1.5, 0}, {23.34170157136203, 36.16626213592233}]}]}}, {
       InsetBox[
        StyleBox["\<\"\[FilledCircle]\"\>",
         StripOnInput->False,
         FontSize->10], 30], {
        LineBox[{{13.757128209222955`, 9.33173076923077}, {
         10.091400009927177`, 9.33173076923077}}], 
        LineBox[{
         Offset[{0, 1.5}, {13.757128209222955`, 9.33173076923077}], 
          Offset[{0, -1.5}, {13.757128209222955`, 9.33173076923077}]}], 
        LineBox[{
         Offset[{0, 1.5}, {10.091400009927177`, 9.33173076923077}], 
          Offset[{0, -1.5}, {10.091400009927177`, 9.33173076923077}]}], 
        LineBox[{{11.744703961671282`, 10.774038461538462`}, {
         11.744703961671282`, 7.923076923076923}}], 
        LineBox[{
         Offset[{1.5, 0}, {11.744703961671282`, 10.774038461538462`}], 
          Offset[{-1.5, 0}, {11.744703961671282`, 10.774038461538462`}]}], 
        LineBox[{
         Offset[{1.5, 0}, {11.744703961671282`, 7.923076923076923}], 
          Offset[{-1.5, 0}, {11.744703961671282`, 7.923076923076923}]}]}}, {
       InsetBox[
        StyleBox["\<\"\[FilledCircle]\"\>",
         StripOnInput->False,
         FontSize->10], 31], {
        LineBox[{{8.005989702885625, 17.430379746835442`}, {7.346816760931391,
          17.430379746835442`}}], 
        LineBox[{
         Offset[{0, 1.5}, {8.005989702885625, 17.430379746835442`}], 
          Offset[{0, -1.5}, {8.005989702885625, 17.430379746835442`}]}], 
        LineBox[{
         Offset[{0, 1.5}, {7.346816760931391, 17.430379746835442`}], 
          Offset[{0, -1.5}, {7.346816760931391, 17.430379746835442`}]}], 
        LineBox[{{7.6674671428706045`, 18.08958130477118}, {
         7.6674671428706045`, 16.802336903602725`}}], 
        LineBox[{
         Offset[{1.5, 0}, {7.6674671428706045`, 18.08958130477118}], 
          Offset[{-1.5, 0}, {7.6674671428706045`, 18.08958130477118}]}], 
        LineBox[{
         Offset[{1.5, 0}, {7.6674671428706045`, 16.802336903602725`}], 
          Offset[{-1.5, 0}, {7.6674671428706045`, 16.802336903602725`}]}]}}, {
       InsetBox[
        StyleBox["\<\"\[FilledCircle]\"\>",
         StripOnInput->False,
         FontSize->10], 32], {
        LineBox[{{2.5797498302652517`, 7.125708884688091}, {
         2.3700895089006857`, 7.125708884688091}}], 
        LineBox[{
         Offset[{0, 1.5}, {2.5797498302652517`, 7.125708884688091}], 
          Offset[{0, -1.5}, {2.5797498302652517`, 7.125708884688091}]}], 
        LineBox[{
         Offset[{0, 1.5}, {2.3700895089006857`, 7.125708884688091}], 
          Offset[{0, -1.5}, {2.3700895089006857`, 7.125708884688091}]}], 
        LineBox[{{2.472383972791755, 7.438563327032136}, {2.472383972791755, 
         6.817580340264651}}], 
        LineBox[{
         Offset[{1.5, 0}, {2.472383972791755, 7.438563327032136}], 
          Offset[{-1.5, 0}, {2.472383972791755, 7.438563327032136}]}], 
        LineBox[{
         Offset[{1.5, 0}, {2.472383972791755, 6.817580340264651}], 
          Offset[{-1.5, 0}, {2.472383972791755, 6.817580340264651}]}]}}, {
       InsetBox[
        StyleBox["\<\"\[FilledCircle]\"\>",
         StripOnInput->False,
         FontSize->10], 33], {
        LineBox[{{5.726129662113927, 6.04149377593361}, {4.78183696315475, 
         6.04149377593361}}], 
        LineBox[{
         Offset[{0, 1.5}, {5.726129662113927, 6.04149377593361}], 
          Offset[{0, -1.5}, {5.726129662113927, 6.04149377593361}]}], 
        LineBox[{
         Offset[{0, 1.5}, {4.78183696315475, 6.04149377593361}], 
          Offset[{0, -1.5}, {4.78183696315475, 6.04149377593361}]}], 
        LineBox[{{5.228040565427319, 6.535269709543568}, {5.228040565427319, 
         5.566390041493776}}], 
        LineBox[{
         Offset[{1.5, 0}, {5.228040565427319, 6.535269709543568}], 
          Offset[{-1.5, 0}, {5.228040565427319, 6.535269709543568}]}], 
        LineBox[{
         Offset[{1.5, 0}, {5.228040565427319, 5.566390041493776}], 
          Offset[{-1.5, 0}, {5.228040565427319, 5.566390041493776}]}]}}, {
       InsetBox[
        StyleBox["\<\"\[FilledCircle]\"\>",
         StripOnInput->False,
         FontSize->10], 34], {
        LineBox[{{4.737472417273976, 6.376223776223776}, {4.139773512647926, 
         6.376223776223776}}], 
        LineBox[{
         Offset[{0, 1.5}, {4.737472417273976, 6.376223776223776}], 
          Offset[{0, -1.5}, {4.737472417273976, 6.376223776223776}]}], 
        LineBox[{
         Offset[{0, 1.5}, {4.139773512647926, 6.376223776223776}], 
          Offset[{0, -1.5}, {4.139773512647926, 6.376223776223776}]}], 
        LineBox[{{4.426472267976419, 6.7972027972027975`}, {4.426472267976419,
          5.956643356643356}}], 
        LineBox[{
         Offset[{1.5, 0}, {4.426472267976419, 6.7972027972027975`}], 
          Offset[{-1.5, 0}, {4.426472267976419, 6.7972027972027975`}]}], 
        LineBox[{
         Offset[{1.5, 0}, {4.426472267976419, 5.956643356643356}], 
          Offset[{-1.5, 0}, {4.426472267976419, 5.956643356643356}]}]}}, {
       InsetBox[
        StyleBox["\<\"\[FilledCircle]\"\>",
         StripOnInput->False,
         FontSize->10], 35], {
        LineBox[{{7.109542719172957, 7.823275862068965}, {5.9587786408307295`,
          7.823275862068965}}], 
        LineBox[{
         Offset[{0, 1.5}, {7.109542719172957, 7.823275862068965}], 
          Offset[{0, -1.5}, {7.109542719172957, 7.823275862068965}]}], 
        LineBox[{
         Offset[{0, 1.5}, {5.9587786408307295`, 7.823275862068965}], 
          Offset[{0, -1.5}, {5.9587786408307295`, 7.823275862068965}]}], 
        LineBox[{{6.502747905568247, 8.568965517241379}, {6.502747905568247, 
         7.112068965517241}}], 
        LineBox[{
         Offset[{1.5, 0}, {6.502747905568247, 8.568965517241379}], 
          Offset[{-1.5, 0}, {6.502747905568247, 8.568965517241379}]}], 
        LineBox[{
         Offset[{1.5, 0}, {6.502747905568247, 7.112068965517241}], 
          Offset[{-1.5, 0}, {6.502747905568247, 7.112068965517241}]}]}}, {
       InsetBox[
        StyleBox["\<\"\[FilledCircle]\"\>",
         StripOnInput->False,
         FontSize->10], 36], {
        LineBox[{{1.8514008588052102`, 3.9019165727170235`}, {
         1.6567586614766892`, 3.9019165727170235`}}], 
        LineBox[{
         Offset[{0, 1.5}, {1.8514008588052102`, 3.9019165727170235`}], 
          Offset[{0, -1.5}, {1.8514008588052102`, 3.9019165727170235`}]}], 
        LineBox[{
         Offset[{0, 1.5}, {1.6567586614766892`, 3.9019165727170235`}], 
          Offset[{0, -1.5}, {1.6567586614766892`, 3.9019165727170235`}]}], 
        LineBox[{{1.751131388611546, 4.113866967305524}, {1.751131388611546, 
         3.694475760992108}}], 
        LineBox[{
         Offset[{1.5, 0}, {1.751131388611546, 4.113866967305524}], 
          Offset[{-1.5, 0}, {1.751131388611546, 4.113866967305524}]}], 
        LineBox[{
         Offset[{1.5, 0}, {1.751131388611546, 3.694475760992108}], 
          Offset[{-1.5, 0}, {1.751131388611546, 3.694475760992108}]}]}}, {
       InsetBox[
        StyleBox["\<\"\[FilledCircle]\"\>",
         StripOnInput->False,
         FontSize->10], 37], {
        LineBox[{{5.857321861832121, 7.216911764705882}, {5.1465941914318325`,
          7.216911764705882}}], 
        LineBox[{
         Offset[{0, 1.5}, {5.857321861832121, 7.216911764705882}], 
          Offset[{0, -1.5}, {5.857321861832121, 7.216911764705882}]}], 
        LineBox[{
         Offset[{0, 1.5}, {5.1465941914318325`, 7.216911764705882}], 
          Offset[{0, -1.5}, {5.1465941914318325`, 7.216911764705882}]}], 
        LineBox[{{5.487876177764163, 7.667892156862745}, {5.487876177764163, 
         6.783088235294118}}], 
        LineBox[{
         Offset[{1.5, 0}, {5.487876177764163, 7.667892156862745}], 
          Offset[{-1.5, 0}, {5.487876177764163, 7.667892156862745}]}], 
        LineBox[{
         Offset[{1.5, 0}, {5.487876177764163, 6.783088235294118}], 
          Offset[{-1.5, 0}, {5.487876177764163, 6.783088235294118}]}]}}, {
       InsetBox[
        StyleBox["\<\"\[FilledCircle]\"\>",
         StripOnInput->False,
         FontSize->10], 38], {
        LineBox[{{1.9568749691421308`, 4.635238095238095}, {1.778298088122022,
          4.635238095238095}}], 
        LineBox[{
         Offset[{0, 1.5}, {1.9568749691421308`, 4.635238095238095}], 
          Offset[{0, -1.5}, {1.9568749691421308`, 4.635238095238095}]}], 
        LineBox[{
         Offset[{0, 1.5}, {1.778298088122022, 4.635238095238095}], 
          Offset[{0, -1.5}, {1.778298088122022, 4.635238095238095}]}], 
        LineBox[{{1.8652340362145696`, 4.8619047619047615`}, {
         1.8652340362145696`, 4.413333333333333}}], 
        LineBox[{
         Offset[{1.5, 0}, {1.8652340362145696`, 4.8619047619047615`}], 
          Offset[{-1.5, 0}, {1.8652340362145696`, 4.8619047619047615`}]}], 
        LineBox[{
         Offset[{1.5, 0}, {1.8652340362145696`, 4.413333333333333}], 
          Offset[{-1.5, 0}, {1.8652340362145696`, 4.413333333333333}]}]}}, {
       InsetBox[
        StyleBox["\<\"\[FilledCircle]\"\>",
         StripOnInput->False,
         FontSize->10], 39], {
        LineBox[{{2.096723083032025, 3.5388888888888888`}, {
         1.6123288497870127`, 3.5388888888888888`}}], 
        LineBox[{
         Offset[{0, 1.5}, {2.096723083032025, 3.5388888888888888`}], 
          Offset[{0, -1.5}, {2.096723083032025, 3.5388888888888888`}]}], 
        LineBox[{
         Offset[{0, 1.5}, {1.6123288497870127`, 3.5388888888888888`}], 
          Offset[{0, -1.5}, {1.6123288497870127`, 3.5388888888888888`}]}], 
        LineBox[{{1.8370868016665036`, 4.}, {1.8370868016665036`, 
         3.0944444444444446`}}], 
        LineBox[{
         Offset[{1.5, 0}, {1.8370868016665036`, 4.}], 
          Offset[{-1.5, 0}, {1.8370868016665036`, 4.}]}], 
        LineBox[{
         Offset[{1.5, 0}, {1.8370868016665036`, 3.0944444444444446`}], 
          Offset[{-1.5, 0}, {1.8370868016665036`, 3.0944444444444446`}]}]}}, {
       InsetBox[
        StyleBox["\<\"\[FilledCircle]\"\>",
         StripOnInput->False,
         FontSize->10], 40], {
        LineBox[{{6.031101133381383, 11.42507068803016}, {5.499182757222591, 
         11.42507068803016}}], 
        LineBox[{
         Offset[{0, 1.5}, {6.031101133381383, 11.42507068803016}], 
          Offset[{0, -1.5}, {6.031101133381383, 11.42507068803016}]}], 
        LineBox[{
         Offset[{0, 1.5}, {5.499182757222591, 11.42507068803016}], 
          Offset[{0, -1.5}, {5.499182757222591, 11.42507068803016}]}], 
        LineBox[{{5.7575620079745, 11.922714420358153`}, {5.7575620079745, 
         10.942507068803016`}}], 
        LineBox[{
         Offset[{1.5, 0}, {5.7575620079745, 11.922714420358153`}], 
          Offset[{-1.5, 0}, {5.7575620079745, 11.922714420358153`}]}], 
        LineBox[{
         Offset[{1.5, 0}, {5.7575620079745, 10.942507068803016`}], 
          Offset[{-1.5, 0}, {5.7575620079745, 10.942507068803016`}]}]}}, {
       InsetBox[
        StyleBox["\<\"\[FilledCircle]\"\>",
         StripOnInput->False,
         FontSize->10], 41], {
        LineBox[{{3.8467897252059022`, 7.084398976982097}, {
         3.4339549280230006`, 7.084398976982097}}], 
        LineBox[{
         Offset[{0, 1.5}, {3.8467897252059022`, 7.084398976982097}], 
          Offset[{0, -1.5}, {3.8467897252059022`, 7.084398976982097}]}], 
        LineBox[{
         Offset[{0, 1.5}, {3.4339549280230006`, 7.084398976982097}], 
          Offset[{0, -1.5}, {3.4339549280230006`, 7.084398976982097}]}], 
        LineBox[{{3.6334133738675023`, 7.470588235294118}, {
         3.6334133738675023`, 6.71227621483376}}], 
        LineBox[{
         Offset[{1.5, 0}, {3.6334133738675023`, 7.470588235294118}], 
          Offset[{-1.5, 0}, {3.6334133738675023`, 7.470588235294118}]}], 
        LineBox[{
         Offset[{1.5, 0}, {3.6334133738675023`, 6.71227621483376}], 
          Offset[{-1.5, 0}, {3.6334133738675023`, 6.71227621483376}]}]}}, {
       InsetBox[
        StyleBox["\<\"\[FilledCircle]\"\>",
         StripOnInput->False,
         FontSize->10], 42], {
        LineBox[{{6.571105632493298, 6.453608247422681}, {5.621026446893641, 
         6.453608247422681}}], 
        LineBox[{
         Offset[{0, 1.5}, {6.571105632493298, 6.453608247422681}], 
          Offset[{0, -1.5}, {6.571105632493298, 6.453608247422681}]}], 
        LineBox[{
         Offset[{0, 1.5}, {5.621026446893641, 6.453608247422681}], 
          Offset[{0, -1.5}, {5.621026446893641, 6.453608247422681}]}], 
        LineBox[{{6.0732211429164575`, 6.917525773195877}, {
         6.0732211429164575`, 6.010309278350515}}], 
        LineBox[{
         Offset[{1.5, 0}, {6.0732211429164575`, 6.917525773195877}], 
          Offset[{-1.5, 0}, {6.0732211429164575`, 6.917525773195877}]}], 
        LineBox[{
         Offset[{1.5, 0}, {6.0732211429164575`, 6.010309278350515}], 
          Offset[{-1.5, 0}, {6.0732211429164575`, 6.010309278350515}]}]}}, {
       InsetBox[
        StyleBox["\<\"\[FilledCircle]\"\>",
         StripOnInput->False,
         FontSize->10], 43], {
        LineBox[{{19.58666020446969, 26.01169590643275}, {16.961805467607636`,
          26.01169590643275}}], 
        LineBox[{
         Offset[{0, 1.5}, {19.58666020446969, 26.01169590643275}], 
          Offset[{0, -1.5}, {19.58666020446969, 26.01169590643275}]}], 
        LineBox[{
         Offset[{0, 1.5}, {16.961805467607636`, 26.01169590643275}], 
          Offset[{0, -1.5}, {16.961805467607636`, 26.01169590643275}]}], 
        LineBox[{{18.212770382105965`, 27.658869395711502`}, {
         18.212770382105965`, 24.43469785575049}}], 
        LineBox[{
         Offset[{1.5, 0}, {18.212770382105965`, 27.658869395711502`}], 
          Offset[{-1.5, 0}, {18.212770382105965`, 27.658869395711502`}]}], 
        LineBox[{
         Offset[{1.5, 0}, {18.212770382105965`, 24.43469785575049}], 
          Offset[{-1.5, 0}, {18.212770382105965`, 24.43469785575049}]}]}}, {
       InsetBox[
        StyleBox["\<\"\[FilledCircle]\"\>",
         StripOnInput->False,
         FontSize->10], 44], {
        LineBox[{{2.7201756895564384`, 4.988649262202043}, {
         2.4317376837539886`, 4.988649262202043}}], 
        LineBox[{
         Offset[{0, 1.5}, {2.7201756895564384`, 4.988649262202043}], 
          Offset[{0, -1.5}, {2.7201756895564384`, 4.988649262202043}]}], 
        LineBox[{
         Offset[{0, 1.5}, {2.4317376837539886`, 4.988649262202043}], 
          Offset[{0, -1.5}, {2.4317376837539886`, 4.988649262202043}]}], 
        LineBox[{{2.571324885326032, 5.265607264472191}, {2.571324885326032, 
         4.704880817253121}}], 
        LineBox[{
         Offset[{1.5, 0}, {2.571324885326032, 5.265607264472191}], 
          Offset[{-1.5, 0}, {2.571324885326032, 5.265607264472191}]}], 
        LineBox[{
         Offset[{1.5, 0}, {2.571324885326032, 4.704880817253121}], 
          Offset[{-1.5, 0}, {2.571324885326032, 4.704880817253121}]}]}}, {
       InsetBox[
        StyleBox["\<\"\[FilledCircle]\"\>",
         StripOnInput->False,
         FontSize->10], 45], {
        LineBox[{{10.392924329247215`, 9.450819672131148}, {8.418309131716303,
          9.450819672131148}}], 
        LineBox[{
         Offset[{0, 1.5}, {10.392924329247215`, 9.450819672131148}], 
          Offset[{0, -1.5}, {10.392924329247215`, 9.450819672131148}]}], 
        LineBox[{
         Offset[{0, 1.5}, {8.418309131716303, 9.450819672131148}], 
          Offset[{0, -1.5}, {8.418309131716303, 9.450819672131148}]}], 
        LineBox[{{9.340147944897167, 10.448087431693988`}, {9.340147944897167,
          8.527322404371585}}], 
        LineBox[{
         Offset[{1.5, 0}, {9.340147944897167, 10.448087431693988`}], 
          Offset[{-1.5, 0}, {9.340147944897167, 10.448087431693988`}]}], 
        LineBox[{
         Offset[{1.5, 0}, {9.340147944897167, 8.527322404371585}], 
          Offset[{-1.5, 0}, {9.340147944897167, 8.527322404371585}]}]}}, {
       InsetBox[
        StyleBox["\<\"\[FilledCircle]\"\>",
         StripOnInput->False,
         FontSize->10], 46], {
        LineBox[{{8.438652913728378, 5.0788912579957355`}, {6.697878817930503,
          5.0788912579957355`}}], 
        LineBox[{
         Offset[{0, 1.5}, {8.438652913728378, 5.0788912579957355`}], 
          Offset[{0, -1.5}, {8.438652913728378, 5.0788912579957355`}]}], 
        LineBox[{
         Offset[{0, 1.5}, {6.697878817930503, 5.0788912579957355`}], 
          Offset[{0, -1.5}, {6.697878817930503, 5.0788912579957355`}]}], 
        LineBox[{{7.505815218249453, 5.609808102345416}, {7.505815218249453, 
         4.55863539445629}}], 
        LineBox[{
         Offset[{1.5, 0}, {7.505815218249453, 5.609808102345416}], 
          Offset[{-1.5, 0}, {7.505815218249453, 5.609808102345416}]}], 
        LineBox[{
         Offset[{1.5, 0}, {7.505815218249453, 4.55863539445629}], 
          Offset[{-1.5, 0}, {7.505815218249453, 4.55863539445629}]}]}}, {
       InsetBox[
        StyleBox["\<\"\[FilledCircle]\"\>",
         StripOnInput->False,
         FontSize->10], 47], {
        LineBox[{{8.757713306316491, 18.543010752688172`}, {7.597524800433868,
          18.543010752688172`}}], 
        LineBox[{
         Offset[{0, 1.5}, {8.757713306316491, 18.543010752688172`}], 
          Offset[{0, -1.5}, {8.757713306316491, 18.543010752688172`}]}], 
        LineBox[{
         Offset[{0, 1.5}, {7.597524800433868, 18.543010752688172`}], 
          Offset[{0, -1.5}, {7.597524800433868, 18.543010752688172`}]}], 
        LineBox[{{8.151523899942434, 19.728494623655912`}, {8.151523899942434,
          17.373655913978496`}}], 
        LineBox[{
         Offset[{1.5, 0}, {8.151523899942434, 19.728494623655912`}], 
          Offset[{-1.5, 0}, {8.151523899942434, 19.728494623655912`}]}], 
        LineBox[{
         Offset[{1.5, 0}, {8.151523899942434, 17.373655913978496`}], 
          Offset[{-1.5, 0}, {8.151523899942434, 17.373655913978496`}]}]}}, {
       InsetBox[
        StyleBox["\<\"\[FilledCircle]\"\>",
         StripOnInput->False,
         FontSize->10], 48], {
        LineBox[{{7.077084688554984, 19.041379310344826`}, {6.280012860719134,
          19.041379310344826`}}], 
        LineBox[{
         Offset[{0, 1.5}, {7.077084688554984, 19.041379310344826`}], 
          Offset[{0, -1.5}, {7.077084688554984, 19.041379310344826`}]}], 
        LineBox[{
         Offset[{0, 1.5}, {6.280012860719134, 19.041379310344826`}], 
          Offset[{0, -1.5}, {6.280012860719134, 19.041379310344826`}]}], 
        LineBox[{{6.663598116353703, 20.002298850574714`}, {6.663598116353703,
          18.080459770114942`}}], 
        LineBox[{
         Offset[{1.5, 0}, {6.663598116353703, 20.002298850574714`}], 
          Offset[{-1.5, 0}, {6.663598116353703, 20.002298850574714`}]}], 
        LineBox[{
         Offset[{1.5, 0}, {6.663598116353703, 18.080459770114942`}], 
          Offset[{-1.5, 0}, {6.663598116353703, 18.080459770114942`}]}]}}, {
       InsetBox[
        StyleBox["\<\"\[FilledCircle]\"\>",
         StripOnInput->False,
         FontSize->10], 49], {
        LineBox[{{23.59041508736357, 13.963369963369964`}, {19.26317219972445,
          13.963369963369964`}}], 
        LineBox[{
         Offset[{0, 1.5}, {23.59041508736357, 13.963369963369964`}], 
          Offset[{0, -1.5}, {23.59041508736357, 13.963369963369964`}]}], 
        LineBox[{
         Offset[{0, 1.5}, {19.26317219972445, 13.963369963369964`}], 
          Offset[{0, -1.5}, {19.26317219972445, 13.963369963369964`}]}], 
        LineBox[{{21.286219949735553`, 15.115384615384615`}, {
         21.286219949735553`, 12.827838827838828`}}], 
        LineBox[{
         Offset[{1.5, 0}, {21.286219949735553`, 15.115384615384615`}], 
          Offset[{-1.5, 0}, {21.286219949735553`, 15.115384615384615`}]}], 
        LineBox[{
         Offset[{1.5, 0}, {21.286219949735553`, 12.827838827838828`}], 
          Offset[{-1.5, 0}, {21.286219949735553`, 12.827838827838828`}]}]}}, {
       InsetBox[
        StyleBox["\<\"\[FilledCircle]\"\>",
         StripOnInput->False,
         FontSize->10], 50], {
        LineBox[{{3.345404167257819, 12.47246891651865}, {3.036470179420039, 
         12.47246891651865}}], 
        LineBox[{
         Offset[{0, 1.5}, {3.345404167257819, 12.47246891651865}], 
          Offset[{0, -1.5}, {3.345404167257819, 12.47246891651865}]}], 
        LineBox[{
         Offset[{0, 1.5}, {3.036470179420039, 12.47246891651865}], 
          Offset[{0, -1.5}, {3.036470179420039, 12.47246891651865}]}], 
        LineBox[{{3.1865208491845087`, 13.039076376554174`}, {
         3.1865208491845087`, 11.920071047957371`}}], 
        LineBox[{
         Offset[{1.5, 0}, {3.1865208491845087`, 13.039076376554174`}], 
          Offset[{-1.5, 0}, {3.1865208491845087`, 13.039076376554174`}]}], 
        LineBox[{
         Offset[{1.5, 0}, {3.1865208491845087`, 11.920071047957371`}], 
          Offset[{-1.5, 0}, {3.1865208491845087`, 
           11.920071047957371`}]}]}}}, {}}], {{}, {}, 
    {RGBColor[1, 0, 0], Thickness[Large], LineBox[CompressedData["
1:eJwVkXsw1AkAx4WmnVTs2qwT7QO7aVvsrt1f/Fz7XZ08SvIIhcJMTjqkwwx1
N7Ut3Xi1RKUnJ4c8au5kvJKSk0fyiCtJHIqSXKKudnPuj+98/vnMfP74ssNi
vA9oa2lpeSztf3K7jR/9qquWjb9b/W97CB3yXIMt95hq2eGxoD8039MRtJdS
MeqglmkGyqJsY+jIHv+YyopVy4wa3f7O/YmOr58Gtl15rpa5pCd3hFygY4Cd
25hXrZGVbtBcXuijI/lHaqUqYlEWHTrtxHFZiyN6ydtk4cuw0NuenigwAmmX
lGltuByMBi/LSZYx+ua/bGo+QcEn7XrKlrlvcM9tsHfdCz2skJQyoxvWwcT8
1mh8sj4sokLJfeVmKHDPLKxLoEJbR10gOcrEwW1NK0lPQyR43kwJr2EhOC0/
3oy5FjqGln5XK9moNW1N631khMPL9Tq253DQNnvIj1JkjPHPu50CMswhp/p3
GgSaYDOTtv9JvAXGk2adj1JMYV6rym3ZYwlHHiUufNAMRn5xXTQvLtTMcA+L
DCYm2W3lfQQPNYKCKOHvLNydVWR8EG4A5XB49Yk8NkSSxVMKnhXSn3T5krEc
nCyZ5ilXbURkWIKHJNAcg+tl7RO6fByj3b14XmIB2n1tWv00H5Nj7t85cizh
9QM/aPbVJrx+WjajWskFL9WoKXtYANbCjZmdY1w8HzjSVnLfGjfFc64eXTxc
4Nr1r2+0Qdy5p5+qSjfgkrd4q9LHFl3Mc9cfHrdCdWdFyY0WWyjazlRzIzfC
98Fe/TS5EJF5YuOprXyEBTa5sm4JUZ5Ke/zGZhPmYgJOHhCJoMx/kHWVIcCu
Oz3uoRUiqIbYRQ3vBDD7TWfCiCXGgn0dzWTQGtFrIo4fuySG6vZ8/0iVDazX
JM9cNLDDiEjpUe5sizrXk1OxCjsUMQTBlDpbtOtWTXzU2EF5upiRxxXCPeBy
FRErgcF5+aLbJSE8BLVK3owE1eKKLJuVIjTlZfB6wqQoDtUtehsvwiK2+gv7
pXBmHZ3oeC3C3YP8X+ReBDSxzd3D/mJ8sOpM02shEObLn6J2iVF66Koq2Wkz
aG0/K8yc7MCf9OFU396Moe7CP4Mr7WCqbkrJt7WHz8FJotFcgqyskGmHCnuM
53z18cmSIKGxxuI02wFN3lr/NKkl4HHfT+WdcYBbAbt+Z6wUQfr7bvrqk5hW
0G2pw1JoqRRubQoS6pcOvQsvpPCkFvV0KknobQ+NGxqV4kp2657uFBIbDStr
iiekcMxdFflXKomIQhf5lrdSJF44mzqRTWK8Ocn7kFqK99eudywrJDGkOxrX
YkJgvLbXw6F5qRexglFmSkBMzvd/20LiS6egVrWegKKBsU/eSsIkN0kTyCHA
uhMU7dpBIsCSnvLeikDw/ZeZfn0kHju7nGPaExjo+vzoyNhSrzTKfjlJwHKX
WUDCBIm51TnPXjsSiOuRjSS+IkEbGGFWgwDtsXL2+BsSu8KTSna4EvB8uoZ6
eo5ESHu+u8idwJW9wrzseRIx1q3TjB0E3j7zYZ/9SCJzwVA45kkgbfi88PIX
cslz6Huw9Nuz/fW1+RoSlY0h8ZU+BPijz+XXFkk0ck4xcnYTSArTai9e5oiH
KRW1if4E2sY43mU6jvgPcJEb+g==
      "]]}}},
  AspectRatio->NCache[GoldenRatio^(-1), 0.6180339887498948],
  Axes->True,
  AxesOrigin->{5., 0},
  BaseStyle->{16, Bold},
  Epilog->InsetBox[
    BoxData[
     FormBox[
      TagBox[
       GridBox[{{
          RowBox[{
            SuperscriptBox["R", "2"], "\[LongEqual]", 
            TagBox[
             InterpretationBox[
             "\"0.62\"", 0.6232519656552006, AutoDelete -> True], 
             NumberForm[#, 2]& ]}]}, {
          RowBox[{"\[ScriptP]", "\[LongEqual]", 
            TagBox[
             InterpretationBox[
              RowBox[{"\"2.7\"", "\[Times]", 
                SuperscriptBox["10", "\"-6\""]}], 2.7141721923023405`*^-6, 
              AutoDelete -> True], NumberForm[#, 2]& ]}]}}, 
        GridBoxAlignment -> {"Columns" -> {{Left}}}, 
        GridBoxItemSize -> {
         "Columns" -> {{Automatic}}, "Rows" -> {{Automatic}}}], "Column"], 
      TraditionalForm]], {10, 30}],
  Frame->{True, True, False, False},
  FrameLabel->{
    FormBox["\"Burst Size\"", TraditionalForm], 
    FormBox["\"Mean RNA number per cell\"", TraditionalForm]},
  ImageSize->{730., Automatic},
  PlotRange->{All, All},
  PlotRangeClipping->True,
  PlotRangePadding->{Automatic, Automatic}]], "Output",
 CellChangeTimes->{
  3.546804464702279*^9, 3.546804643065275*^9, 3.546804822649432*^9, 
   3.546804869250375*^9, 3.546804908756909*^9, 3.5468049813075027`*^9, 
   3.546805577762274*^9, 3.5468056427603693`*^9, {3.546805759980795*^9, 
   3.5468057776270638`*^9}, 3.546805818545402*^9, 3.5468058891599703`*^9, 
   3.5468060131369677`*^9, 3.546806186308992*^9, 3.5468062805104227`*^9, 
   3.546806345909919*^9, 3.546806433038447*^9, 3.546806511454844*^9, 
   3.5468782639750643`*^9, 3.5468784625026007`*^9, 3.546884810865725*^9, 
   3.551626218807743*^9, 3.551627328649864*^9, 3.5516273889295883`*^9, 
   3.5516274262648973`*^9, 3.551627903958128*^9, 3.551627937138904*^9, 
   3.5516280608667717`*^9, 3.551628094291523*^9, 3.551628166939814*^9, 
   3.5516284655761633`*^9, 3.551628501649796*^9, {3.551628536510665*^9, 
   3.551628556050473*^9}, 3.5516285863982763`*^9, 3.551628917958178*^9, 
   3.551628975631146*^9, 3.551629021061078*^9, 3.55162948454777*^9, 
   3.551629535049852*^9, 3.551629687065143*^9, 3.551635878570613*^9, 
   3.551643161694561*^9, 3.551643327786725*^9, 3.551643514674032*^9, 
   3.551643849270377*^9, 3.551644273277485*^9, 3.551644338703788*^9}],

Cell[BoxData["\<\"mu_B.pdf\"\>"], "Output",
 CellChangeTimes->{
  3.546804464702279*^9, 3.546804643065275*^9, 3.546804822649432*^9, 
   3.546804869250375*^9, 3.546804908756909*^9, 3.5468049813075027`*^9, 
   3.546805577762274*^9, 3.5468056427603693`*^9, {3.546805759980795*^9, 
   3.5468057776270638`*^9}, 3.546805818545402*^9, 3.5468058891599703`*^9, 
   3.5468060131369677`*^9, 3.546806186308992*^9, 3.5468062805104227`*^9, 
   3.546806345909919*^9, 3.546806433038447*^9, 3.546806511454844*^9, 
   3.5468782639750643`*^9, 3.5468784625026007`*^9, 3.546884810865725*^9, 
   3.551626218807743*^9, 3.551627328649864*^9, 3.5516273889295883`*^9, 
   3.5516274262648973`*^9, 3.551627903958128*^9, 3.551627937138904*^9, 
   3.5516280608667717`*^9, 3.551628094291523*^9, 3.551628166939814*^9, 
   3.5516284655761633`*^9, 3.551628501649796*^9, {3.551628536510665*^9, 
   3.551628556050473*^9}, 3.5516285863982763`*^9, 3.551628917958178*^9, 
   3.551628975631146*^9, 3.551629021061078*^9, 3.55162948454777*^9, 
   3.551629535049852*^9, 3.551629687065143*^9, 3.551635878570613*^9, 
   3.551643161694561*^9, 3.551643327786725*^9, 3.551643514674032*^9, 
   3.551643849270377*^9, 3.551644273277485*^9, 3.55164433935697*^9}],

Cell[BoxData[
 GraphicsBox[{GraphicsComplexBox[CompressedData["
1:eJxTTMoPSmViYGAwAmIQzczGb9N6/K29wp31HJ2rvtsfCOt3TdF9Zp8vEa95
QuuzvZNHns4ui6f2F5rXfeus/Wzv7hcQlm3x077zxMSW+6tZHWY+UdV+x/ne
/k+O1qSjUQwOaqc4J6Xc+Wwfof3s6s0YBoc7Z3ZLxXm9tm++s0XTevE3++b3
ymlK/1/Yh9v9M285/t0+5oIA/599L+19HCWyZ9X/sH/uEnpi8bQ39n57+XRW
M/21fxIpcmb/60f2Lrf13H7+eW8/43RvxNzy1/bCd1huxbz4af+4Jie4LOCp
fc07+d5whU/2Clqn4gMnPLTfdOxouG/2e/tPLELFf998sM9Yx2LV7vnX/trF
yJXrTF/bf14StSax+bt9yumrys9fvrS37c9VmKX/075i8aFn7Uu+2f9X+qT3
KZnFgcXUOOlB6DP77SfVmyoef7bva+s6zG3+3l7QoNo+0vy/vVT/gQ0rpj6z
b5o384Nl4Q/7ycZ748u9vtifqtrVn8HN6NDdt4tjaeUX+7gtqXMaVRkcsqSb
vR4GfrL3vrFoWr4pk4OBQ0IWa+dH+x/aZpoHZvyyH42PwRUfANP9jZ8=
    "], {
     {GrayLevel[0], {InsetBox[
        StyleBox["\<\"\[FilledCircle]\"\>",
         StripOnInput->False,
         FontSize->10], 26], {
        LineBox[{{0.9606477381324244, 1.4791345919927679`}, {
         0.9007163548385935, 1.4791345919927679`}}], 
        LineBox[{
         Offset[{0, 1.5}, {0.9606477381324244, 1.4791345919927679`}], 
          Offset[{0, -1.5}, {0.9606477381324244, 1.4791345919927679`}]}], 
        LineBox[{
         Offset[{0, 1.5}, {0.9007163548385935, 1.4791345919927679`}], 
          Offset[{0, -1.5}, {0.9007163548385935, 1.4791345919927679`}]}], 
        LineBox[{{0.9306055233975602, 1.5676845249903126`}, {
         0.9306055233975602, 1.3771306283446816`}}], 
        LineBox[{
         Offset[{1.5, 0}, {0.9306055233975602, 1.5676845249903126`}], 
          Offset[{-1.5, 0}, {0.9306055233975602, 1.5676845249903126`}]}], 
        LineBox[{
         Offset[{1.5, 0}, {0.9306055233975602, 1.3771306283446816`}], 
          Offset[{-1.5, 0}, {0.9306055233975602, 1.3771306283446816`}]}]}}, {
       InsetBox[
        StyleBox["\<\"\[FilledCircle]\"\>",
         StripOnInput->False,
         FontSize->10], 27], {
        LineBox[{{0.7356530207627279, 1.1979447952340043`}, {
         0.6470346787087358, 1.1979447952340043`}}], 
        LineBox[{
         Offset[{0, 1.5}, {0.7356530207627279, 1.1979447952340043`}], 
          Offset[{0, -1.5}, {0.7356530207627279, 1.1979447952340043`}]}], 
        LineBox[{
         Offset[{0, 1.5}, {0.6470346787087358, 1.1979447952340043`}], 
          Offset[{0, -1.5}, {0.6470346787087358, 1.1979447952340043`}]}], 
        LineBox[{{0.6930409773437631, 1.2997375636438375`}, {
         0.6930409773437631, 1.0743113656359347`}}], 
        LineBox[{
         Offset[{1.5, 0}, {0.6930409773437631, 1.2997375636438375`}], 
          Offset[{-1.5, 0}, {0.6930409773437631, 1.2997375636438375`}]}], 
        LineBox[{
         Offset[{1.5, 0}, {0.6930409773437631, 1.0743113656359347`}], 
          Offset[{-1.5, 0}, {0.6930409773437631, 1.0743113656359347`}]}]}}, {
       InsetBox[
        StyleBox["\<\"\[FilledCircle]\"\>",
         StripOnInput->False,
         FontSize->10], 28], {
        LineBox[{{0.69634586050987, 1.218149150467287}, {0.6286966130117486, 
         1.218149150467287}}], 
        LineBox[{
         Offset[{0, 1.5}, {0.69634586050987, 1.218149150467287}], 
          Offset[{0, -1.5}, {0.69634586050987, 1.218149150467287}]}], 
        LineBox[{
         Offset[{0, 1.5}, {0.6286966130117486, 1.218149150467287}], 
          Offset[{0, -1.5}, {0.6286966130117486, 1.218149150467287}]}], 
        LineBox[{{0.6631747119702214, 1.3156638714517968`}, {
         0.6631747119702214, 1.1123063916389158`}}], 
        LineBox[{
         Offset[{1.5, 0}, {0.6631747119702214, 1.3156638714517968`}], 
          Offset[{-1.5, 0}, {0.6631747119702214, 1.3156638714517968`}]}], 
        LineBox[{
         Offset[{1.5, 0}, {0.6631747119702214, 1.1123063916389158`}], 
          Offset[{-1.5, 0}, {0.6631747119702214, 1.1123063916389158`}]}]}}, {
       InsetBox[
        StyleBox["\<\"\[FilledCircle]\"\>",
         StripOnInput->False,
         FontSize->10], 29], {
        LineBox[{{1.5937859450042822`, 2.7089224202146096`}, {
         1.5583036257749532`, 2.7089224202146096`}}], 
        LineBox[{
         Offset[{0, 1.5}, {1.5937859450042822`, 2.7089224202146096`}], 
          Offset[{0, -1.5}, {1.5937859450042822`, 2.7089224202146096`}]}], 
        LineBox[{
         Offset[{0, 1.5}, {1.5583036257749532`, 2.7089224202146096`}], 
          Offset[{0, -1.5}, {1.5583036257749532`, 2.7089224202146096`}]}], 
        LineBox[{{1.576274239695424, 2.751784214141144}, {1.576274239695424, 
         2.6624428911763527`}}], 
        LineBox[{
         Offset[{1.5, 0}, {1.576274239695424, 2.751784214141144}], 
          Offset[{-1.5, 0}, {1.576274239695424, 2.751784214141144}]}], 
        LineBox[{
         Offset[{1.5, 0}, {1.576274239695424, 2.6624428911763527`}], 
          Offset[{-1.5, 0}, {1.576274239695424, 2.6624428911763527`}]}]}}, {
       InsetBox[
        StyleBox["\<\"\[FilledCircle]\"\>",
         StripOnInput->False,
         FontSize->10], 30], {
        LineBox[{{1.0323785215722996`, 2.044322149200182}, {
         0.8988938723983355, 2.044322149200182}}], 
        LineBox[{
         Offset[{0, 1.5}, {1.0323785215722996`, 2.044322149200182}], 
          Offset[{0, -1.5}, {1.0323785215722996`, 2.044322149200182}]}], 
        LineBox[{
         Offset[{0, 1.5}, {0.8988938723983355, 2.044322149200182}], 
          Offset[{0, -1.5}, {0.8988938723983355, 2.044322149200182}]}], 
        LineBox[{{0.9699622004256013, 2.151312102161224}, {0.9699622004256013,
          1.915484418285053}}], 
        LineBox[{
         Offset[{1.5, 0}, {0.9699622004256013, 2.151312102161224}], 
          Offset[{-1.5, 0}, {0.9699622004256013, 2.151312102161224}]}], 
        LineBox[{
         Offset[{1.5, 0}, {0.9699622004256013, 1.915484418285053}], 
          Offset[{-1.5, 0}, {0.9699622004256013, 1.915484418285053}]}]}}, {
       InsetBox[
        StyleBox["\<\"\[FilledCircle]\"\>",
         StripOnInput->False,
         FontSize->10], 31], {
        LineBox[{{1.2574285149453954`, 2.045337363325796}, {
         1.2253696884972105`, 2.045337363325796}}], 
        LineBox[{
         Offset[{0, 1.5}, {1.2574285149453954`, 2.045337363325796}], 
          Offset[{0, -1.5}, {1.2574285149453954`, 2.045337363325796}]}], 
        LineBox[{
         Offset[{0, 1.5}, {1.2253696884972105`, 2.045337363325796}], 
          Offset[{0, -1.5}, {1.2253696884972105`, 2.045337363325796}]}], 
        LineBox[{{1.2413068489664822`, 2.0840002246921707`}, {
         1.2413068489664822`, 2.003168275694192}}], 
        LineBox[{
         Offset[{1.5, 0}, {1.2413068489664822`, 2.0840002246921707`}], 
          Offset[{-1.5, 0}, {1.2413068489664822`, 2.0840002246921707`}]}], 
        LineBox[{
         Offset[{1.5, 0}, {1.2413068489664822`, 2.003168275694192}], 
          Offset[{-1.5, 0}, {1.2413068489664822`, 2.003168275694192}]}]}}, {
       InsetBox[
        StyleBox["\<\"\[FilledCircle]\"\>",
         StripOnInput->False,
         FontSize->10], 32], {
        LineBox[{{0.8714890646598976, 1.4148513440284496`}, {
         0.8336302644908992, 1.4148513440284496`}}], 
        LineBox[{
         Offset[{0, 1.5}, {0.8714890646598976, 1.4148513440284496`}], 
          Offset[{0, -1.5}, {0.8714890646598976, 1.4148513440284496`}]}], 
        LineBox[{
         Offset[{0, 1.5}, {0.8336302644908992, 1.4148513440284496`}], 
          Offset[{0, -1.5}, {0.8336302644908992, 1.4148513440284496`}]}], 
        LineBox[{{0.8528280756130715, 1.5499514749676806`}, {
         0.8528280756130715, 1.2992466072132935`}}], 
        LineBox[{
         Offset[{1.5, 0}, {0.8528280756130715, 1.5499514749676806`}], 
          Offset[{-1.5, 0}, {0.8528280756130715, 1.5499514749676806`}]}], 
        LineBox[{
         Offset[{1.5, 0}, {0.8528280756130715, 1.2992466072132935`}], 
          Offset[{-1.5, 0}, {0.8528280756130715, 1.2992466072132935`}]}]}}, {
       InsetBox[
        StyleBox["\<\"\[FilledCircle]\"\>",
         StripOnInput->False,
         FontSize->10], 33], {
        LineBox[{{0.8152635155507509, 1.4862100779754621`}, {
         0.7455736344330894, 1.4862100779754621`}}], 
        LineBox[{
         Offset[{0, 1.5}, {0.8152635155507509, 1.4862100779754621`}], 
          Offset[{0, -1.5}, {0.8152635155507509, 1.4862100779754621`}]}], 
        LineBox[{
         Offset[{0, 1.5}, {0.7455736344330894, 1.4862100779754621`}], 
          Offset[{0, -1.5}, {0.7455736344330894, 1.4862100779754621`}]}], 
        LineBox[{{0.78114433240215, 1.5526662011995946`}, {0.78114433240215, 
         1.4132199960132534`}}], 
        LineBox[{
         Offset[{1.5, 0}, {0.78114433240215, 1.5526662011995946`}], 
          Offset[{-1.5, 0}, {0.78114433240215, 1.5526662011995946`}]}], 
        LineBox[{
         Offset[{1.5, 0}, {0.78114433240215, 1.4132199960132534`}], 
          Offset[{-1.5, 0}, {0.78114433240215, 1.4132199960132534`}]}]}}, {
       InsetBox[
        StyleBox["\<\"\[FilledCircle]\"\>",
         StripOnInput->False,
         FontSize->10], 34], {
        LineBox[{{0.8323302274612128, 1.5311531241787462`}, {
         0.7750015982726682, 1.5311531241787462`}}], 
        LineBox[{
         Offset[{0, 1.5}, {0.8323302274612128, 1.5311531241787462`}], 
          Offset[{0, -1.5}, {0.8323302274612128, 1.5311531241787462`}]}], 
        LineBox[{
         Offset[{0, 1.5}, {0.7750015982726682, 1.5311531241787462`}], 
          Offset[{0, -1.5}, {0.7750015982726682, 1.5311531241787462`}]}], 
        LineBox[{{0.8045635504008817, 1.6233403065197614`}, {
         0.8045635504008817, 1.4314575208651124`}}], 
        LineBox[{
         Offset[{1.5, 0}, {0.8045635504008817, 1.6233403065197614`}], 
          Offset[{-1.5, 0}, {0.8045635504008817, 1.6233403065197614`}]}], 
        LineBox[{
         Offset[{1.5, 0}, {0.8045635504008817, 1.4314575208651124`}], 
          Offset[{-1.5, 0}, {0.8045635504008817, 1.4314575208651124`}]}]}}, {
       InsetBox[
        StyleBox["\<\"\[FilledCircle]\"\>",
         StripOnInput->False,
         FontSize->10], 35], {
        LineBox[{{0.9329283951703948, 1.8131515236853661`}, {
         0.8519959593230066, 1.8131515236853661`}}], 
        LineBox[{
         Offset[{0, 1.5}, {0.9329283951703948, 1.8131515236853661`}], 
          Offset[{0, -1.5}, {0.9329283951703948, 1.8131515236853661`}]}], 
        LineBox[{
         Offset[{0, 1.5}, {0.8519959593230066, 1.8131515236853661`}], 
          Offset[{0, -1.5}, {0.8519959593230066, 1.8131515236853661`}]}], 
        LineBox[{{0.8933886444812317, 1.9320629257323065`}, {
         0.8933886444812317, 1.666860255060211}}], 
        LineBox[{
         Offset[{1.5, 0}, {0.8933886444812317, 1.9320629257323065`}], 
          Offset[{-1.5, 0}, {0.8933886444812317, 1.9320629257323065`}]}], 
        LineBox[{
         Offset[{1.5, 0}, {0.8933886444812317, 1.666860255060211}], 
          Offset[{-1.5, 0}, {0.8933886444812317, 1.666860255060211}]}]}}, {
       InsetBox[
        StyleBox["\<\"\[FilledCircle]\"\>",
         StripOnInput->False,
         FontSize->10], 36], {
        LineBox[{{0.6142502435329219, 0.999630581928479}, {0.5675528215506493,
          0.999630581928479}}], 
        LineBox[{
         Offset[{0, 1.5}, {0.6142502435329219, 0.999630581928479}], 
          Offset[{0, -1.5}, {0.6142502435329219, 0.999630581928479}]}], 
        LineBox[{
         Offset[{0, 1.5}, {0.5675528215506493, 0.999630581928479}], 
          Offset[{0, -1.5}, {0.5675528215506493, 0.999630581928479}]}], 
        LineBox[{{0.5912779794624012, 1.049471147748358}, {0.5912779794624012,
          0.9464123244698304}}], 
        LineBox[{
         Offset[{1.5, 0}, {0.5912779794624012, 1.049471147748358}], 
          Offset[{-1.5, 0}, {0.5912779794624012, 1.049471147748358}]}], 
        LineBox[{
         Offset[{1.5, 0}, {0.5912779794624012, 0.9464123244698304}], 
          Offset[{-1.5, 0}, {0.5912779794624012, 0.9464123244698304}]}]}}, {
       InsetBox[
        StyleBox["\<\"\[FilledCircle]\"\>",
         StripOnInput->False,
         FontSize->10], 37], {
        LineBox[{{0.8846759962236601, 1.6192291752211119`}, {
         0.8314274664608805, 1.6192291752211119`}}], 
        LineBox[{
         Offset[{0, 1.5}, {0.8846759962236601, 1.6192291752211119`}], 
          Offset[{0, -1.5}, {0.8846759962236601, 1.6192291752211119`}]}], 
        LineBox[{
         Offset[{0, 1.5}, {0.8314274664608805, 1.6192291752211119`}], 
          Offset[{0, -1.5}, {0.8314274664608805, 1.6192291752211119`}]}], 
        LineBox[{{0.8583513955658075, 1.6880768833414697`}, {
         0.8583513955658075, 1.5476876561465602`}}], 
        LineBox[{
         Offset[{1.5, 0}, {0.8583513955658075, 1.6880768833414697`}], 
          Offset[{-1.5, 0}, {0.8583513955658075, 1.6880768833414697`}]}], 
        LineBox[{
         Offset[{1.5, 0}, {0.8583513955658075, 1.5476876561465602`}], 
          Offset[{-1.5, 0}, {0.8583513955658075, 1.5476876561465602`}]}]}}, {
       InsetBox[
        StyleBox["\<\"\[FilledCircle]\"\>",
         StripOnInput->False,
         FontSize->10], 38], {
        LineBox[{{0.6868064473529909, 1.132895995396125}, {0.6447667303840187,
          1.132895995396125}}], 
        LineBox[{
         Offset[{0, 1.5}, {0.6868064473529909, 1.132895995396125}], 
          Offset[{0, -1.5}, {0.6868064473529909, 1.132895995396125}]}], 
        LineBox[{
         Offset[{0, 1.5}, {0.6447667303840187, 1.132895995396125}], 
          Offset[{0, -1.5}, {0.6447667303840187, 1.132895995396125}]}], 
        LineBox[{{0.6660720471735683, 1.1961252200650263`}, {
         0.6660720471735683, 1.0656727858014783`}}], 
        LineBox[{
         Offset[{1.5, 0}, {0.6660720471735683, 1.1961252200650263`}], 
          Offset[{-1.5, 0}, {0.6660720471735683, 1.1961252200650263`}]}], 
        LineBox[{
         Offset[{1.5, 0}, {0.6660720471735683, 1.0656727858014783`}], 
          Offset[{-1.5, 0}, {0.6660720471735683, 1.0656727858014783`}]}]}}, {
       InsetBox[
        StyleBox["\<\"\[FilledCircle]\"\>",
         StripOnInput->False,
         FontSize->10], 39], {
        LineBox[{{0.6020599913279624, 0.9818484033878205}, {
         0.4905826900704229, 0.9818484033878205}}], 
        LineBox[{
         Offset[{0, 1.5}, {0.6020599913279624, 0.9818484033878205}], 
          Offset[{0, -1.5}, {0.6020599913279624, 0.9818484033878205}]}], 
        LineBox[{
         Offset[{0, 1.5}, {0.4905826900704229, 0.9818484033878205}], 
          Offset[{0, -1.5}, {0.4905826900704229, 0.9818484033878205}]}], 
        LineBox[{{0.5488669272320443, 1.0894204725843002`}, {
         0.5488669272320443, 0.8492203284028912}}], 
        LineBox[{
         Offset[{1.5, 0}, {0.5488669272320443, 1.0894204725843002`}], 
          Offset[{-1.5, 0}, {0.5488669272320443, 1.0894204725843002`}]}], 
        LineBox[{
         Offset[{1.5, 0}, {0.5488669272320443, 0.8492203284028912}], 
          Offset[{-1.5, 0}, {0.5488669272320443, 0.8492203284028912}]}]}}, {
       InsetBox[
        StyleBox["\<\"\[FilledCircle]\"\>",
         StripOnInput->False,
         FontSize->10], 40], {
        LineBox[{{1.076375141610496, 1.8304512277926737`}, {
         1.0391168358372331`, 1.8304512277926737`}}], 
        LineBox[{
         Offset[{0, 1.5}, {1.076375141610496, 1.8304512277926737`}], 
          Offset[{0, -1.5}, {1.076375141610496, 1.8304512277926737`}]}], 
        LineBox[{
         Offset[{0, 1.5}, {1.0391168358372331`, 1.8304512277926737`}], 
          Offset[{0, -1.5}, {1.0391168358372331`, 1.8304512277926737`}]}], 
        LineBox[{{1.0578588957726507`, 1.885329783361982}, {
         1.0578588957726507`, 1.7715949556518482`}}], 
        LineBox[{
         Offset[{1.5, 0}, {1.0578588957726507`, 1.885329783361982}], 
          Offset[{-1.5, 0}, {1.0578588957726507`, 1.885329783361982}]}], 
        LineBox[{
         Offset[{1.5, 0}, {1.0578588957726507`, 1.7715949556518482`}], 
          Offset[{-1.5, 0}, {1.0578588957726507`, 1.7715949556518482`}]}]}}, {
       InsetBox[
        StyleBox["\<\"\[FilledCircle]\"\>",
         StripOnInput->False,
         FontSize->10], 41], {
        LineBox[{{0.8733547995776829, 1.4695755703526714`}, {
         0.8268698197082927, 1.4695755703526714`}}], 
        LineBox[{
         Offset[{0, 1.5}, {0.8733547995776829, 1.4695755703526714`}], 
          Offset[{0, -1.5}, {0.8733547995776829, 1.4695755703526714`}]}], 
        LineBox[{
         Offset[{0, 1.5}, {0.8268698197082927, 1.4695755703526714`}], 
          Offset[{0, -1.5}, {0.8268698197082927, 1.4695755703526714`}]}], 
        LineBox[{{0.8503030116685817, 1.524011708721574}, {0.8503030116685817,
          1.4121849437074665`}}], 
        LineBox[{
         Offset[{1.5, 0}, {0.8503030116685817, 1.524011708721574}], 
          Offset[{-1.5, 0}, {0.8503030116685817, 1.524011708721574}]}], 
        LineBox[{
         Offset[{1.5, 0}, {0.8503030116685817, 1.4121849437074665`}], 
          Offset[{-1.5, 0}, {0.8503030116685817, 1.4121849437074665`}]}]}}, {
       InsetBox[
        StyleBox["\<\"\[FilledCircle]\"\>",
         StripOnInput->False,
         FontSize->10], 42], {
        LineBox[{{0.8399507859027473, 1.574121596023317}, {0.7788968204927692,
          1.574121596023317}}], 
        LineBox[{
         Offset[{0, 1.5}, {0.8399507859027473, 1.574121596023317}], 
          Offset[{0, -1.5}, {0.8399507859027473, 1.574121596023317}]}], 
        LineBox[{
         Offset[{0, 1.5}, {0.7788968204927692, 1.574121596023317}], 
          Offset[{0, -1.5}, {0.7788968204927692, 1.574121596023317}]}], 
        LineBox[{{0.8098025989441848, 1.6393004312423136`}, {
         0.8098025989441848, 1.5013286389963922`}}], 
        LineBox[{
         Offset[{1.5, 0}, {0.8098025989441848, 1.6393004312423136`}], 
          Offset[{-1.5, 0}, {0.8098025989441848, 1.6393004312423136`}]}], 
        LineBox[{
         Offset[{1.5, 0}, {0.8098025989441848, 1.5013286389963922`}], 
          Offset[{-1.5, 0}, {0.8098025989441848, 1.5013286389963922`}]}]}}, {
       InsetBox[
        StyleBox["\<\"\[FilledCircle]\"\>",
         StripOnInput->False,
         FontSize->10], 43], {
        LineBox[{{1.4418344235954492`, 2.5488017718929536`}, {
         1.3880069731824192`, 2.5488017718929536`}}], 
        LineBox[{
         Offset[{0, 1.5}, {1.4418344235954492`, 2.5488017718929536`}], 
          Offset[{0, -1.5}, {1.4418344235954492`, 2.5488017718929536`}]}], 
        LineBox[{
         Offset[{0, 1.5}, {1.3880069731824192`, 2.5488017718929536`}], 
          Offset[{0, -1.5}, {1.3880069731824192`, 2.5488017718929536`}]}], 
        LineBox[{{1.4151686681818472`, 2.6133348957174363`}, {
         1.4151686681818472`, 2.4767881838027894`}}], 
        LineBox[{
         Offset[{1.5, 0}, {1.4151686681818472`, 2.6133348957174363`}], 
          Offset[{-1.5, 0}, {1.4151686681818472`, 2.6133348957174363`}]}], 
        LineBox[{
         Offset[{1.5, 0}, {1.4151686681818472`, 2.4767881838027894`}], 
          Offset[{-1.5, 0}, {1.4151686681818472`, 2.4767881838027894`}]}]}}, {
       InsetBox[
        StyleBox["\<\"\[FilledCircle]\"\>",
         StripOnInput->False,
         FontSize->10], 44], {
        LineBox[{{0.7214484641067117, 1.2430348476596984`}, {
         0.6725486264742444, 1.2430348476596984`}}], 
        LineBox[{
         Offset[{0, 1.5}, {0.7214484641067117, 1.2430348476596984`}], 
          Offset[{0, -1.5}, {0.7214484641067117, 1.2430348476596984`}]}], 
        LineBox[{
         Offset[{0, 1.5}, {0.6725486264742444, 1.2430348476596984`}], 
          Offset[{0, -1.5}, {0.6725486264742444, 1.2430348476596984`}]}], 
        LineBox[{{0.6979829709977428, 1.3304930809718316`}, {
         0.6979829709977428, 1.1595792500742186`}}], 
        LineBox[{
         Offset[{1.5, 0}, {0.6979829709977428, 1.3304930809718316`}], 
          Offset[{-1.5, 0}, {0.6979829709977428, 1.3304930809718316`}]}], 
        LineBox[{
         Offset[{1.5, 0}, {0.6979829709977428, 1.1595792500742186`}], 
          Offset[{-1.5, 0}, {0.6979829709977428, 1.1595792500742186`}]}]}}, {
       InsetBox[
        StyleBox["\<\"\[FilledCircle]\"\>",
         StripOnInput->False,
         FontSize->10], 45], {
        LineBox[{{1.0190367982096518`, 1.9510128478750668`}, {
         0.930812683270922, 1.9510128478750668`}}], 
        LineBox[{
         Offset[{0, 1.5}, {1.0190367982096518`, 1.9510128478750668`}], 
          Offset[{0, -1.5}, {1.0190367982096518`, 1.9510128478750668`}]}], 
        LineBox[{
         Offset[{0, 1.5}, {0.930812683270922, 1.9510128478750668`}], 
          Offset[{0, -1.5}, {0.930812683270922, 1.9510128478750668`}]}], 
        LineBox[{{0.9754694766199508, 2.0747699451853396`}, {
         0.9754694766199508, 1.8149881010078563`}}], 
        LineBox[{
         Offset[{1.5, 0}, {0.9754694766199508, 2.0747699451853396`}], 
          Offset[{-1.5, 0}, {0.9754694766199508, 2.0747699451853396`}]}], 
        LineBox[{
         Offset[{1.5, 0}, {0.9754694766199508, 1.8149881010078563`}], 
          Offset[{-1.5, 0}, {0.9754694766199508, 1.8149881010078563`}]}]}}, {
       InsetBox[
        StyleBox["\<\"\[FilledCircle]\"\>",
         StripOnInput->False,
         FontSize->10], 46], {
        LineBox[{{0.7489480053706197, 1.52764314636616}, {0.658834858157676, 
         1.52764314636616}}], 
        LineBox[{
         Offset[{0, 1.5}, {0.7489480053706197, 1.52764314636616}], 
          Offset[{0, -1.5}, {0.7489480053706197, 1.52764314636616}]}], 
        LineBox[{
         Offset[{0, 1.5}, {0.658834858157676, 1.52764314636616}], 
          Offset[{0, -1.5}, {0.658834858157676, 1.52764314636616}]}], 
        LineBox[{{0.7057689144316754, 1.5976599488098764`}, {
         0.7057689144316754, 1.4450520473786486`}}], 
        LineBox[{
         Offset[{1.5, 0}, {0.7057689144316754, 1.5976599488098764`}], 
          Offset[{-1.5, 0}, {0.7057689144316754, 1.5976599488098764`}]}], 
        LineBox[{
         Offset[{1.5, 0}, {0.7057689144316754, 1.4450520473786486`}], 
          Offset[{-1.5, 0}, {0.7057689144316754, 1.4450520473786486`}]}]}}, {
       InsetBox[
        StyleBox["\<\"\[FilledCircle]\"\>",
         StripOnInput->False,
         FontSize->10], 47], {
        LineBox[{{1.295093947817731, 2.13057052886811}, {1.2398912160407753`, 
         2.13057052886811}}], 
        LineBox[{
         Offset[{0, 1.5}, {1.295093947817731, 2.13057052886811}], 
          Offset[{0, -1.5}, {1.295093947817731, 2.13057052886811}]}], 
        LineBox[{
         Offset[{0, 1.5}, {1.2398912160407753`, 2.13057052886811}], 
          Offset[{0, -1.5}, {1.2398912160407753`, 2.13057052886811}]}], 
        LineBox[{{1.2681802501494743`, 2.2479145223495567`}, {
         1.2681802501494743`, 2.0104056008785456`}}], 
        LineBox[{
         Offset[{1.5, 0}, {1.2681802501494743`, 2.2479145223495567`}], 
          Offset[{-1.5, 0}, {1.2681802501494743`, 2.2479145223495567`}]}], 
        LineBox[{
         Offset[{1.5, 0}, {1.2681802501494743`, 2.0104056008785456`}], 
          Offset[{-1.5, 0}, {1.2681802501494743`, 2.0104056008785456`}]}]}}, {
       InsetBox[
        StyleBox["\<\"\[FilledCircle]\"\>",
         StripOnInput->False,
         FontSize->10], 48], {
        LineBox[{{1.3010799117012644`, 2.018313619474198}, {
         1.2572094700046683`, 2.018313619474198}}], 
        LineBox[{
         Offset[{0, 1.5}, {1.3010799117012644`, 2.018313619474198}], 
          Offset[{0, -1.5}, {1.3010799117012644`, 2.018313619474198}]}], 
        LineBox[{
         Offset[{0, 1.5}, {1.2572094700046683`, 2.018313619474198}], 
          Offset[{0, -1.5}, {1.2572094700046683`, 2.018313619474198}]}], 
        LineBox[{{1.2796984044042883`, 2.0718701151911723`}, {
         1.2796984044042883`, 1.9581993847745822`}}], 
        LineBox[{
         Offset[{1.5, 0}, {1.2796984044042883`, 2.0718701151911723`}], 
          Offset[{-1.5, 0}, {1.2796984044042883`, 2.0718701151911723`}]}], 
        LineBox[{
         Offset[{1.5, 0}, {1.2796984044042883`, 1.9581993847745822`}], 
          Offset[{-1.5, 0}, {1.2796984044042883`, 1.9581993847745822`}]}]}}, {
       InsetBox[
        StyleBox["\<\"\[FilledCircle]\"\>",
         StripOnInput->False,
         FontSize->10], 49], {
        LineBox[{{1.1794192024046086`, 2.276091744274742}, {
         1.1081534947066713`, 2.276091744274742}}], 
        LineBox[{
         Offset[{0, 1.5}, {1.1794192024046086`, 2.276091744274742}], 
          Offset[{0, -1.5}, {1.1794192024046086`, 2.276091744274742}]}], 
        LineBox[{
         Offset[{0, 1.5}, {1.1081534947066713`, 2.276091744274742}], 
          Offset[{0, -1.5}, {1.1081534947066713`, 2.276091744274742}]}], 
        LineBox[{{1.1449902449255327`, 2.3252954179243197`}, {
         1.1449902449255327`, 2.2199568395153273`}}], 
        LineBox[{
         Offset[{1.5, 0}, {1.1449902449255327`, 2.3252954179243197`}], 
          Offset[{-1.5, 0}, {1.1449902449255327`, 2.3252954179243197`}]}], 
        LineBox[{
         Offset[{1.5, 0}, {1.1449902449255327`, 2.2199568395153273`}], 
          Offset[{-1.5, 0}, {1.1449902449255327`, 2.2199568395153273`}]}]}}, {
       InsetBox[
        StyleBox["\<\"\[FilledCircle]\"\>",
         StripOnInput->False,
         FontSize->10], 50], {
        LineBox[{{1.1152468292201054`, 1.662292633993955}, {
         1.0762788439649458`, 1.662292633993955}}], 
        LineBox[{
         Offset[{0, 1.5}, {1.1152468292201054`, 1.662292633993955}], 
          Offset[{0, -1.5}, {1.1152468292201054`, 1.662292633993955}]}], 
        LineBox[{
         Offset[{0, 1.5}, {1.0762788439649458`, 1.662292633993955}], 
          Offset[{0, -1.5}, {1.0762788439649458`, 1.662292633993955}]}], 
        LineBox[{{1.0959524302779862`, 1.7247408495941237`}, {
         1.0959524302779862`, 1.595199084204308}}], 
        LineBox[{
         Offset[{1.5, 0}, {1.0959524302779862`, 1.7247408495941237`}], 
          Offset[{-1.5, 0}, {1.0959524302779862`, 1.7247408495941237`}]}], 
        LineBox[{
         Offset[{1.5, 0}, {1.0959524302779862`, 1.595199084204308}], 
          Offset[{-1.5, 0}, {1.0959524302779862`, 
           1.595199084204308}]}]}}}, {}}], {{}, {}, 
    {RGBColor[1, 0, 0], Thickness[Large], LineBox[CompressedData["
1:eJwVz3k41HkcwPE5/MqWo0NoUBSbnCGTp6Y+39WxiogRHWqodogtselpST3O
YUMUctS4JkqxZZ92eaZiOvSgFaVRFI27YfiNMcdvHLPtH+/n/ffL4kSk3y8U
Eom0/3v//4B4aYRvtgg8Sa1bGwdwoG18zxi5LoL6ZW5l74ZwGAwt0ovLE4Gl
ReXikREcLgxb1/GKRLDwU2KXzjgOt7/uJpQ8EdQlbT17RIaDWHiFw20QAW3x
/TI5VQrJL2QV4wMiGNPN0LazkkLDrd7PKa4DwDHxFhaESiGmTa++ZGwA0hbR
fixRSqH2/XuH3muDYCIuMaddngYNMultdxkCta5+i5QsgwqbZrxqeAi45GYr
RbYMXkoo5eVXh+GDhG4faTgDdPuKJ4kwAu33psYMqmZA0PlKxwQfgVWVOX5G
rnJo9YlVdeWOAl4kYWc1yMFy3/X9538eg0xWjqPzXgXMmjF2uE6OwRPTqfJ9
bxUwERB2qjbnG2yl0V82+inBQUcl09kphrjRl4UhIiVIilavzRwTg3eNLu0i
WwWaO9y/povHYcSd681XqMDGsDJ+mdcEtBkbOx1NJqCTBYM++AS4j3o+i9RW
Q5sVo+58uQTiU15rHt5Ug/urVlO+xyR4ms6Ps81mYYnoCT4yNwmfE2Mz9tbO
wkSIk7q1Zgr4G0U9aYw5sOor9gnbiINtC7mLIZiD+JYO4ZdEHFhu4QlmvvOQ
W9Zue0qIw4bSjE/R3fOw5UFm8R5rKWzzKOi3PLoA1JiFRpMEKaxsGi+kihcg
y8atjtwlhcubiIWASA24c9cf7rGfhppz3sbdGg0k7eqg6adOQ97F5qlPe0go
sXt3tf/HaTB9/PwuJZ2Eqq3PTGY4ySD10wBf0EFC2exjJGGyDNzULEv+SjKi
duvZxwllsJzfOXjiIBmVYNF6Kx1n4M3J0PnSW2SkNuc+5SfMQKf2kV9X95PR
ZXWcRWDvDPyTd87VegMFNTWtY1Id5TC6ZogZFU5B1xr+KFmaIIftHl4tYQ8o
iHOOV7qoRw4xhz8WKGQUtN2AE7nCXgEKtuDpMzoVmV4wkS3jKOBwUDvD7AoV
pS2JyonoV8Cg9O0Km2Yqqrt6bV7opIS/kxx2RGlrIayNtcb1qhIi5h++8D6g
hYyUKh1enxLCf8vmsm9ooccHmYaRm1SQlX6qw+6DFroUzeqyS1dBHicoKN0U
Q5RLm4Nne1UwnPBouzkLQ22hirVnvqgg3+jsjb3BGMpl1vf39algT43Nt+gQ
DFnZMljPRSqo+liR++okhjx6dh5PH1XBacf88fAwDGW6MYOMZCqQfI4tfByF
IWN51CGXJQQotuyS70vGkOiri/GdpQRU/kvyPJ+Coeo38m5DXQICTz4tvZ2K
oW283wPV+gTUZ9G98DQMHWcmBAhWERA7bF2Rl4kh3qNsfx8LAjTXdX2/5mPo
zG0/A8E6Ah5at1b+UIAherpBl7MlAcHPUuecCzH0OriAabiBAME3TVVKMYbE
+qV+X+wISELTCzalGKqbDVnh40CAi7DW378MQ3Gj6981ORIwFBFRHV+OIZ3G
Kl+eMwG7bw4d7OBh6EP16eWGm7977MruE3cwxM237eS4fvc8P0ZeX4UhdqIk
m6ATEHCIFuh1F0OOZ/88EOFGwOJJ4YOYexj6D5VtZhk=
      "]]}}},
  AspectRatio->NCache[GoldenRatio^(-1), 0.6180339887498948],
  Axes->True,
  AxesOrigin->{0.6000000000000001, 0},
  BaseStyle->{16, Bold},
  Epilog->InsetBox[
    BoxData[
     FormBox[
      TagBox[
       GridBox[{{
          RowBox[{
            SuperscriptBox["R", "2"], "\[LongEqual]", 
            TagBox[
             InterpretationBox[
             "\"0.88\"", 0.8847531106691392, AutoDelete -> True], 
             NumberForm[#, 2]& ]}]}, {
          RowBox[{"\[ScriptP]", "\[LongEqual]", 
            TagBox[
             InterpretationBox[
              RowBox[{"\"2.8\"", "\[Times]", 
                SuperscriptBox["10", "\"-12\""]}], 2.814786009396208*^-12, 
              AutoDelete -> True], NumberForm[#, 2]& ]}]}}, 
        GridBoxAlignment -> {"Columns" -> {{Left}}}, 
        GridBoxItemSize -> {
         "Columns" -> {{Automatic}}, "Rows" -> {{Automatic}}}], "Column"], 
      TraditionalForm]], {1.3, 1.5}],
  Frame->{True, True, False, False},
  FrameLabel->{
    FormBox[
    "\"\\!\\(\\*SubscriptBox[\\(Log\\), \\(10\\)]\\)(RNA Mean)\"", 
     TraditionalForm], 
    FormBox[
    "\"\\!\\(\\*SubscriptBox[\\(Log\\), \\(10\\)]\\)(RNA Variance)\"", 
     TraditionalForm]},
  ImageSize->{730., Automatic},
  PlotRange->{All, All},
  PlotRangeClipping->True,
  PlotRangePadding->{Automatic, Automatic}]], "Output",
 CellChangeTimes->{
  3.546804464702279*^9, 3.546804643065275*^9, 3.546804822649432*^9, 
   3.546804869250375*^9, 3.546804908756909*^9, 3.5468049813075027`*^9, 
   3.546805577762274*^9, 3.5468056427603693`*^9, {3.546805759980795*^9, 
   3.5468057776270638`*^9}, 3.546805818545402*^9, 3.5468058891599703`*^9, 
   3.5468060131369677`*^9, 3.546806186308992*^9, 3.5468062805104227`*^9, 
   3.546806345909919*^9, 3.546806433038447*^9, 3.546806511454844*^9, 
   3.5468782639750643`*^9, 3.5468784625026007`*^9, 3.546884810865725*^9, 
   3.551626218807743*^9, 3.551627328649864*^9, 3.5516273889295883`*^9, 
   3.5516274262648973`*^9, 3.551627903958128*^9, 3.551627937138904*^9, 
   3.5516280608667717`*^9, 3.551628094291523*^9, 3.551628166939814*^9, 
   3.5516284655761633`*^9, 3.551628501649796*^9, {3.551628536510665*^9, 
   3.551628556050473*^9}, 3.5516285863982763`*^9, 3.551628917958178*^9, 
   3.551628975631146*^9, 3.551629021061078*^9, 3.55162948454777*^9, 
   3.551629535049852*^9, 3.551629687065143*^9, 3.551635878570613*^9, 
   3.551643161694561*^9, 3.551643327786725*^9, 3.551643514674032*^9, 
   3.551643849270377*^9, 3.551644273277485*^9, 3.551644339484022*^9}],

Cell[BoxData["\<\"logmu_logvar.pdf\"\>"], "Output",
 CellChangeTimes->{
  3.546804464702279*^9, 3.546804643065275*^9, 3.546804822649432*^9, 
   3.546804869250375*^9, 3.546804908756909*^9, 3.5468049813075027`*^9, 
   3.546805577762274*^9, 3.5468056427603693`*^9, {3.546805759980795*^9, 
   3.5468057776270638`*^9}, 3.546805818545402*^9, 3.5468058891599703`*^9, 
   3.5468060131369677`*^9, 3.546806186308992*^9, 3.5468062805104227`*^9, 
   3.546806345909919*^9, 3.546806433038447*^9, 3.546806511454844*^9, 
   3.5468782639750643`*^9, 3.5468784625026007`*^9, 3.546884810865725*^9, 
   3.551626218807743*^9, 3.551627328649864*^9, 3.5516273889295883`*^9, 
   3.5516274262648973`*^9, 3.551627903958128*^9, 3.551627937138904*^9, 
   3.5516280608667717`*^9, 3.551628094291523*^9, 3.551628166939814*^9, 
   3.5516284655761633`*^9, 3.551628501649796*^9, {3.551628536510665*^9, 
   3.551628556050473*^9}, 3.5516285863982763`*^9, 3.551628917958178*^9, 
   3.551628975631146*^9, 3.551629021061078*^9, 3.55162948454777*^9, 
   3.551629535049852*^9, 3.551629687065143*^9, 3.551635878570613*^9, 
   3.551643161694561*^9, 3.551643327786725*^9, 3.551643514674032*^9, 
   3.551643849270377*^9, 3.551644273277485*^9, 3.551644340204805*^9}],

Cell[BoxData[
 GraphicsBox[{GraphicsComplexBox[CompressedData["
1:eJxTTMoPSmViYGAwAmIQ3bxvgf4LbkUH/kP3lZi8eBxStJvaJu8SdsjK63r7
aCqnw+nLTuVvsoQc6vd+e+C5jcfhsuyb7bduODn4TRJ9/U5F22Hejc65N1Yq
OQQ4etRr71F3uNPyM1Y3z9BBzsK3265S0sHGtOjKzgYZh12imxf16/E6RNRq
AZGEw9qogPdxHiIOUfnW5xwaJR10zjKeNAgQdejdcOcyh7e8Q8ZM1hC/BQoO
3wNtOBXM+R0eRNbn2tawOMiBwD0ZBzGPLza5AuIOjo8+3KruEnLoCa2O5yxg
d/i1xB+IeBw4NuVF2KxjdbigXn930U01Bw+Zf5dubxR3uHOhfH1OmIyDsqOr
7sylAg5Bjfrr6i5IOkwrb9uXai/uYLBgf8M/JiuHB0E372010XawrX1YkfBF
2OHI34CVjgI8DjtTOK5dfKbk0MW5dP6S50oOBxS23DsRIOJwX1LjyqEuKQdu
nQ0HmLqNHHa8yQvVUpZ1qF254Op0LmOHD29E/ZJeijpcsXt72e6ttkPRevPj
VjzaDj+WKhY9/6jhcOrln3aDSl6H0fgYXPEBAOB7Vk8=
    "], {
     {Hue[0.67, 0.6, 0.6], {InsetBox[
        StyleBox["\<\"\[FilledCircle]\"\>",
         StripOnInput->False,
         FontSize->8], 26], {
        LineBox[{{9.133720930232558, 3.536136887029222}, {7.9563953488372094`,
          3.536136887029222}}], 
        LineBox[{
         Offset[{0, 1.5}, {9.133720930232558, 3.536136887029222}], 
          Offset[{0, -1.5}, {9.133720930232558, 3.536136887029222}]}], 
        LineBox[{
         Offset[{0, 1.5}, {7.9563953488372094`, 3.536136887029222}], 
          Offset[{0, -1.5}, {7.9563953488372094`, 3.536136887029222}]}], 
        LineBox[{{8.523255813953488, 4.199429692378034}, {8.523255813953488, 
         2.8902226493151133`}}], 
        LineBox[{
         Offset[{1.5, 0}, {8.523255813953488, 4.199429692378034}], 
          Offset[{-1.5, 0}, {8.523255813953488, 4.199429692378034}]}], 
        LineBox[{
         Offset[{1.5, 0}, {8.523255813953488, 2.8902226493151133`}], 
          Offset[{-1.5, 0}, {8.523255813953488, 2.8902226493151133`}]}]}}, {
       InsetBox[
        StyleBox["\<\"\[FilledCircle]\"\>",
         StripOnInput->False,
         FontSize->8], 27], {
        LineBox[{{5.440677966101695, 3.1981867368574983`}, {4.436440677966102,
          3.1981867368574983`}}], 
        LineBox[{
         Offset[{0, 1.5}, {5.440677966101695, 3.1981867368574983`}], 
          Offset[{0, -1.5}, {5.440677966101695, 3.1981867368574983`}]}], 
        LineBox[{
         Offset[{0, 1.5}, {4.436440677966102, 3.1981867368574983`}], 
          Offset[{0, -1.5}, {4.436440677966102, 3.1981867368574983`}]}], 
        LineBox[{{4.932203389830509, 3.8594783444553302`}, {4.932203389830509,
          2.550742384815552}}], 
        LineBox[{
         Offset[{1.5, 0}, {4.932203389830509, 3.8594783444553302`}], 
          Offset[{-1.5, 0}, {4.932203389830509, 3.8594783444553302`}]}], 
        LineBox[{
         Offset[{1.5, 0}, {4.932203389830509, 2.550742384815552}], 
          Offset[{-1.5, 0}, {4.932203389830509, 2.550742384815552}]}]}}, {
       InsetBox[
        StyleBox["\<\"\[FilledCircle]\"\>",
         StripOnInput->False,
         FontSize->8], 28], {
        LineBox[{{4.969879518072289, 3.5890081000613345`}, {4.253012048192771,
          3.5890081000613345`}}], 
        LineBox[{
         Offset[{0, 1.5}, {4.969879518072289, 3.5890081000613345`}], 
          Offset[{0, -1.5}, {4.969879518072289, 3.5890081000613345`}]}], 
        LineBox[{
         Offset[{0, 1.5}, {4.253012048192771, 3.5890081000613345`}], 
          Offset[{0, -1.5}, {4.253012048192771, 3.5890081000613345`}]}], 
        LineBox[{{4.604417670682731, 4.315201433906734}, {4.604417670682731, 
         2.9466423426193016`}}], 
        LineBox[{
         Offset[{1.5, 0}, {4.604417670682731, 4.315201433906734}], 
          Offset[{-1.5, 0}, {4.604417670682731, 4.315201433906734}]}], 
        LineBox[{
         Offset[{1.5, 0}, {4.604417670682731, 2.9466423426193016`}], 
          Offset[{-1.5, 0}, {4.604417670682731, 2.9466423426193016`}]}]}}, {
       InsetBox[
        StyleBox["\<\"\[FilledCircle]\"\>",
         StripOnInput->False,
         FontSize->8], 29], {
        LineBox[{{39.24514563106796, 13.572135301955452`}, {36.16626213592233,
          13.572135301955452`}}], 
        LineBox[{
         Offset[{0, 1.5}, {39.24514563106796, 13.572135301955452`}], 
          Offset[{0, -1.5}, {39.24514563106796, 13.572135301955452`}]}], 
        LineBox[{
         Offset[{0, 1.5}, {36.16626213592233, 13.572135301955452`}], 
          Offset[{0, -1.5}, {36.16626213592233, 13.572135301955452`}]}], 
        LineBox[{{37.69417475728155, 14.809172629494624`}, {37.69417475728155,
          12.341994403799594`}}], 
        LineBox[{
         Offset[{1.5, 0}, {37.69417475728155, 14.809172629494624`}], 
          Offset[{-1.5, 0}, {37.69417475728155, 14.809172629494624`}]}], 
        LineBox[{
         Offset[{1.5, 0}, {37.69417475728155, 12.341994403799594`}], 
          Offset[{-1.5, 0}, {37.69417475728155, 12.341994403799594`}]}]}}, {
       InsetBox[
        StyleBox["\<\"\[FilledCircle]\"\>",
         StripOnInput->False,
         FontSize->8], 30], {
        LineBox[{{10.774038461538462`, 11.86751935727139}, {7.923076923076923,
          11.86751935727139}}], 
        LineBox[{
         Offset[{0, 1.5}, {10.774038461538462`, 11.86751935727139}], 
          Offset[{0, -1.5}, {10.774038461538462`, 11.86751935727139}]}], 
        LineBox[{
         Offset[{0, 1.5}, {7.923076923076923, 11.86751935727139}], 
          Offset[{0, -1.5}, {7.923076923076923, 11.86751935727139}]}], 
        LineBox[{{9.33173076923077, 13.865578865578867`}, {9.33173076923077, 
         9.819035511484023}}], 
        LineBox[{
         Offset[{1.5, 0}, {9.33173076923077, 13.865578865578867`}], 
          Offset[{-1.5, 0}, {9.33173076923077, 13.865578865578867`}]}], 
        LineBox[{
         Offset[{1.5, 0}, {9.33173076923077, 9.819035511484023}], 
          Offset[{-1.5, 0}, {9.33173076923077, 9.819035511484023}]}]}}, {
       InsetBox[
        StyleBox["\<\"\[FilledCircle]\"\>",
         StripOnInput->False,
         FontSize->8], 31], {
        LineBox[{{18.08958130477118, 6.368402649486624}, {16.802336903602725`,
          6.368402649486624}}], 
        LineBox[{
         Offset[{0, 1.5}, {18.08958130477118, 6.368402649486624}], 
          Offset[{0, -1.5}, {18.08958130477118, 6.368402649486624}]}], 
        LineBox[{
         Offset[{0, 1.5}, {16.802336903602725`, 6.368402649486624}], 
          Offset[{0, -1.5}, {16.802336903602725`, 6.368402649486624}]}], 
        LineBox[{{17.430379746835442`, 6.923396932328646}, {
         17.430379746835442`, 5.846073764651461}}], 
        LineBox[{
         Offset[{1.5, 0}, {17.430379746835442`, 6.923396932328646}], 
          Offset[{-1.5, 0}, {17.430379746835442`, 6.923396932328646}]}], 
        LineBox[{
         Offset[{1.5, 0}, {17.430379746835442`, 5.846073764651461}], 
          Offset[{-1.5, 0}, {17.430379746835442`, 5.846073764651461}]}]}}, {
       InsetBox[
        StyleBox["\<\"\[FilledCircle]\"\>",
         StripOnInput->False,
         FontSize->8], 32], {
        LineBox[{{7.438563327032136, 3.6477349005606046`}, {6.817580340264651,
          3.6477349005606046`}}], 
        LineBox[{
         Offset[{0, 1.5}, {7.438563327032136, 3.6477349005606046`}], 
          Offset[{0, -1.5}, {7.438563327032136, 3.6477349005606046`}]}], 
        LineBox[{
         Offset[{0, 1.5}, {6.817580340264651, 3.6477349005606046`}], 
          Offset[{0, -1.5}, {6.817580340264651, 3.6477349005606046`}]}], 
        LineBox[{{7.125708884688091, 4.875192381994468}, {7.125708884688091, 
         2.8559109338200424`}}], 
        LineBox[{
         Offset[{1.5, 0}, {7.125708884688091, 4.875192381994468}], 
          Offset[{-1.5, 0}, {7.125708884688091, 4.875192381994468}]}], 
        LineBox[{
         Offset[{1.5, 0}, {7.125708884688091, 2.8559109338200424`}], 
          Offset[{-1.5, 0}, {7.125708884688091, 2.8559109338200424`}]}]}}, {
       InsetBox[
        StyleBox["\<\"\[FilledCircle]\"\>",
         StripOnInput->False,
         FontSize->8], 33], {
        LineBox[{{6.535269709543568, 5.070674647597724}, {5.566390041493776, 
         5.070674647597724}}], 
        LineBox[{
         Offset[{0, 1.5}, {6.535269709543568, 5.070674647597724}], 
          Offset[{0, -1.5}, {6.535269709543568, 5.070674647597724}]}], 
        LineBox[{
         Offset[{0, 1.5}, {5.566390041493776, 5.070674647597724}], 
          Offset[{0, -1.5}, {5.566390041493776, 5.070674647597724}]}], 
        LineBox[{{6.04149377593361, 5.68259703470496}, {6.04149377593361, 
         4.466690374585111}}], 
        LineBox[{
         Offset[{1.5, 0}, {6.04149377593361, 5.68259703470496}], 
          Offset[{-1.5, 0}, {6.04149377593361, 5.68259703470496}]}], 
        LineBox[{
         Offset[{1.5, 0}, {6.04149377593361, 4.466690374585111}], 
          Offset[{-1.5, 0}, {6.04149377593361, 4.466690374585111}]}]}}, {
       InsetBox[
        StyleBox["\<\"\[FilledCircle]\"\>",
         StripOnInput->False,
         FontSize->8], 34], {
        LineBox[{{6.7972027972027975`, 5.328311100707008}, {5.956643356643356,
          5.328311100707008}}], 
        LineBox[{
         Offset[{0, 1.5}, {6.7972027972027975`, 5.328311100707008}], 
          Offset[{0, -1.5}, {6.7972027972027975`, 5.328311100707008}]}], 
        LineBox[{
         Offset[{0, 1.5}, {5.956643356643356, 5.328311100707008}], 
          Offset[{0, -1.5}, {5.956643356643356, 5.328311100707008}]}], 
        LineBox[{{6.376223776223776, 6.379910103576315}, {6.376223776223776, 
         4.395027662806415}}], 
        LineBox[{
         Offset[{1.5, 0}, {6.376223776223776, 6.379910103576315}], 
          Offset[{-1.5, 0}, {6.376223776223776, 6.379910103576315}]}], 
        LineBox[{
         Offset[{1.5, 0}, {6.376223776223776, 4.395027662806415}], 
          Offset[{-1.5, 0}, {6.376223776223776, 4.395027662806415}]}]}}, {
       InsetBox[
        StyleBox["\<\"\[FilledCircle]\"\>",
         StripOnInput->False,
         FontSize->8], 35], {
        LineBox[{{8.568965517241379, 8.313097596820356}, {7.112068965517241, 
         8.313097596820356}}], 
        LineBox[{
         Offset[{0, 1.5}, {8.568965517241379, 8.313097596820356}], 
          Offset[{0, -1.5}, {8.568965517241379, 8.313097596820356}]}], 
        LineBox[{
         Offset[{0, 1.5}, {7.112068965517241, 8.313097596820356}], 
          Offset[{0, -1.5}, {7.112068965517241, 8.313097596820356}]}], 
        LineBox[{{7.823275862068965, 10.261973359650447`}, {7.823275862068965,
          6.389645117815435}}], 
        LineBox[{
         Offset[{1.5, 0}, {7.823275862068965, 10.261973359650447`}], 
          Offset[{-1.5, 0}, {7.823275862068965, 10.261973359650447`}]}], 
        LineBox[{
         Offset[{1.5, 0}, {7.823275862068965, 6.389645117815435}], 
          Offset[{-1.5, 0}, {7.823275862068965, 6.389645117815435}]}]}}, {
       InsetBox[
        StyleBox["\<\"\[FilledCircle]\"\>",
         StripOnInput->False,
         FontSize->8], 36], {
        LineBox[{{4.113866967305524, 2.5606640390862907`}, {3.694475760992108,
          2.5606640390862907`}}], 
        LineBox[{
         Offset[{0, 1.5}, {4.113866967305524, 2.5606640390862907`}], 
          Offset[{0, -1.5}, {4.113866967305524, 2.5606640390862907`}]}], 
        LineBox[{
         Offset[{0, 1.5}, {3.694475760992108, 2.5606640390862907`}], 
          Offset[{0, -1.5}, {3.694475760992108, 2.5606640390862907`}]}], 
        LineBox[{{3.9019165727170235`, 2.8036070811037725`}, {
         3.9019165727170235`, 2.3218194624539845`}}], 
        LineBox[{
         Offset[{1.5, 0}, {3.9019165727170235`, 2.8036070811037725`}], 
          Offset[{-1.5, 0}, {3.9019165727170235`, 2.8036070811037725`}]}], 
        LineBox[{
         Offset[{1.5, 0}, {3.9019165727170235`, 2.3218194624539845`}], 
          Offset[{-1.5, 0}, {3.9019165727170235`, 2.3218194624539845`}]}]}}, {
       InsetBox[
        StyleBox["\<\"\[FilledCircle]\"\>",
         StripOnInput->False,
         FontSize->8], 37], {
        LineBox[{{7.667892156862745, 5.7660417102906845`}, {6.783088235294118,
          5.7660417102906845`}}], 
        LineBox[{
         Offset[{0, 1.5}, {7.667892156862745, 5.7660417102906845`}], 
          Offset[{0, -1.5}, {7.667892156862745, 5.7660417102906845`}]}], 
        LineBox[{
         Offset[{0, 1.5}, {6.783088235294118, 5.7660417102906845`}], 
          Offset[{0, -1.5}, {6.783088235294118, 5.7660417102906845`}]}], 
        LineBox[{{7.216911764705882, 6.571235546113804}, {7.216911764705882, 
         5.053528209688476}}], 
        LineBox[{
         Offset[{1.5, 0}, {7.216911764705882, 6.571235546113804}], 
          Offset[{-1.5, 0}, {7.216911764705882, 6.571235546113804}]}], 
        LineBox[{
         Offset[{1.5, 0}, {7.216911764705882, 5.053528209688476}], 
          Offset[{-1.5, 0}, {7.216911764705882, 5.053528209688476}]}]}}, {
       InsetBox[
        StyleBox["\<\"\[FilledCircle]\"\>",
         StripOnInput->False,
         FontSize->8], 38], {
        LineBox[{{4.8619047619047615`, 2.9297053775323487`}, {
         4.413333333333333, 2.9297053775323487`}}], 
        LineBox[{
         Offset[{0, 1.5}, {4.8619047619047615`, 2.9297053775323487`}], 
          Offset[{0, -1.5}, {4.8619047619047615`, 2.9297053775323487`}]}], 
        LineBox[{
         Offset[{0, 1.5}, {4.413333333333333, 2.9297053775323487`}], 
          Offset[{0, -1.5}, {4.413333333333333, 2.9297053775323487`}]}], 
        LineBox[{{4.635238095238095, 3.314804069207849}, {4.635238095238095, 
         2.5731296642054162`}}], 
        LineBox[{
         Offset[{1.5, 0}, {4.635238095238095, 3.314804069207849}], 
          Offset[{-1.5, 0}, {4.635238095238095, 3.314804069207849}]}], 
        LineBox[{
         Offset[{1.5, 0}, {4.635238095238095, 2.5731296642054162`}], 
          Offset[{-1.5, 0}, {4.635238095238095, 2.5731296642054162`}]}]}}, {
       InsetBox[
        StyleBox["\<\"\[FilledCircle]\"\>",
         StripOnInput->False,
         FontSize->8], 39], {
        LineBox[{{4., 2.7100760372907224`}, {3.0944444444444446`, 
         2.7100760372907224`}}], 
        LineBox[{
         Offset[{0, 1.5}, {4., 2.7100760372907224`}], 
          Offset[{0, -1.5}, {4., 2.7100760372907224`}]}], 
        LineBox[{
         Offset[{0, 1.5}, {3.0944444444444446`, 2.7100760372907224`}], 
          Offset[{0, -1.5}, {3.0944444444444446`, 2.7100760372907224`}]}], 
        LineBox[{{3.5388888888888888`, 3.2843442218339383`}, {
         3.5388888888888888`, 2.140551565132571}}], 
        LineBox[{
         Offset[{1.5, 0}, {3.5388888888888888`, 3.2843442218339383`}], 
          Offset[{-1.5, 0}, {3.5388888888888888`, 3.2843442218339383`}]}], 
        LineBox[{
         Offset[{1.5, 0}, {3.5388888888888888`, 2.140551565132571}], 
          Offset[{-1.5, 0}, {3.5388888888888888`, 2.140551565132571}]}]}}, {
       InsetBox[
        StyleBox["\<\"\[FilledCircle]\"\>",
         StripOnInput->False,
         FontSize->8], 40], {
        LineBox[{{11.922714420358153`, 5.923690125236199}, {
         10.942507068803016`, 5.923690125236199}}], 
        LineBox[{
         Offset[{0, 1.5}, {11.922714420358153`, 5.923690125236199}], 
          Offset[{0, -1.5}, {11.922714420358153`, 5.923690125236199}]}], 
        LineBox[{
         Offset[{0, 1.5}, {10.942507068803016`, 5.923690125236199}], 
          Offset[{0, -1.5}, {10.942507068803016`, 5.923690125236199}]}], 
        LineBox[{{11.42507068803016, 6.595960945139747}, {11.42507068803016, 
         5.288304856086086}}], 
        LineBox[{
         Offset[{1.5, 0}, {11.42507068803016, 6.595960945139747}], 
          Offset[{-1.5, 0}, {11.42507068803016, 6.595960945139747}]}], 
        LineBox[{
         Offset[{1.5, 0}, {11.42507068803016, 5.288304856086086}], 
          Offset[{-1.5, 0}, {11.42507068803016, 5.288304856086086}]}]}}, {
       InsetBox[
        StyleBox["\<\"\[FilledCircle]\"\>",
         StripOnInput->False,
         FontSize->8], 41], {
        LineBox[{{7.470588235294118, 4.161717135765033}, {6.71227621483376, 
         4.161717135765033}}], 
        LineBox[{
         Offset[{0, 1.5}, {7.470588235294118, 4.161717135765033}], 
          Offset[{0, -1.5}, {7.470588235294118, 4.161717135765033}]}], 
        LineBox[{
         Offset[{0, 1.5}, {6.71227621483376, 4.161717135765033}], 
          Offset[{0, -1.5}, {6.71227621483376, 4.161717135765033}]}], 
        LineBox[{{7.084398976982097, 4.597019255528162}, {7.084398976982097, 
         3.7295162770670673`}}], 
        LineBox[{
         Offset[{1.5, 0}, {7.084398976982097, 4.597019255528162}], 
          Offset[{-1.5, 0}, {7.084398976982097, 4.597019255528162}]}], 
        LineBox[{
         Offset[{1.5, 0}, {7.084398976982097, 3.7295162770670673`}], 
          Offset[{-1.5, 0}, {7.084398976982097, 3.7295162770670673`}]}]}}, {
       InsetBox[
        StyleBox["\<\"\[FilledCircle]\"\>",
         StripOnInput->False,
         FontSize->8], 42], {
        LineBox[{{6.917525773195877, 5.811911560971472}, {6.010309278350515, 
         5.811911560971472}}], 
        LineBox[{
         Offset[{0, 1.5}, {6.917525773195877, 5.811911560971472}], 
          Offset[{0, -1.5}, {6.917525773195877, 5.811911560971472}]}], 
        LineBox[{
         Offset[{0, 1.5}, {6.010309278350515, 5.811911560971472}], 
          Offset[{0, -1.5}, {6.010309278350515, 5.811911560971472}]}], 
        LineBox[{{6.453608247422681, 6.5230963215246165`}, {6.453608247422681,
          5.12163770124747}}], 
        LineBox[{
         Offset[{1.5, 0}, {6.453608247422681, 6.5230963215246165`}], 
          Offset[{-1.5, 0}, {6.453608247422681, 6.5230963215246165`}]}], 
        LineBox[{
         Offset[{1.5, 0}, {6.453608247422681, 5.12163770124747}], 
          Offset[{-1.5, 0}, {6.453608247422681, 5.12163770124747}]}]}}, {
       InsetBox[
        StyleBox["\<\"\[FilledCircle]\"\>",
         StripOnInput->False,
         FontSize->8], 43], {
        LineBox[{{27.658869395711502`, 13.602950061825538`}, {
         24.43469785575049, 13.602950061825538`}}], 
        LineBox[{
         Offset[{0, 1.5}, {27.658869395711502`, 13.602950061825538`}], 
          Offset[{0, -1.5}, {27.658869395711502`, 13.602950061825538`}]}], 
        LineBox[{
         Offset[{0, 1.5}, {24.43469785575049, 13.602950061825538`}], 
          Offset[{0, -1.5}, {24.43469785575049, 13.602950061825538`}]}], 
        LineBox[{{26.01169590643275, 15.256917493720785`}, {26.01169590643275,
          11.88531099839829}}], 
        LineBox[{
         Offset[{1.5, 0}, {26.01169590643275, 15.256917493720785`}], 
          Offset[{-1.5, 0}, {26.01169590643275, 15.256917493720785`}]}], 
        LineBox[{
         Offset[{1.5, 0}, {26.01169590643275, 11.88531099839829}], 
          Offset[{-1.5, 0}, {26.01169590643275, 11.88531099839829}]}]}}, {
       InsetBox[
        StyleBox["\<\"\[FilledCircle]\"\>",
         StripOnInput->False,
         FontSize->8], 44], {
        LineBox[{{5.265607264472191, 3.50793773916641}, {4.704880817253121, 
         3.50793773916641}}], 
        LineBox[{
         Offset[{0, 1.5}, {5.265607264472191, 3.50793773916641}], 
          Offset[{0, -1.5}, {5.265607264472191, 3.50793773916641}]}], 
        LineBox[{
         Offset[{0, 1.5}, {4.704880817253121, 3.50793773916641}], 
          Offset[{0, -1.5}, {4.704880817253121, 3.50793773916641}]}], 
        LineBox[{{4.988649262202043, 4.158266952105944}, {4.988649262202043, 
         2.9919526519608883`}}], 
        LineBox[{
         Offset[{1.5, 0}, {4.988649262202043, 4.158266952105944}], 
          Offset[{-1.5, 0}, {4.988649262202043, 4.158266952105944}]}], 
        LineBox[{
         Offset[{1.5, 0}, {4.988649262202043, 2.9919526519608883`}], 
          Offset[{-1.5, 0}, {4.988649262202043, 2.9919526519608883`}]}]}}, {
       InsetBox[
        StyleBox["\<\"\[FilledCircle]\"\>",
         StripOnInput->False,
         FontSize->8], 45], {
        LineBox[{{10.448087431693988`, 9.45242785348525}, {8.527322404371585, 
         9.45242785348525}}], 
        LineBox[{
         Offset[{0, 1.5}, {10.448087431693988`, 9.45242785348525}], 
          Offset[{0, -1.5}, {10.448087431693988`, 9.45242785348525}]}], 
        LineBox[{
         Offset[{0, 1.5}, {8.527322404371585, 9.45242785348525}], 
          Offset[{0, -1.5}, {8.527322404371585, 9.45242785348525}]}], 
        LineBox[{{9.450819672131148, 11.968687782805429`}, {9.450819672131148,
          7.4185847391502096`}}], 
        LineBox[{
         Offset[{1.5, 0}, {9.450819672131148, 11.968687782805429`}], 
          Offset[{-1.5, 0}, {9.450819672131148, 11.968687782805429`}]}], 
        LineBox[{
         Offset[{1.5, 0}, {9.450819672131148, 7.4185847391502096`}], 
          Offset[{-1.5, 0}, {9.450819672131148, 7.4185847391502096`}]}]}}, {
       InsetBox[
        StyleBox["\<\"\[FilledCircle]\"\>",
         StripOnInput->False,
         FontSize->8], 46], {
        LineBox[{{5.609808102345416, 6.635508837649893}, {4.55863539445629, 
         6.635508837649893}}], 
        LineBox[{
         Offset[{0, 1.5}, {5.609808102345416, 6.635508837649893}], 
          Offset[{0, -1.5}, {5.609808102345416, 6.635508837649893}]}], 
        LineBox[{
         Offset[{0, 1.5}, {4.55863539445629, 6.635508837649893}], 
          Offset[{0, -1.5}, {4.55863539445629, 6.635508837649893}]}], 
        LineBox[{{5.0788912579957355`, 7.4118074178624616`}, {
         5.0788912579957355`, 5.845024532755347}}], 
        LineBox[{
         Offset[{1.5, 0}, {5.0788912579957355`, 7.4118074178624616`}], 
          Offset[{-1.5, 0}, {5.0788912579957355`, 7.4118074178624616`}]}], 
        LineBox[{
         Offset[{1.5, 0}, {5.0788912579957355`, 5.845024532755347}], 
          Offset[{-1.5, 0}, {5.0788912579957355`, 5.845024532755347}]}]}}, {
       InsetBox[
        StyleBox["\<\"\[FilledCircle]\"\>",
         StripOnInput->False,
         FontSize->8], 47], {
        LineBox[{{19.728494623655912`, 7.284341177840524}, {
         17.373655913978496`, 7.284341177840524}}], 
        LineBox[{
         Offset[{0, 1.5}, {19.728494623655912`, 7.284341177840524}], 
          Offset[{0, -1.5}, {19.728494623655912`, 7.284341177840524}]}], 
        LineBox[{
         Offset[{0, 1.5}, {17.373655913978496`, 7.284341177840524}], 
          Offset[{0, -1.5}, {17.373655913978496`, 7.284341177840524}]}], 
        LineBox[{{18.543010752688172`, 9.280077909408744}, {
         18.543010752688172`, 5.657621057782897}}], 
        LineBox[{
         Offset[{1.5, 0}, {18.543010752688172`, 9.280077909408744}], 
          Offset[{-1.5, 0}, {18.543010752688172`, 9.280077909408744}]}], 
        LineBox[{
         Offset[{1.5, 0}, {18.543010752688172`, 5.657621057782897}], 
          Offset[{-1.5, 0}, {18.543010752688172`, 5.657621057782897}]}]}}, {
       InsetBox[
        StyleBox["\<\"\[FilledCircle]\"\>",
         StripOnInput->False,
         FontSize->8], 48], {
        LineBox[{{20.002298850574714`, 5.477914066398839}, {
         18.080459770114942`, 5.477914066398839}}], 
        LineBox[{
         Offset[{0, 1.5}, {20.002298850574714`, 5.477914066398839}], 
          Offset[{0, -1.5}, {20.002298850574714`, 5.477914066398839}]}], 
        LineBox[{
         Offset[{0, 1.5}, {18.080459770114942`, 5.477914066398839}], 
          Offset[{0, -1.5}, {18.080459770114942`, 5.477914066398839}]}], 
        LineBox[{{19.041379310344826`, 6.151396342889849}, {
         19.041379310344826`, 4.807083994472026}}], 
        LineBox[{
         Offset[{1.5, 0}, {19.041379310344826`, 6.151396342889849}], 
          Offset[{-1.5, 0}, {19.041379310344826`, 6.151396342889849}]}], 
        LineBox[{
         Offset[{1.5, 0}, {19.041379310344826`, 4.807083994472026}], 
          Offset[{-1.5, 0}, {19.041379310344826`, 4.807083994472026}]}]}}, {
       InsetBox[
        StyleBox["\<\"\[FilledCircle]\"\>",
         StripOnInput->False,
         FontSize->8], 49], {
        LineBox[{{15.115384615384615`, 13.523885942027594`}, {
         12.827838827838828`, 13.523885942027594`}}], 
        LineBox[{
         Offset[{0, 1.5}, {15.115384615384615`, 13.523885942027594`}], 
          Offset[{0, -1.5}, {15.115384615384615`, 13.523885942027594`}]}], 
        LineBox[{
         Offset[{0, 1.5}, {12.827838827838828`, 13.523885942027594`}], 
          Offset[{0, -1.5}, {12.827838827838828`, 13.523885942027594`}]}], 
        LineBox[{{13.963369963369964`, 14.742157909973946`}, {
         13.963369963369964`, 12.284796854521629`}}], 
        LineBox[{
         Offset[{1.5, 0}, {13.963369963369964`, 14.742157909973946`}], 
          Offset[{-1.5, 0}, {13.963369963369964`, 14.742157909973946`}]}], 
        LineBox[{
         Offset[{1.5, 0}, {13.963369963369964`, 12.284796854521629`}], 
          Offset[{-1.5, 0}, {13.963369963369964`, 12.284796854521629`}]}]}}, {
       InsetBox[
        StyleBox["\<\"\[FilledCircle]\"\>",
         StripOnInput->False,
         FontSize->8], 50], {
        LineBox[{{13.039076376554174`, 3.6841745971734996`}, {
         11.920071047957371`, 3.6841745971734996`}}], 
        LineBox[{
         Offset[{0, 1.5}, {13.039076376554174`, 3.6841745971734996`}], 
          Offset[{0, -1.5}, {13.039076376554174`, 3.6841745971734996`}]}], 
        LineBox[{
         Offset[{0, 1.5}, {11.920071047957371`, 3.6841745971734996`}], 
          Offset[{0, -1.5}, {11.920071047957371`, 3.6841745971734996`}]}], 
        LineBox[{{12.47246891651865, 4.175637416416078}, {12.47246891651865, 
         3.2157483902517328`}}], 
        LineBox[{
         Offset[{1.5, 0}, {12.47246891651865, 4.175637416416078}], 
          Offset[{-1.5, 0}, {12.47246891651865, 4.175637416416078}]}], 
        LineBox[{
         Offset[{1.5, 0}, {12.47246891651865, 3.2157483902517328`}], 
          Offset[{-1.5, 0}, {12.47246891651865, 
           3.2157483902517328`}]}]}}}, {}}], {{}, {}, 
    {RGBColor[1, 0, 0], Thickness[Large], LineBox[CompressedData["
1:eJwV0H0w1AkAxnEvpZGlFeVlhd1lveyuK8k79+yv95rycrOVlxRHtmNCrURW
bVJKdSWSSl0KSWws3UWaHbHbiyu3LyxxVEbNEQ4hidv745nvfP59qFEJwTE6
Wlpa2zT7vw6zPTtLAkhI9y9Wn79HRlXA7kSLGBIWFPt/kFeQ4XanO/t8Ggnn
Fr79bCYiA1vePk4uIeFGq4lucR0Zu66qKRu+kdAQmsV+1ETGWTdF70CpIWYO
80783U3GUPzzWMc5IxwRubB+MDaG+kBnA7edjEO2DcfaUo0xWcZ+WPDUBGf5
ZV6V4UsRt6cg53Tycri8pW4XrjSBp252scraAr58TglbyxR7Et4Xvde2wi/H
3Jbw35miOyT4eJHYGoyiOkW1eBlC9a7cyXljCx324oozBcsxxpXeTfGnYdOI
botXihnqooWF9Xl0WDbneL3baI6SnUlaPYvsYWTwUUJztoBEfyh0RxQDF6Lb
isO+W2CRq7Nirs4BR0YjZPGtljjqX9R4iuGEzGHJnFklBZTF16/HZDjDav7h
xfoMK3x6/OcgfZwJpZC/ZipyBfp6n4UYR7Ix6d5jReJYY0HLugbuIxfcnVNE
mBvbwHmjQOZruhJ8z5vip2M2iM1ZwZyRrASPOLqqKsoWDRz1Rof0VSilXlr6
UmkLezF/fHC1KyyufTWVr6PC/mS7eXivK5SU8mZuJRU+suApn8LVuLmjSVBq
TcPH/XkBsg1uEF2j9R/MpqFc9rv7P6NumEhRxTFHaRAWfGlPL1+DLUZjsw/3
0jEinR6t57pjoJLrU/OCjkO85c08sgcu69Ezj/vYwbBlGaNK5gH+NDHkXWEH
P2GX9q2DnrgxXq6TZGKPTNHjK/NMLyjL0mj8k/bY4xdRYtDphZ9ickfGPtsj
6FQ/ITrhDb0nsz27uQyEcLIKm7x98PJVmyq/hYGpsMH9wgEfKPsH0za7OKDi
U9y46DdfDD9KdHp5ywFflNWTZ7b7ITDXN0uq7whuemf2t2k/DOiF6YiSHNGa
T1F2V/vjnNuH7Oj3jlAb0Qv3R/yI1LiaJ/lbnTCXXmwgJgEpYYNfLzc6gRJo
t1TAA+73H96VwXaGriJbZfUUoKdsju7Pd8bkhbTkCUsOKpuyUs0WMVE7s11+
O4kDgZm+rzSRie9r8yavSTnIXNhrE6lmIki6b+oVjcDVB9aGLzaxkDhNqZMf
ITARXlL2oFpj1RJVcBqBKaNEbaFY4xrdL/KjBGYk3mHcOhYS4gfdFBkE5uza
jOb+YOFAX32t4iQB/c8zyQESFuKfh9QqLxKwEQSuG3vNAu9qgbj9HoEtRd/6
PIY0Ts5R7LhPYFuA1Js0rHHwsfH2CgJB2pfy+kZYiCXFru6oIsCNYWw6M87C
vuPu4o5aAnvZQaKuGRaieaoatYTA4cZSgUCfjej1L+S7mgikJiR1BBloTGsc
Uz8jkE71XcUwZOPn7ruunVICwqy/+l+T2YgK5Nd0thI4t212q625xmyePOQ1
gV/npSUTFhovDh/rfEMgt/rS/HMKG5HNa1275ASuLHMQJ9mwsfe2R3CoUvOf
7F/SBqrGGcyDXSoC11Of7LOkaxxmkxvaQeAm87Rk2E5jT5OaLjWB2z1Bls8Y
bPwHjqonfw==
      "]]}}},
  AspectRatio->NCache[GoldenRatio^(-1), 0.6180339887498948],
  Axes->True,
  AxesOrigin->{5., 0},
  BaseStyle->{14, Bold},
  Epilog->InsetBox[
    BoxData[
     FormBox[
      TagBox[
       GridBox[{{
          RowBox[{
            SuperscriptBox["R", "2"], "\[LongEqual]", 
            TagBox[
             InterpretationBox[
             "\"0.48\"", 0.4796442906807178, AutoDelete -> True], 
             NumberForm[#, 2]& ]}]}, {
          RowBox[{"\[ScriptP]", "\[LongEqual]", 
            TagBox[
             InterpretationBox[
             "\"0.00012\"", 0.0001247654363806258, AutoDelete -> True], 
             NumberForm[#, 2]& ]}]}}, 
        GridBoxAlignment -> {"Columns" -> {{Left}}}, 
        GridBoxItemSize -> {
         "Columns" -> {{Automatic}}, "Rows" -> {{Automatic}}}], "Column"], 
      TraditionalForm]], {30, 6}],
  Frame->{True, True, False, False},
  FrameLabel->{
    FormBox["\"<RNA>\"", TraditionalForm], 
    FormBox["\"Noise Strength\"", TraditionalForm]},
  ImageSize->{730., Automatic},
  PlotRange->{All, All},
  PlotRangeClipping->True,
  PlotRangePadding->{Automatic, Automatic}]], "Output",
 CellChangeTimes->{
  3.546804464702279*^9, 3.546804643065275*^9, 3.546804822649432*^9, 
   3.546804869250375*^9, 3.546804908756909*^9, 3.5468049813075027`*^9, 
   3.546805577762274*^9, 3.5468056427603693`*^9, {3.546805759980795*^9, 
   3.5468057776270638`*^9}, 3.546805818545402*^9, 3.5468058891599703`*^9, 
   3.5468060131369677`*^9, 3.546806186308992*^9, 3.5468062805104227`*^9, 
   3.546806345909919*^9, 3.546806433038447*^9, 3.546806511454844*^9, 
   3.5468782639750643`*^9, 3.5468784625026007`*^9, 3.546884810865725*^9, 
   3.551626218807743*^9, 3.551627328649864*^9, 3.5516273889295883`*^9, 
   3.5516274262648973`*^9, 3.551627903958128*^9, 3.551627937138904*^9, 
   3.5516280608667717`*^9, 3.551628094291523*^9, 3.551628166939814*^9, 
   3.5516284655761633`*^9, 3.551628501649796*^9, {3.551628536510665*^9, 
   3.551628556050473*^9}, 3.5516285863982763`*^9, 3.551628917958178*^9, 
   3.551628975631146*^9, 3.551629021061078*^9, 3.55162948454777*^9, 
   3.551629535049852*^9, 3.551629687065143*^9, 3.551635878570613*^9, 
   3.551643161694561*^9, 3.551643327786725*^9, 3.551643514674032*^9, 
   3.551643849270377*^9, 3.551644273277485*^9, 3.551644340332304*^9}],

Cell[BoxData["\<\"mu_f.pdf\"\>"], "Output",
 CellChangeTimes->{
  3.546804464702279*^9, 3.546804643065275*^9, 3.546804822649432*^9, 
   3.546804869250375*^9, 3.546804908756909*^9, 3.5468049813075027`*^9, 
   3.546805577762274*^9, 3.5468056427603693`*^9, {3.546805759980795*^9, 
   3.5468057776270638`*^9}, 3.546805818545402*^9, 3.5468058891599703`*^9, 
   3.5468060131369677`*^9, 3.546806186308992*^9, 3.5468062805104227`*^9, 
   3.546806345909919*^9, 3.546806433038447*^9, 3.546806511454844*^9, 
   3.5468782639750643`*^9, 3.5468784625026007`*^9, 3.546884810865725*^9, 
   3.551626218807743*^9, 3.551627328649864*^9, 3.5516273889295883`*^9, 
   3.5516274262648973`*^9, 3.551627903958128*^9, 3.551627937138904*^9, 
   3.5516280608667717`*^9, 3.551628094291523*^9, 3.551628166939814*^9, 
   3.5516284655761633`*^9, 3.551628501649796*^9, {3.551628536510665*^9, 
   3.551628556050473*^9}, 3.5516285863982763`*^9, 3.551628917958178*^9, 
   3.551628975631146*^9, 3.551629021061078*^9, 3.55162948454777*^9, 
   3.551629535049852*^9, 3.551629687065143*^9, 3.551635878570613*^9, 
   3.551643161694561*^9, 3.551643327786725*^9, 3.551643514674032*^9, 
   3.551643849270377*^9, 3.551644273277485*^9, 3.551644341058134*^9}],

Cell[BoxData[
 GraphicsBox[{GraphicsComplexBox[CompressedData["
1:eJxTTMoPSmViYGAwAmIQzczGb9N6/K193/Kasx+KT+w/ENbvmqL7zL7pU+PD
ByI79jt55OnssnhqL+n+J5p58+r97n4BYdkWP+0/6n7pjUs5s3/mE1Xtd5zv
7Z+Evp90fucqe7VTnJNS7ny2z/8m8zD0z+n9d87slorzem2fdFD6SPecQ/ub
3yunKf1/YX9QKPrRo8rF+2MuCPD/2ffSnuVjh73Ut8X7n7uEnlg87Y39Jsm4
dzcYu+2fRIqc2f/6kb1A0nN3yazt+2ec7o2YW/7a3ulH3wv2Lyv2P67JCS4L
eGpvXpxi9K1h534FrVPxgRMe2hfnlNitXrV2/ycWoeK/bz7Yv82t3XDO8dD+
axcjV64zfW0vk/7zefqkvftTTl9Vfv7ypf2zFvbcBZ7T91csPvSsfck3+3PM
LfvWshzaz2JqnPQg9Jl9dlQ0g/3kzfv72roOc5u/t+/cmaD1J47ZXqr/wIYV
U5/ZV3yb8Fd451r7ycZ748u9vtj7HxNtKPtxcn933y6OpZVf7DdlBG/sDbi4
P0u62eth4Cd7MXnnB5sLa/YbOCRksXZ+tD+3QiR86qcL+0fjY3DFBwAvzatZ

    "], {
     {Hue[0.67, 0.6, 0.6], {InsetBox[
        StyleBox["\<\"\[FilledCircle]\"\>",
         StripOnInput->False,
         FontSize->8], 26], {
        LineBox[{{0.9606477381324244, -0.19103822740117632`}, {
         0.9007163548385935, -0.19103822740117632`}}], 
        LineBox[{
         Offset[{0, 1.5}, {0.9606477381324244, -0.19103822740117632`}], 
          Offset[{0, -1.5}, {0.9606477381324244, -0.19103822740117632`}]}], 
        LineBox[{
         Offset[{0, 1.5}, {0.9007163548385935, -0.19103822740117632`}], 
          Offset[{0, -1.5}, {0.9007163548385935, -0.19103822740117632`}]}], 
        LineBox[{{0.9306055233975602, -0.15497686049686993`}, {
         0.9306055233975602, -0.2320724190337781}}], 
        LineBox[{
         Offset[{1.5, 0}, {0.9306055233975602, -0.15497686049686993`}], 
          Offset[{-1.5, 0}, {0.9306055233975602, -0.15497686049686993`}]}], 
        LineBox[{
         Offset[{1.5, 0}, {0.9306055233975602, -0.2320724190337781}], 
          Offset[{-1.5, 0}, {0.9306055233975602, -0.2320724190337781}]}]}}, {
       InsetBox[
        StyleBox["\<\"\[FilledCircle]\"\>",
         StripOnInput->False,
         FontSize->8], 27], {
        LineBox[{{0.7356530207627279, -0.09406857972676089}, {
         0.6470346787087358, -0.09406857972676089}}], 
        LineBox[{
         Offset[{0, 1.5}, {0.7356530207627279, -0.09406857972676089}], 
          Offset[{0, -1.5}, {0.7356530207627279, -0.09406857972676089}]}], 
        LineBox[{
         Offset[{0, 1.5}, {0.6470346787087358, -0.09406857972676089}], 
          Offset[{0, -1.5}, {0.6470346787087358, -0.09406857972676089}]}], 
        LineBox[{{0.6930409773437631, -0.05472778613081881}, {
         0.6930409773437631, -0.1399846011663752}}], 
        LineBox[{
         Offset[{1.5, 0}, {0.6930409773437631, -0.05472778613081881}], 
          Offset[{-1.5, 0}, {0.6930409773437631, -0.05472778613081881}]}], 
        LineBox[{
         Offset[{1.5, 0}, {0.6930409773437631, -0.1399846011663752}], 
          Offset[{-1.5, 0}, {0.6930409773437631, -0.1399846011663752}]}]}}, {
       InsetBox[
        StyleBox["\<\"\[FilledCircle]\"\>",
         StripOnInput->False,
         FontSize->8], 28], {
        LineBox[{{0.69634586050987, -0.05410013673657783}, {
         0.6286966130117486, -0.05410013673657783}}], 
        LineBox[{
         Offset[{0, 1.5}, {0.69634586050987, -0.05410013673657783}], 
          Offset[{0, -1.5}, {0.69634586050987, -0.05410013673657783}]}], 
        LineBox[{
         Offset[{0, 1.5}, {0.6286966130117486, -0.05410013673657783}], 
          Offset[{0, -1.5}, {0.6286966130117486, -0.05410013673657783}]}], 
        LineBox[{{0.6631747119702214, -0.016342925658238194`}, {
         0.6631747119702214, -0.09470360612572791}}], 
        LineBox[{
         Offset[{1.5, 0}, {0.6631747119702214, -0.016342925658238194`}], 
          Offset[{-1.5, 0}, {0.6631747119702214, -0.016342925658238194`}]}], 
        LineBox[{
         Offset[{1.5, 0}, {0.6631747119702214, -0.09470360612572791}], 
          Offset[{-1.5, 0}, {0.6631747119702214, -0.09470360612572791}]}]}}, {
       InsetBox[
        StyleBox["\<\"\[FilledCircle]\"\>",
         StripOnInput->False,
         FontSize->8], 29], {
        LineBox[{{1.5937859450042822`, -0.22181302958811913`}, {
         1.5583036257749532`, -0.22181302958811913`}}], 
        LineBox[{
         Offset[{0, 1.5}, {1.5937859450042822`, -0.22181302958811913`}], 
          Offset[{0, -1.5}, {1.5937859450042822`, -0.22181302958811913`}]}], 
        LineBox[{
         Offset[{0, 1.5}, {1.5583036257749532`, -0.22181302958811913`}], 
          Offset[{0, -1.5}, {1.5583036257749532`, -0.22181302958811913`}]}], 
        LineBox[{{1.576274239695424, -0.2010990241506093}, {
         1.576274239695424, -0.24330708706345858`}}], 
        LineBox[{
         Offset[{1.5, 0}, {1.576274239695424, -0.2010990241506093}], 
          Offset[{-1.5, 0}, {1.576274239695424, -0.2010990241506093}]}], 
        LineBox[{
         Offset[{1.5, 0}, {1.576274239695424, -0.24330708706345858`}], 
          Offset[{-1.5, 0}, {1.576274239695424, -0.24330708706345858`}]}]}}, {
       InsetBox[
        StyleBox["\<\"\[FilledCircle]\"\>",
         StripOnInput->False,
         FontSize->8], 30], {
        LineBox[{{1.0323785215722996`, 0.05219887417448968}, {
         0.8988938723983355, 0.05219887417448968}}], 
        LineBox[{
         Offset[{0, 1.5}, {1.0323785215722996`, 0.05219887417448968}], 
          Offset[{0, -1.5}, {1.0323785215722996`, 0.05219887417448968}]}], 
        LineBox[{
         Offset[{0, 1.5}, {0.8988938723983355, 0.05219887417448968}], 
          Offset[{0, -1.5}, {0.8988938723983355, 0.05219887417448968}]}], 
        LineBox[{{0.9699622004256013, 0.09129246153105142}, {
         0.9699622004256013, 0.009460117976075308}}], 
        LineBox[{
         Offset[{1.5, 0}, {0.9699622004256013, 0.09129246153105142}], 
          Offset[{-1.5, 0}, {0.9699622004256013, 0.09129246153105142}]}], 
        LineBox[{
         Offset[{1.5, 0}, {0.9699622004256013, 0.009460117976075308}], 
          Offset[{-1.5, 0}, {0.9699622004256013, 0.009460117976075308}]}]}}, {
       InsetBox[
        StyleBox["\<\"\[FilledCircle]\"\>",
         StripOnInput->False,
         FontSize->8], 31], {
        LineBox[{{1.2574285149453954`, -0.21863816730358418`}, {
         1.2253696884972105`, -0.21863816730358418`}}], 
        LineBox[{
         Offset[{0, 1.5}, {1.2574285149453954`, -0.21863816730358418`}], 
          Offset[{0, -1.5}, {1.2574285149453954`, -0.21863816730358418`}]}], 
        LineBox[{
         Offset[{0, 1.5}, {1.2253696884972105`, -0.21863816730358418`}], 
          Offset[{0, -1.5}, {1.2253696884972105`, -0.21863816730358418`}]}], 
        LineBox[{{1.2413068489664822`, -0.1999596778037281}, {
         1.2413068489664822`, -0.23830084200642665`}}], 
        LineBox[{
         Offset[{1.5, 0}, {1.2413068489664822`, -0.1999596778037281}], 
          Offset[{-1.5, 0}, {1.2413068489664822`, -0.1999596778037281}]}], 
        LineBox[{
         Offset[{1.5, 0}, {1.2413068489664822`, -0.23830084200642665`}], 
          Offset[{-1.5, 0}, {
           1.2413068489664822`, -0.23830084200642665`}]}]}}, {InsetBox[
        StyleBox["\<\"\[FilledCircle]\"\>",
         StripOnInput->False,
         FontSize->8], 32], {
        LineBox[{{0.8714890646598976, -0.14540240359884665`}, {
         0.8336302644908992, -0.14540240359884665`}}], 
        LineBox[{
         Offset[{0, 1.5}, {0.8714890646598976, -0.14540240359884665`}], 
          Offset[{0, -1.5}, {0.8714890646598976, -0.14540240359884665`}]}], 
        LineBox[{
         Offset[{0, 1.5}, {0.8336302644908992, -0.14540240359884665`}], 
          Offset[{0, -1.5}, {0.8336302644908992, -0.14540240359884665`}]}], 
        LineBox[{{0.8528280756130715, -0.08477617251945067}, {
         0.8528280756130715, -0.19610881812681094`}}], 
        LineBox[{
         Offset[{1.5, 0}, {0.8528280756130715, -0.08477617251945067}], 
          Offset[{-1.5, 0}, {0.8528280756130715, -0.08477617251945067}]}], 
        LineBox[{
         Offset[{1.5, 0}, {0.8528280756130715, -0.19610881812681094`}], 
          Offset[{-1.5, 0}, {
           0.8528280756130715, -0.19610881812681094`}]}]}}, {InsetBox[
        StyleBox["\<\"\[FilledCircle]\"\>",
         StripOnInput->False,
         FontSize->8], 33], {
        LineBox[{{0.8152635155507509, -0.038039293414418925`}, {
         0.7455736344330894, -0.038039293414418925`}}], 
        LineBox[{
         Offset[{0, 1.5}, {0.8152635155507509, -0.038039293414418925`}], 
          Offset[{0, -1.5}, {0.8152635155507509, -0.038039293414418925`}]}], 
        LineBox[{
         Offset[{0, 1.5}, {0.7455736344330894, -0.038039293414418925`}], 
          Offset[{0, -1.5}, {0.7455736344330894, -0.038039293414418925`}]}], 
        LineBox[{{0.78114433240215, -0.010405174222008432`}, {
         0.78114433240215, -0.0680599938447213}}], 
        LineBox[{
         Offset[{1.5, 0}, {0.78114433240215, -0.010405174222008432`}], 
          Offset[{-1.5, 0}, {0.78114433240215, -0.010405174222008432`}]}], 
        LineBox[{
         Offset[{1.5, 0}, {0.78114433240215, -0.0680599938447213}], 
          Offset[{-1.5, 0}, {0.78114433240215, -0.0680599938447213}]}]}}, {
       InsetBox[
        StyleBox["\<\"\[FilledCircle]\"\>",
         StripOnInput->False,
         FontSize->8], 34], {
        LineBox[{{0.8323302274612128, -0.038986988311508625`}, {
         0.7750015982726682, -0.038986988311508625`}}], 
        LineBox[{
         Offset[{0, 1.5}, {0.8323302274612128, -0.038986988311508625`}], 
          Offset[{0, -1.5}, {0.8323302274612128, -0.038986988311508625`}]}], 
        LineBox[{
         Offset[{0, 1.5}, {0.7750015982726682, -0.038986988311508625`}], 
          Offset[{0, -1.5}, {0.7750015982726682, -0.038986988311508625`}]}], 
        LineBox[{{0.8045635504008817, -0.004354962420618898}, {
         0.8045635504008817, -0.07601761229749937}}], 
        LineBox[{
         Offset[{1.5, 0}, {0.8045635504008817, -0.004354962420618898}], 
          Offset[{-1.5, 0}, {0.8045635504008817, -0.004354962420618898}]}], 
        LineBox[{
         Offset[{1.5, 0}, {0.8045635504008817, -0.07601761229749937}], 
          Offset[{-1.5, 0}, {0.8045635504008817, -0.07601761229749937}]}]}}, {
       InsetBox[
        StyleBox["\<\"\[FilledCircle]\"\>",
         StripOnInput->False,
         FontSize->8], 35], {
        LineBox[{{0.9329283951703948, 0.01318711736145137}, {
         0.8519959593230066, 0.01318711736145137}}], 
        LineBox[{
         Offset[{0, 1.5}, {0.9329283951703948, 0.01318711736145137}], 
          Offset[{0, -1.5}, {0.9329283951703948, 0.01318711736145137}]}], 
        LineBox[{
         Offset[{0, 1.5}, {0.8519959593230066, 0.01318711736145137}], 
          Offset[{0, -1.5}, {0.8519959593230066, 0.01318711736145137}]}], 
        LineBox[{{0.8933886444812317, 0.051205774110360355`}, {
         0.8933886444812317, -0.03519520417133036}}], 
        LineBox[{
         Offset[{1.5, 0}, {0.8933886444812317, 0.051205774110360355`}], 
          Offset[{-1.5, 0}, {0.8933886444812317, 0.051205774110360355`}]}], 
        LineBox[{
         Offset[{1.5, 0}, {0.8933886444812317, -0.03519520417133036}], 
          Offset[{-1.5, 0}, {0.8933886444812317, -0.03519520417133036}]}]}}, {
       InsetBox[
        StyleBox["\<\"\[FilledCircle]\"\>",
         StripOnInput->False,
         FontSize->8], 36], {
        LineBox[{{0.6142502435329219, -0.09146268849816175}, {
         0.5675528215506493, -0.09146268849816175}}], 
        LineBox[{
         Offset[{0, 1.5}, {0.6142502435329219, -0.09146268849816175}], 
          Offset[{0, -1.5}, {0.6142502435329219, -0.09146268849816175}]}], 
        LineBox[{
         Offset[{0, 1.5}, {0.5675528215506493, -0.09146268849816175}], 
          Offset[{0, -1.5}, {0.5675528215506493, -0.09146268849816175}]}], 
        LineBox[{{0.5912779794624012, -0.07032722541090447}, {
         0.5912779794624012, -0.11376397661515138`}}], 
        LineBox[{
         Offset[{1.5, 0}, {0.5912779794624012, -0.07032722541090447}], 
          Offset[{-1.5, 0}, {0.5912779794624012, -0.07032722541090447}]}], 
        LineBox[{
         Offset[{1.5, 0}, {0.5912779794624012, -0.11376397661515138`}], 
          Offset[{-1.5, 0}, {
           0.5912779794624012, -0.11376397661515138`}]}]}}, {InsetBox[
        StyleBox["\<\"\[FilledCircle]\"\>",
         StripOnInput->False,
         FontSize->8], 37], {
        LineBox[{{0.8846759962236601, -0.048736807955251496`}, {
         0.8314274664608805, -0.048736807955251496`}}], 
        LineBox[{
         Offset[{0, 1.5}, {0.8846759962236601, -0.048736807955251496`}], 
          Offset[{0, -1.5}, {0.8846759962236601, -0.048736807955251496`}]}], 
        LineBox[{
         Offset[{0, 1.5}, {0.8314274664608805, -0.048736807955251496`}], 
          Offset[{0, -1.5}, {0.8314274664608805, -0.048736807955251496`}]}], 
        LineBox[{{0.8583513955658075, -0.022618019003718726`}, {
         0.8583513955658075, -0.07610163006285955}}], 
        LineBox[{
         Offset[{1.5, 0}, {0.8583513955658075, -0.022618019003718726`}], 
          Offset[{-1.5, 0}, {0.8583513955658075, -0.022618019003718726`}]}], 
        LineBox[{
         Offset[{1.5, 0}, {0.8583513955658075, -0.07610163006285955}], 
          Offset[{-1.5, 0}, {0.8583513955658075, -0.07610163006285955}]}]}}, {
       InsetBox[
        StyleBox["\<\"\[FilledCircle]\"\>",
         StripOnInput->False,
         FontSize->8], 38], {
        LineBox[{{0.6868064473529909, -0.09962404947550572}, {
         0.6447667303840187, -0.09962404947550572}}], 
        LineBox[{
         Offset[{0, 1.5}, {0.6868064473529909, -0.09962404947550572}], 
          Offset[{0, -1.5}, {0.6868064473529909, -0.09962404947550572}]}], 
        LineBox[{
         Offset[{0, 1.5}, {0.6447667303840187, -0.09962404947550572}], 
          Offset[{0, -1.5}, {0.6447667303840187, -0.09962404947550572}]}], 
        LineBox[{{0.6660720471735683, -0.07434482235888926}, {
         0.6660720471735683, -0.1252743167326362}}], 
        LineBox[{
         Offset[{1.5, 0}, {0.6660720471735683, -0.07434482235888926}], 
          Offset[{-1.5, 0}, {0.6660720471735683, -0.07434482235888926}]}], 
        LineBox[{
         Offset[{1.5, 0}, {0.6660720471735683, -0.1252743167326362}], 
          Offset[{-1.5, 0}, {0.6660720471735683, -0.1252743167326362}]}]}}, {
       InsetBox[
        StyleBox["\<\"\[FilledCircle]\"\>",
         StripOnInput->False,
         FontSize->8], 39], {
        LineBox[{{0.6020599913279624, -0.057942725538134086`}, {
         0.4905826900704229, -0.057942725538134086`}}], 
        LineBox[{
         Offset[{0, 1.5}, {0.6020599913279624, -0.057942725538134086`}], 
          Offset[{0, -1.5}, {0.6020599913279624, -0.057942725538134086`}]}], 
        LineBox[{
         Offset[{0, 1.5}, {0.4905826900704229, -0.057942725538134086`}], 
          Offset[{0, -1.5}, {0.4905826900704229, -0.057942725538134086`}]}], 
        LineBox[{{0.5488669272320443, -0.014258422230949079`}, {
         0.5488669272320443, -0.10847837667799716`}}], 
        LineBox[{
         Offset[{1.5, 0}, {0.5488669272320443, -0.014258422230949079`}], 
          Offset[{-1.5, 0}, {0.5488669272320443, -0.014258422230949079`}]}], 
        LineBox[{
         Offset[{1.5, 0}, {0.5488669272320443, -0.10847837667799716`}], 
          Offset[{-1.5, 0}, {
           0.5488669272320443, -0.10847837667799716`}]}]}}, {InsetBox[
        StyleBox["\<\"\[FilledCircle]\"\>",
         StripOnInput->False,
         FontSize->8], 40], {
        LineBox[{{1.076375141610496, -0.14263328187631377`}, {
         1.0391168358372331`, -0.14263328187631377`}}], 
        LineBox[{
         Offset[{0, 1.5}, {1.076375141610496, -0.14263328187631377`}], 
          Offset[{0, -1.5}, {1.076375141610496, -0.14263328187631377`}]}], 
        LineBox[{
         Offset[{0, 1.5}, {1.0391168358372331`, -0.14263328187631377`}], 
          Offset[{0, -1.5}, {1.0391168358372331`, -0.14263328187631377`}]}], 
        LineBox[{{1.0578588957726507`, -0.12082348034052588`}, {
         1.0578588957726507`, -0.16631513875388132`}}], 
        LineBox[{
         Offset[{1.5, 0}, {1.0578588957726507`, -0.12082348034052588`}], 
          Offset[{-1.5, 0}, {1.0578588957726507`, -0.12082348034052588`}]}], 
        LineBox[{
         Offset[{1.5, 0}, {1.0578588957726507`, -0.16631513875388132`}], 
          Offset[{-1.5, 0}, {
           1.0578588957726507`, -0.16631513875388132`}]}]}}, {InsetBox[
        StyleBox["\<\"\[FilledCircle]\"\>",
         StripOnInput->False,
         FontSize->8], 41], {
        LineBox[{{0.8733547995776829, -0.11551522649224605`}, {
         0.8268698197082927, -0.11551522649224605`}}], 
        LineBox[{
         Offset[{0, 1.5}, {0.8733547995776829, -0.11551522649224605`}], 
          Offset[{0, -1.5}, {0.8733547995776829, -0.11551522649224605`}]}], 
        LineBox[{
         Offset[{0, 1.5}, {0.8268698197082927, -0.11551522649224605`}], 
          Offset[{0, -1.5}, {0.8268698197082927, -0.11551522649224605`}]}], 
        LineBox[{{0.8503030116685817, -0.09443726857799867}, {
         0.8503030116685817, -0.1386705737269375}}], 
        LineBox[{
         Offset[{1.5, 0}, {0.8503030116685817, -0.09443726857799867}], 
          Offset[{-1.5, 0}, {0.8503030116685817, -0.09443726857799867}]}], 
        LineBox[{
         Offset[{1.5, 0}, {0.8503030116685817, -0.1386705737269375}], 
          Offset[{-1.5, 0}, {0.8503030116685817, -0.1386705737269375}]}]}}, {
       InsetBox[
        StyleBox["\<\"\[FilledCircle]\"\>",
         StripOnInput->False,
         FontSize->8], 42], {
        LineBox[{{0.8399507859027473, -0.022741800932526333`}, {
         0.7788968204927692, -0.022741800932526333`}}], 
        LineBox[{
         Offset[{0, 1.5}, {0.8399507859027473, -0.022741800932526333`}], 
          Offset[{0, -1.5}, {0.8399507859027473, -0.022741800932526333`}]}], 
        LineBox[{
         Offset[{0, 1.5}, {0.7788968204927692, -0.022741800932526333`}], 
          Offset[{0, -1.5}, {0.7788968204927692, -0.022741800932526333`}]}], 
        LineBox[{{0.8098025989441848, 0.0022502604619636032`}, {
         0.8098025989441848, -0.04963847498329328}}], 
        LineBox[{
         Offset[{1.5, 0}, {0.8098025989441848, 0.0022502604619636032`}], 
          Offset[{-1.5, 0}, {0.8098025989441848, 0.0022502604619636032`}]}], 
        LineBox[{
         Offset[{1.5, 0}, {0.8098025989441848, -0.04963847498329328}], 
          Offset[{-1.5, 0}, {0.8098025989441848, -0.04963847498329328}]}]}}, {
       InsetBox[
        StyleBox["\<\"\[FilledCircle]\"\>",
         StripOnInput->False,
         FontSize->8], 43], {
        LineBox[{{1.4418344235954492`, -0.1407677822353705}, {
         1.3880069731824192`, -0.1407677822353705}}], 
        LineBox[{
         Offset[{0, 1.5}, {1.4418344235954492`, -0.1407677822353705}], 
          Offset[{0, -1.5}, {1.4418344235954492`, -0.1407677822353705}]}], 
        LineBox[{
         Offset[{0, 1.5}, {1.3880069731824192`, -0.1407677822353705}], 
          Offset[{0, -1.5}, {1.3880069731824192`, -0.1407677822353705}]}], 
        LineBox[{{1.4151686681818472`, -0.11546556236085896`}, {
         1.4151686681818472`, -0.1689795477480084}}], 
        LineBox[{
         Offset[{1.5, 0}, {1.4151686681818472`, -0.11546556236085896`}], 
          Offset[{-1.5, 0}, {1.4151686681818472`, -0.11546556236085896`}]}], 
        LineBox[{
         Offset[{1.5, 0}, {1.4151686681818472`, -0.1689795477480084}], 
          Offset[{-1.5, 0}, {1.4151686681818472`, -0.1689795477480084}]}]}}, {
       InsetBox[
        StyleBox["\<\"\[FilledCircle]\"\>",
         StripOnInput->False,
         FontSize->8], 44], {
        LineBox[{{0.7214484641067117, -0.0764655471678936}, {
         0.6725486264742444, -0.0764655471678936}}], 
        LineBox[{
         Offset[{0, 1.5}, {0.7214484641067117, -0.0764655471678936}], 
          Offset[{0, -1.5}, {0.7214484641067117, -0.0764655471678936}]}], 
        LineBox[{
         Offset[{0, 1.5}, {0.6725486264742444, -0.0764655471678936}], 
          Offset[{0, -1.5}, {0.6725486264742444, -0.0764655471678936}]}], 
        LineBox[{{0.6979829709977428, -0.04180250239751026}, {
         0.6979829709977428, -0.1091989540076144}}], 
        LineBox[{
         Offset[{1.5, 0}, {0.6979829709977428, -0.04180250239751026}], 
          Offset[{-1.5, 0}, {0.6979829709977428, -0.04180250239751026}]}], 
        LineBox[{
         Offset[{1.5, 0}, {0.6979829709977428, -0.1091989540076144}], 
          Offset[{-1.5, 0}, {0.6979829709977428, -0.1091989540076144}]}]}}, {
       InsetBox[
        StyleBox["\<\"\[FilledCircle]\"\>",
         StripOnInput->False,
         FontSize->8], 45], {
        LineBox[{{1.0190367982096518`, 0.00003694731758262504}, {
         0.930812683270922, 0.00003694731758262504}}], 
        LineBox[{
         Offset[{0, 1.5}, {1.0190367982096518`, 0.00003694731758262504}], 
          Offset[{0, -1.5}, {1.0190367982096518`, 0.00003694731758262504}]}], 
        LineBox[{
         Offset[{0, 1.5}, {0.930812683270922, 0.00003694731758262504}], 
          Offset[{0, -1.5}, {0.930812683270922, 0.00003694731758262504}]}], 
        LineBox[{{0.9754694766199508, 0.04646134453829726}, {
         0.9754694766199508, -0.04787115846654434}}], 
        LineBox[{
         Offset[{1.5, 0}, {0.9754694766199508, 0.04646134453829726}], 
          Offset[{-1.5, 0}, {0.9754694766199508, 0.04646134453829726}]}], 
        LineBox[{
         Offset[{1.5, 0}, {0.9754694766199508, -0.04787115846654434}], 
          Offset[{-1.5, 0}, {0.9754694766199508, -0.04787115846654434}]}]}}, {
       InsetBox[
        StyleBox["\<\"\[FilledCircle]\"\>",
         StripOnInput->False,
         FontSize->8], 46], {
        LineBox[{{0.7489480053706197, 0.05805265875140447}, {
         0.658834858157676, 0.05805265875140447}}], 
        LineBox[{
         Offset[{0, 1.5}, {0.7489480053706197, 0.05805265875140447}], 
          Offset[{0, -1.5}, {0.7489480053706197, 0.05805265875140447}]}], 
        LineBox[{
         Offset[{0, 1.5}, {0.658834858157676, 0.05805265875140447}], 
          Offset[{0, -1.5}, {0.658834858157676, 0.05805265875140447}]}], 
        LineBox[{{0.7057689144316754, 0.08729640638080664}, {
         0.7057689144316754, 0.02804175179883175}}], 
        LineBox[{
         Offset[{1.5, 0}, {0.7057689144316754, 0.08729640638080664}], 
          Offset[{-1.5, 0}, {0.7057689144316754, 0.08729640638080664}]}], 
        LineBox[{
         Offset[{1.5, 0}, {0.7057689144316754, 0.02804175179883175}], 
          Offset[{-1.5, 0}, {0.7057689144316754, 0.02804175179883175}]}]}}, {
       InsetBox[
        StyleBox["\<\"\[FilledCircle]\"\>",
         StripOnInput->False,
         FontSize->8], 47], {
        LineBox[{{1.295093947817731, -0.2028949857154196}, {
         1.2398912160407753`, -0.2028949857154196}}], 
        LineBox[{
         Offset[{0, 1.5}, {1.295093947817731, -0.2028949857154196}], 
          Offset[{0, -1.5}, {1.295093947817731, -0.2028949857154196}]}], 
        LineBox[{
         Offset[{0, 1.5}, {1.2398912160407753`, -0.2028949857154196}], 
          Offset[{0, -1.5}, {1.2398912160407753`, -0.2028949857154196}]}], 
        LineBox[{{1.2681802501494743`, -0.15335091216032326`}, {
         1.2681802501494743`, -0.25477603736002535`}}], 
        LineBox[{
         Offset[{1.5, 0}, {1.2681802501494743`, -0.15335091216032326`}], 
          Offset[{-1.5, 0}, {1.2681802501494743`, -0.15335091216032326`}]}], 
        LineBox[{
         Offset[{1.5, 0}, {1.2681802501494743`, -0.25477603736002535`}], 
          Offset[{-1.5, 0}, {
           1.2681802501494743`, -0.25477603736002535`}]}]}}, {InsetBox[
        StyleBox["\<\"\[FilledCircle]\"\>",
         StripOnInput->False,
         FontSize->8], 48], {
        LineBox[{{1.3010799117012644`, -0.2705415946671891}, {
         1.2572094700046683`, -0.2705415946671891}}], 
        LineBox[{
         Offset[{0, 1.5}, {1.3010799117012644`, -0.2705415946671891}], 
          Offset[{0, -1.5}, {1.3010799117012644`, -0.2705415946671891}]}], 
        LineBox[{
         Offset[{0, 1.5}, {1.2572094700046683`, -0.2705415946671891}], 
          Offset[{0, -1.5}, {1.2572094700046683`, -0.2705415946671891}]}], 
        LineBox[{{1.2796984044042883`, -0.24255737023533663`}, {
         1.2796984044042883`, -0.3012912066814825}}], 
        LineBox[{
         Offset[{1.5, 0}, {1.2796984044042883`, -0.24255737023533663`}], 
          Offset[{-1.5, 0}, {1.2796984044042883`, -0.24255737023533663`}]}], 
        LineBox[{
         Offset[{1.5, 0}, {1.2796984044042883`, -0.3012912066814825}], 
          Offset[{-1.5, 0}, {1.2796984044042883`, -0.3012912066814825}]}]}}, {
       InsetBox[
        StyleBox["\<\"\[FilledCircle]\"\>",
         StripOnInput->False,
         FontSize->8], 49], {
        LineBox[{{1.1794192024046086`, -0.006944372788161754}, {
         1.1081534947066713`, -0.006944372788161754}}], 
        LineBox[{
         Offset[{0, 1.5}, {1.1794192024046086`, -0.006944372788161754}], 
          Offset[{0, -1.5}, {1.1794192024046086`, -0.006944372788161754}]}], 
        LineBox[{
         Offset[{0, 1.5}, {1.1081534947066713`, -0.006944372788161754}], 
          Offset[{0, -1.5}, {1.1081534947066713`, -0.006944372788161754}]}], 
        LineBox[{{1.1449902449255327`, 0.019092397063018067`}, {
         1.1449902449255327`, -0.03491011033016588}}], 
        LineBox[{
         Offset[{1.5, 0}, {1.1449902449255327`, 0.019092397063018067`}], 
          Offset[{-1.5, 0}, {1.1449902449255327`, 0.019092397063018067`}]}], 
        LineBox[{
         Offset[{1.5, 0}, {1.1449902449255327`, -0.03491011033016588}], 
          Offset[{-1.5, 0}, {
           1.1449902449255327`, -0.03491011033016588}]}]}}, {InsetBox[
        StyleBox["\<\"\[FilledCircle]\"\>",
         StripOnInput->False,
         FontSize->8], 50], {
        LineBox[{{1.1152468292201054`, -0.26480611328100856`}, {
         1.0762788439649458`, -0.26480611328100856`}}], 
        LineBox[{
         Offset[{0, 1.5}, {1.1152468292201054`, -0.26480611328100856`}], 
          Offset[{0, -1.5}, {1.1152468292201054`, -0.26480611328100856`}]}], 
        LineBox[{
         Offset[{0, 1.5}, {1.0762788439649458`, -0.26480611328100856`}], 
          Offset[{0, -1.5}, {1.0762788439649458`, -0.26480611328100856`}]}], 
        LineBox[{{1.0959524302779862`, -0.23724918482256827`}, {
         1.0959524302779862`, -0.2939881161631018}}], 
        LineBox[{
         Offset[{1.5, 0}, {1.0959524302779862`, -0.23724918482256827`}], 
          Offset[{-1.5, 0}, {1.0959524302779862`, -0.23724918482256827`}]}], 
        LineBox[{
         Offset[{1.5, 0}, {1.0959524302779862`, -0.2939881161631018}], 
          Offset[{-1.5, 0}, {
           1.0959524302779862`, -0.2939881161631018}]}]}}}, {}}], {{}, {}, 
    {RGBColor[1, 0, 0], Thickness[Large], LineBox[CompressedData["
1:eJwVxXk01AkcAHDHq1WmIYmRURSlcoTIe+HbOrotGZG2QinEUDk6dCwV0mHI
tIbGkbE2Opi0ueprDJWZ37MpsetsXLkN0zA/ttrdPz7vY3Q00uu4ipKSkvt/
/t9zRD1sH0sC0dsc1bbz2bhi/QeHwXQJaFKORUXVsbEvOIsax5ZAXltyd957
NsYOmPJ5WRIgIlrK56fZyP3kRs7yJGDKDQsss7mHI61XknIqJdBJcqroz+/h
NaGsYLRXAq7PZsJlL37Fyvsdnddte4G+trQ57yUHY8TUityhXkjmZjppGebg
kw8fLDpS+8CY49SnSc/H79v0O5ps+sFpk9Cw2aAACza8lhYN9IMDS6WUvqcQ
68dVHjy4OQD933DvFkYR2pkX1CTAIITb2W/tSnyIguYGir50EB5VORdsLS1B
kccFRUvGZ7jvLqaFlj9G493p7tE7hiDkIfWTUf9TnDdwcLKdGILpRSHt3rOl
OOYTEvQkbRjuDKQpx8yWoQVFIaO4jECmCaf54JJnOJ6lt+r20Agowv1Nf9cs
x++FOc+ms0dBRFM1rV7/HDfo/HZJc+8YzI1EBhU7/oHN/tDnIR2Dy/XZ65Th
BYpNHPjRD8YhWqXwroFPBTo3iOjVOyfg1Q5mYv7BSlwsqZEO/jMB56a0Vo9G
V+FYoNWc6PEkpAvi5zRTqtGkO9sjZL0UlDhP/XJu1eClxnetXQlS6GypCpzi
vcSM/KaNQa1S0KJdl5YUv8Itj25nbzedAl48rca5BFE15hvqx0/B+yLXzD8D
avHOBnu+cssUXEnvZJf11qJzzhq/dvNpOGbZFxwbKcCrru9WaCROw1n/nw48
JAWY0OZW7P3XNNgu06OwLtRhsSlz4paVDMzOe2X4LRQi68RhpdZrMiCOjva0
JgtRtY1qHtcqg/s9Q7vq1Ooxd8EZ6jLLL8Cj7k9m3a3HOcOcl9XxX8BPYJii
tbwBL8/FGfl2fAG3tT8HnM1vwNra1QxVSzl0UOVkqvFrTK1MyVWPl0NuiqxM
p/A1Jp3i5S1slwO3IsDpl01v0FE7KVLLfAbcTprf4fLfID1WX6aZNAMmTSF8
LrzF5MWn08J6ZsC2QU2uLnqL/JupX1utZmES1ObN9zTiArH/StubsyAJj/1o
3daIurMKCq97Fi4ZuEaN+onw+X6GTuQmBewKjLXUahfhxTP+LWY3FODuq1ur
f1yMKhc3B8x3KODrO13tvwfFKA6eWcXsUgDGOwfRh8WYwajo6e5WwBVrZrn/
qBhNNjr410kUoJxR5z04Kcad7S5HbnxWwA++TLZMIcbb9oxDujIFLO2q06Gq
E0iTnz5gs5iEdcNMPRdLAiWfbGiF6iQMczJDE60ILCbkbTpLSCjZLaxstCFw
K++875wGCeaPaAc97Qk8woj3ESwnwSpSmHX4RwJ5ZSxvDyMSHOU0+jkGgUyu
l7ZgNQnfC13Cq/cTaHdDu8XamASBT0TNN18C3wRkMnTWkeBSITx0/RCBIxp5
Xl1mJOyKi+CmHyeQPx+o5WFBwiIzzvjHYALjPq95X2tJgrhT6Kh3kkAKFu3j
WZPg7qTXnRtB4Mfi0KU6m0nQmHSx6DtFYM69jc1JtiQ050ZcXhtF4ImEcRZp
R0KaJ6cpNIZAy4innmH2JDCU61c+Pkvgv1OdlUI=
      "]]}}},
  AspectRatio->NCache[GoldenRatio^(-1), 0.6180339887498948],
  Axes->True,
  AxesOrigin->{0.6000000000000001, 0},
  BaseStyle->{14, Bold},
  Epilog->InsetBox[
    BoxData[
     FormBox[
      TagBox[
       GridBox[{{
          RowBox[{
            SuperscriptBox["R", "2"], "\[LongEqual]", 
            TagBox[
             InterpretationBox[
             "\"0.31\"", 0.31288132318556117`, AutoDelete -> True], 
             NumberForm[#, 2]& ]}]}}, 
        GridBoxAlignment -> {"Columns" -> {{Left}}}, 
        GridBoxItemSize -> {
         "Columns" -> {{Automatic}}, "Rows" -> {{Automatic}}}], "Column"], 
      TraditionalForm]], {1.4, -0.05}],
  Frame->{True, True, False, False},
  FrameLabel->{
    FormBox["\"Log10(<RNA>)\"", TraditionalForm], 
    FormBox["\"Log10(CV)\"", TraditionalForm]},
  ImageSize->{730., Automatic},
  PlotLabel->FormBox[
    RowBox[{
      RowBox[{
        SubscriptBox["Log", "10"], "(", 
        FractionBox["\[Sigma]", "\[Mu]"], ")"}], "\[Proportional]", 
      TagBox[
       RowBox[{
         InterpretationBox[
         "\"-0.2\"", -0.1958467327690811, AutoDelete -> True], " ", 
         RowBox[{"(", 
           RowBox[{"\[PlusMinus]", 
             TagBox[
              InterpretationBox[
              "\"0.13\"", 0.12518926364560948`, AutoDelete -> True], 
              NumberForm[#, 2]& ]}], ")"}], " ", 
         SubscriptBox["Log", 
          InterpretationBox["\"10\"", 10, Editable -> False]], " ", 
         SubscriptBox["\[Mu]", "RNA"]}], NumberForm[#, 2]& ]}], 
    TraditionalForm],
  PlotRange->{All, All},
  PlotRangeClipping->True,
  PlotRangePadding->{Automatic, Automatic}]], "Output",
 CellChangeTimes->{
  3.546804464702279*^9, 3.546804643065275*^9, 3.546804822649432*^9, 
   3.546804869250375*^9, 3.546804908756909*^9, 3.5468049813075027`*^9, 
   3.546805577762274*^9, 3.5468056427603693`*^9, {3.546805759980795*^9, 
   3.5468057776270638`*^9}, 3.546805818545402*^9, 3.5468058891599703`*^9, 
   3.5468060131369677`*^9, 3.546806186308992*^9, 3.5468062805104227`*^9, 
   3.546806345909919*^9, 3.546806433038447*^9, 3.546806511454844*^9, 
   3.5468782639750643`*^9, 3.5468784625026007`*^9, 3.546884810865725*^9, 
   3.551626218807743*^9, 3.551627328649864*^9, 3.5516273889295883`*^9, 
   3.5516274262648973`*^9, 3.551627903958128*^9, 3.551627937138904*^9, 
   3.5516280608667717`*^9, 3.551628094291523*^9, 3.551628166939814*^9, 
   3.5516284655761633`*^9, 3.551628501649796*^9, {3.551628536510665*^9, 
   3.551628556050473*^9}, 3.5516285863982763`*^9, 3.551628917958178*^9, 
   3.551628975631146*^9, 3.551629021061078*^9, 3.55162948454777*^9, 
   3.551629535049852*^9, 3.551629687065143*^9, 3.551635878570613*^9, 
   3.551643161694561*^9, 3.551643327786725*^9, 3.551643514674032*^9, 
   3.551643849270377*^9, 3.551644273277485*^9, 3.55164434148834*^9}],

Cell[BoxData["\<\"logmu_logcv.pdf\"\>"], "Output",
 CellChangeTimes->{
  3.546804464702279*^9, 3.546804643065275*^9, 3.546804822649432*^9, 
   3.546804869250375*^9, 3.546804908756909*^9, 3.5468049813075027`*^9, 
   3.546805577762274*^9, 3.5468056427603693`*^9, {3.546805759980795*^9, 
   3.5468057776270638`*^9}, 3.546805818545402*^9, 3.5468058891599703`*^9, 
   3.5468060131369677`*^9, 3.546806186308992*^9, 3.5468062805104227`*^9, 
   3.546806345909919*^9, 3.546806433038447*^9, 3.546806511454844*^9, 
   3.5468782639750643`*^9, 3.5468784625026007`*^9, 3.546884810865725*^9, 
   3.551626218807743*^9, 3.551627328649864*^9, 3.5516273889295883`*^9, 
   3.5516274262648973`*^9, 3.551627903958128*^9, 3.551627937138904*^9, 
   3.5516280608667717`*^9, 3.551628094291523*^9, 3.551628166939814*^9, 
   3.5516284655761633`*^9, 3.551628501649796*^9, {3.551628536510665*^9, 
   3.551628556050473*^9}, 3.5516285863982763`*^9, 3.551628917958178*^9, 
   3.551628975631146*^9, 3.551629021061078*^9, 3.55162948454777*^9, 
   3.551629535049852*^9, 3.551629687065143*^9, 3.551635878570613*^9, 
   3.551643161694561*^9, 3.551643327786725*^9, 3.551643514674032*^9, 
   3.551643849270377*^9, 3.551644273277485*^9, 3.551644342710557*^9}],

Cell[BoxData[
 GraphicsBox[{GraphicsComplexBox[CompressedData["
1:eJxTTMoPSmViYGAwAmIQ3bxvgf4LbkWH6Wt9vk6c88Q+RbupbfIuYYcSn67A
eUde2p++7FT+JkvIQfWCz8VWhzf2l2XfbL91w8lB+3XUplnGj+3n3eice2Ol
kkNAxMKJstyf7O+0/IzVzTN0qGA8d2h1+GN7G9OiKzsbZBzOTri3zOzpM/uI
Wi0gknCQrKs7/T/grX1UvvU5h0ZJh7wXnjcXO7y1791w5zKHt7zDvoqWI+51
H+y/B9pwKpjzO/yIslsd+OalvRwI3JNxaOQ8w506642946MPt6q7hBxSHzNt
PVrw0v7XEn8g4nF4WWX15zzDG/sL6vV3F91Uc5BWkM3dwvXc/s6F8vU5YTIO
wW2Xlx5te2Ef1Ki/ru6CpINi3t42gbh39gYL9jf8Y7JyuHcj8aqEynN729qH
FQlfhB1uxp/nrL36yn5nCse1i8+UHDgZP5pGMnywP6Cw5d6JABEHdp8j0mc8
P9lz62w4wNRt5NAnlRlQxvfEvnblgqvTuYwdVvy7uf6h5kP7K3ZvL9u91XZ4
dLvciLfuvf2PpYpFzz9qOAh+P+LgnfLQfjQ+Bld8AADVMIKP
    "], {
     {Hue[0.67, 0.6, 0.6], {InsetBox[
        StyleBox["\<\"\[FilledCircle]\"\>",
         StripOnInput->False,
         FontSize->8], 26], {
        LineBox[{{9.133720930232558, 0.6441125670439075}, {
         7.9563953488372094`, 0.6441125670439075}}], 
        LineBox[{
         Offset[{0, 1.5}, {9.133720930232558, 0.6441125670439075}], 
          Offset[{0, -1.5}, {9.133720930232558, 0.6441125670439075}]}], 
        LineBox[{
         Offset[{0, 1.5}, {7.9563953488372094`, 0.6441125670439075}], 
          Offset[{0, -1.5}, {7.9563953488372094`, 0.6441125670439075}]}], 
        LineBox[{{8.523255813953488, 0.6998792850495744}, {8.523255813953488, 
         0.5860404335448047}}], 
        LineBox[{
         Offset[{1.5, 0}, {8.523255813953488, 0.6998792850495744}], 
          Offset[{-1.5, 0}, {8.523255813953488, 0.6998792850495744}]}], 
        LineBox[{
         Offset[{1.5, 0}, {8.523255813953488, 0.5860404335448047}], 
          Offset[{-1.5, 0}, {8.523255813953488, 0.5860404335448047}]}]}}, {
       InsetBox[
        StyleBox["\<\"\[FilledCircle]\"\>",
         StripOnInput->False,
         FontSize->8], 27], {
        LineBox[{{5.440677966101695, 0.8052512734015083}, {4.436440677966102, 
         0.8052512734015083}}], 
        LineBox[{
         Offset[{0, 1.5}, {5.440677966101695, 0.8052512734015083}], 
          Offset[{0, -1.5}, {5.440677966101695, 0.8052512734015083}]}], 
        LineBox[{
         Offset[{0, 1.5}, {4.436440677966102, 0.8052512734015083}], 
          Offset[{0, -1.5}, {4.436440677966102, 0.8052512734015083}]}], 
        LineBox[{{4.932203389830509, 0.881601283668806}, {4.932203389830509, 
         0.7244616469465913}}], 
        LineBox[{
         Offset[{1.5, 0}, {4.932203389830509, 0.881601283668806}], 
          Offset[{-1.5, 0}, {4.932203389830509, 0.881601283668806}]}], 
        LineBox[{
         Offset[{1.5, 0}, {4.932203389830509, 0.7244616469465913}], 
          Offset[{-1.5, 0}, {4.932203389830509, 0.7244616469465913}]}]}}, {
       InsetBox[
        StyleBox["\<\"\[FilledCircle]\"\>",
         StripOnInput->False,
         FontSize->8], 28], {
        LineBox[{{4.969879518072289, 0.8828763091937658}, {4.253012048192771, 
         0.8828763091937658}}], 
        LineBox[{
         Offset[{0, 1.5}, {4.969879518072289, 0.8828763091937658}], 
          Offset[{0, -1.5}, {4.969879518072289, 0.8828763091937658}]}], 
        LineBox[{
         Offset[{0, 1.5}, {4.253012048192771, 0.8828763091937658}], 
          Offset[{0, -1.5}, {4.253012048192771, 0.8828763091937658}]}], 
        LineBox[{{4.604417670682731, 0.9630682696703032}, {4.604417670682731, 
         0.8040746935299624}}], 
        LineBox[{
         Offset[{1.5, 0}, {4.604417670682731, 0.9630682696703032}], 
          Offset[{-1.5, 0}, {4.604417670682731, 0.9630682696703032}]}], 
        LineBox[{
         Offset[{1.5, 0}, {4.604417670682731, 0.8040746935299624}], 
          Offset[{-1.5, 0}, {4.604417670682731, 0.8040746935299624}]}]}}, {
       InsetBox[
        StyleBox["\<\"\[FilledCircle]\"\>",
         StripOnInput->False,
         FontSize->8], 29], {
        LineBox[{{39.24514563106796, 0.6000493510722199}, {36.16626213592233, 
         0.6000493510722199}}], 
        LineBox[{
         Offset[{0, 1.5}, {39.24514563106796, 0.6000493510722199}], 
          Offset[{0, -1.5}, {39.24514563106796, 0.6000493510722199}]}], 
        LineBox[{
         Offset[{0, 1.5}, {36.16626213592233, 0.6000493510722199}], 
          Offset[{0, -1.5}, {36.16626213592233, 0.6000493510722199}]}], 
        LineBox[{{37.69417475728155, 0.629362664549923}, {37.69417475728155, 
         0.5710746903335685}}], 
        LineBox[{
         Offset[{1.5, 0}, {37.69417475728155, 0.629362664549923}], 
          Offset[{-1.5, 0}, {37.69417475728155, 0.629362664549923}]}], 
        LineBox[{
         Offset[{1.5, 0}, {37.69417475728155, 0.5710746903335685}], 
          Offset[{-1.5, 0}, {37.69417475728155, 0.5710746903335685}]}]}}, {
       InsetBox[
        StyleBox["\<\"\[FilledCircle]\"\>",
         StripOnInput->False,
         FontSize->8], 30], {
        LineBox[{{10.774038461538462`, 1.1277137459451474`}, {
         7.923076923076923, 1.1277137459451474`}}], 
        LineBox[{
         Offset[{0, 1.5}, {10.774038461538462`, 1.1277137459451474`}], 
          Offset[{0, -1.5}, {10.774038461538462`, 1.1277137459451474`}]}], 
        LineBox[{
         Offset[{0, 1.5}, {7.923076923076923, 1.1277137459451474`}], 
          Offset[{0, -1.5}, {7.923076923076923, 1.1277137459451474`}]}], 
        LineBox[{{9.33173076923077, 1.2339355073428657`}, {9.33173076923077, 
         1.022021702245244}}], 
        LineBox[{
         Offset[{1.5, 0}, {9.33173076923077, 1.2339355073428657`}], 
          Offset[{-1.5, 0}, {9.33173076923077, 1.2339355073428657`}]}], 
        LineBox[{
         Offset[{1.5, 0}, {9.33173076923077, 1.022021702245244}], 
          Offset[{-1.5, 0}, {9.33173076923077, 1.022021702245244}]}]}}, {
       InsetBox[
        StyleBox["\<\"\[FilledCircle]\"\>",
         StripOnInput->False,
         FontSize->8], 31], {
        LineBox[{{18.08958130477118, 0.6044520191936007}, {
         16.802336903602725`, 0.6044520191936007}}], 
        LineBox[{
         Offset[{0, 1.5}, {18.08958130477118, 0.6044520191936007}], 
          Offset[{0, -1.5}, {18.08958130477118, 0.6044520191936007}]}], 
        LineBox[{
         Offset[{0, 1.5}, {16.802336903602725`, 0.6044520191936007}], 
          Offset[{0, -1.5}, {16.802336903602725`, 0.6044520191936007}]}], 
        LineBox[{{17.430379746835442`, 0.6310159286161787}, {
         17.430379746835442`, 0.577695730664301}}], 
        LineBox[{
         Offset[{1.5, 0}, {17.430379746835442`, 0.6310159286161787}], 
          Offset[{-1.5, 0}, {17.430379746835442`, 0.6310159286161787}]}], 
        LineBox[{
         Offset[{1.5, 0}, {17.430379746835442`, 0.577695730664301}], 
          Offset[{-1.5, 0}, {17.430379746835442`, 0.577695730664301}]}]}}, {
       InsetBox[
        StyleBox["\<\"\[FilledCircle]\"\>",
         StripOnInput->False,
         FontSize->8], 32], {
        LineBox[{{7.438563327032136, 0.7154801615875158}, {6.817580340264651, 
         0.7154801615875158}}], 
        LineBox[{
         Offset[{0, 1.5}, {7.438563327032136, 0.7154801615875158}], 
          Offset[{0, -1.5}, {7.438563327032136, 0.7154801615875158}]}], 
        LineBox[{
         Offset[{0, 1.5}, {6.817580340264651, 0.7154801615875158}], 
          Offset[{0, -1.5}, {6.817580340264651, 0.7154801615875158}]}], 
        LineBox[{{7.125708884688091, 0.8226665280807368}, {7.125708884688091, 
         0.6366359835018686}}], 
        LineBox[{
         Offset[{1.5, 0}, {7.125708884688091, 0.8226665280807368}], 
          Offset[{-1.5, 0}, {7.125708884688091, 0.8226665280807368}]}], 
        LineBox[{
         Offset[{1.5, 0}, {7.125708884688091, 0.6366359835018686}], 
          Offset[{-1.5, 0}, {7.125708884688091, 0.6366359835018686}]}]}}, {
       InsetBox[
        StyleBox["\<\"\[FilledCircle]\"\>",
         StripOnInput->False,
         FontSize->8], 33], {
        LineBox[{{6.535269709543568, 0.9161375975126617}, {5.566390041493776, 
         0.9161375975126617}}], 
        LineBox[{
         Offset[{0, 1.5}, {6.535269709543568, 0.9161375975126617}], 
          Offset[{0, -1.5}, {6.535269709543568, 0.9161375975126617}]}], 
        LineBox[{
         Offset[{0, 1.5}, {5.566390041493776, 0.9161375975126617}], 
          Offset[{0, -1.5}, {5.566390041493776, 0.9161375975126617}]}], 
        LineBox[{{6.04149377593361, 0.9763259344817483}, {6.04149377593361, 
         0.8549486013298009}}], 
        LineBox[{
         Offset[{1.5, 0}, {6.04149377593361, 0.9763259344817483}], 
          Offset[{-1.5, 0}, {6.04149377593361, 0.9763259344817483}]}], 
        LineBox[{
         Offset[{1.5, 0}, {6.04149377593361, 0.8549486013298009}], 
          Offset[{-1.5, 0}, {6.04149377593361, 0.8549486013298009}]}]}}, {
       InsetBox[
        StyleBox["\<\"\[FilledCircle]\"\>",
         StripOnInput->False,
         FontSize->8], 34], {
        LineBox[{{6.7972027972027975`, 0.9141406291885354}, {
         5.956643356643356, 0.9141406291885354}}], 
        LineBox[{
         Offset[{0, 1.5}, {6.7972027972027975`, 0.9141406291885354}], 
          Offset[{0, -1.5}, {6.7972027972027975`, 0.9141406291885354}]}], 
        LineBox[{
         Offset[{0, 1.5}, {5.956643356643356, 0.9141406291885354}], 
          Offset[{0, -1.5}, {5.956643356643356, 0.9141406291885354}]}], 
        LineBox[{{6.376223776223776, 0.9900224379144716}, {6.376223776223776, 
         0.8394259439057997}}], 
        LineBox[{
         Offset[{1.5, 0}, {6.376223776223776, 0.9900224379144716}], 
          Offset[{-1.5, 0}, {6.376223776223776, 0.9900224379144716}]}], 
        LineBox[{
         Offset[{1.5, 0}, {6.376223776223776, 0.8394259439057997}], 
          Offset[{-1.5, 0}, {6.376223776223776, 0.8394259439057997}]}]}}, {
       InsetBox[
        StyleBox["\<\"\[FilledCircle]\"\>",
         StripOnInput->False,
         FontSize->8], 35], {
        LineBox[{{8.568965517241379, 1.0308301617110796`}, {7.112068965517241,
          1.0308301617110796`}}], 
        LineBox[{
         Offset[{0, 1.5}, {8.568965517241379, 1.0308301617110796`}], 
          Offset[{0, -1.5}, {8.568965517241379, 1.0308301617110796`}]}], 
        LineBox[{
         Offset[{0, 1.5}, {7.112068965517241, 1.0308301617110796`}], 
          Offset[{0, -1.5}, {7.112068965517241, 1.0308301617110796`}]}], 
        LineBox[{{7.823275862068965, 1.125137952003444}, {7.823275862068965, 
         0.9221568482650057}}], 
        LineBox[{
         Offset[{1.5, 0}, {7.823275862068965, 1.125137952003444}], 
          Offset[{-1.5, 0}, {7.823275862068965, 1.125137952003444}]}], 
        LineBox[{
         Offset[{1.5, 0}, {7.823275862068965, 0.9221568482650057}], 
          Offset[{-1.5, 0}, {7.823275862068965, 0.9221568482650057}]}]}}, {
       InsetBox[
        StyleBox["\<\"\[FilledCircle]\"\>",
         StripOnInput->False,
         FontSize->8], 36], {
        LineBox[{{4.113866967305524, 0.8100975365258298}, {3.694475760992108, 
         0.8100975365258298}}], 
        LineBox[{
         Offset[{0, 1.5}, {4.113866967305524, 0.8100975365258298}], 
          Offset[{0, -1.5}, {4.113866967305524, 0.8100975365258298}]}], 
        LineBox[{
         Offset[{0, 1.5}, {3.694475760992108, 0.8100975365258298}], 
          Offset[{0, -1.5}, {3.694475760992108, 0.8100975365258298}]}], 
        LineBox[{{3.9019165727170235`, 0.8504969775694361}, {
         3.9019165727170235`, 0.7695485485395722}}], 
        LineBox[{
         Offset[{1.5, 0}, {3.9019165727170235`, 0.8504969775694361}], 
          Offset[{-1.5, 0}, {3.9019165727170235`, 0.8504969775694361}]}], 
        LineBox[{
         Offset[{1.5, 0}, {3.9019165727170235`, 0.7695485485395722}], 
          Offset[{-1.5, 0}, {3.9019165727170235`, 0.7695485485395722}]}]}}, {
       InsetBox[
        StyleBox["\<\"\[FilledCircle]\"\>",
         StripOnInput->False,
         FontSize->8], 37], {
        LineBox[{{7.667892156862745, 0.8938470106516406}, {6.783088235294118, 
         0.8938470106516406}}], 
        LineBox[{
         Offset[{0, 1.5}, {7.667892156862745, 0.8938470106516406}], 
          Offset[{0, -1.5}, {7.667892156862745, 0.8938470106516406}]}], 
        LineBox[{
         Offset[{0, 1.5}, {6.783088235294118, 0.8938470106516406}], 
          Offset[{0, -1.5}, {6.783088235294118, 0.8938470106516406}]}], 
        LineBox[{{7.216911764705882, 0.9492530057851457}, {7.216911764705882, 
         0.8392635659033326}}], 
        LineBox[{
         Offset[{1.5, 0}, {7.216911764705882, 0.9492530057851457}], 
          Offset[{-1.5, 0}, {7.216911764705882, 0.9492530057851457}]}], 
        LineBox[{
         Offset[{1.5, 0}, {7.216911764705882, 0.8392635659033326}], 
          Offset[{-1.5, 0}, {7.216911764705882, 0.8392635659033326}]}]}}, {
       InsetBox[
        StyleBox["\<\"\[FilledCircle]\"\>",
         StripOnInput->False,
         FontSize->8], 38], {
        LineBox[{{4.8619047619047615`, 0.7950161490799529}, {
         4.413333333333333, 0.7950161490799529}}], 
        LineBox[{
         Offset[{0, 1.5}, {4.8619047619047615`, 0.7950161490799529}], 
          Offset[{0, -1.5}, {4.8619047619047615`, 0.7950161490799529}]}], 
        LineBox[{
         Offset[{0, 1.5}, {4.413333333333333, 0.7950161490799529}], 
          Offset[{0, -1.5}, {4.413333333333333, 0.7950161490799529}]}], 
        LineBox[{{4.635238095238095, 0.8426654302047659}, {4.635238095238095, 
         0.7494206974990125}}], 
        LineBox[{
         Offset[{1.5, 0}, {4.635238095238095, 0.8426654302047659}], 
          Offset[{-1.5, 0}, {4.635238095238095, 0.8426654302047659}]}], 
        LineBox[{
         Offset[{1.5, 0}, {4.635238095238095, 0.7494206974990125}], 
          Offset[{-1.5, 0}, {4.635238095238095, 0.7494206974990125}]}]}}, {
       InsetBox[
        StyleBox["\<\"\[FilledCircle]\"\>",
         StripOnInput->False,
         FontSize->8], 39], {
        LineBox[{{4., 0.8750991751038245}, {3.0944444444444446`, 
         0.8750991751038245}}], 
        LineBox[{
         Offset[{0, 1.5}, {4., 0.8750991751038245}], 
          Offset[{0, -1.5}, {4., 0.8750991751038245}]}], 
        LineBox[{
         Offset[{0, 1.5}, {3.0944444444444446`, 0.8750991751038245}], 
          Offset[{0, -1.5}, {3.0944444444444446`, 0.8750991751038245}]}], 
        LineBox[{{3.5388888888888888`, 0.9677018643887204}, {
         3.5388888888888888`, 0.7789715982248491}}], 
        LineBox[{
         Offset[{1.5, 0}, {3.5388888888888888`, 0.9677018643887204}], 
          Offset[{-1.5, 0}, {3.5388888888888888`, 0.9677018643887204}]}], 
        LineBox[{
         Offset[{1.5, 0}, {3.5388888888888888`, 0.7789715982248491}], 
          Offset[{-1.5, 0}, {3.5388888888888888`, 0.7789715982248491}]}]}}, {
       InsetBox[
        StyleBox["\<\"\[FilledCircle]\"\>",
         StripOnInput->False,
         FontSize->8], 40], {
        LineBox[{{11.922714420358153`, 0.7200567370537131}, {
         10.942507068803016`, 0.7200567370537131}}], 
        LineBox[{
         Offset[{0, 1.5}, {11.922714420358153`, 0.7200567370537131}], 
          Offset[{0, -1.5}, {11.922714420358153`, 0.7200567370537131}]}], 
        LineBox[{
         Offset[{0, 1.5}, {10.942507068803016`, 0.7200567370537131}], 
          Offset[{0, -1.5}, {10.942507068803016`, 0.7200567370537131}]}], 
        LineBox[{{11.42507068803016, 0.7571405734379956}, {11.42507068803016, 
         0.6818437457216281}}], 
        LineBox[{
         Offset[{1.5, 0}, {11.42507068803016, 0.7571405734379956}], 
          Offset[{-1.5, 0}, {11.42507068803016, 0.7571405734379956}]}], 
        LineBox[{
         Offset[{1.5, 0}, {11.42507068803016, 0.6818437457216281}], 
          Offset[{-1.5, 0}, {11.42507068803016, 0.6818437457216281}]}]}}, {
       InsetBox[
        StyleBox["\<\"\[FilledCircle]\"\>",
         StripOnInput->False,
         FontSize->8], 41], {
        LineBox[{{7.470588235294118, 0.7664516676706604}, {6.71227621483376, 
         0.7664516676706604}}], 
        LineBox[{
         Offset[{0, 1.5}, {7.470588235294118, 0.7664516676706604}], 
          Offset[{0, -1.5}, {7.470588235294118, 0.7664516676706604}]}], 
        LineBox[{
         Offset[{0, 1.5}, {6.71227621483376, 0.7664516676706604}], 
          Offset[{0, -1.5}, {6.71227621483376, 0.7664516676706604}]}], 
        LineBox[{{7.084398976982097, 0.8045679555246997}, {7.084398976982097, 
         0.7266569410007658}}], 
        LineBox[{
         Offset[{1.5, 0}, {7.084398976982097, 0.8045679555246997}], 
          Offset[{-1.5, 0}, {7.084398976982097, 0.8045679555246997}]}], 
        LineBox[{
         Offset[{1.5, 0}, {7.084398976982097, 0.7266569410007658}], 
          Offset[{-1.5, 0}, {7.084398976982097, 0.7266569410007658}]}]}}, {
       InsetBox[
        StyleBox["\<\"\[FilledCircle]\"\>",
         StripOnInput->False,
         FontSize->8], 42], {
        LineBox[{{6.917525773195877, 0.9489824897422673}, {6.010309278350515, 
         0.9489824897422673}}], 
        LineBox[{
         Offset[{0, 1.5}, {6.917525773195877, 0.9489824897422673}], 
          Offset[{0, -1.5}, {6.917525773195877, 0.9489824897422673}]}], 
        LineBox[{
         Offset[{0, 1.5}, {6.010309278350515, 0.9489824897422673}], 
          Offset[{0, -1.5}, {6.010309278350515, 0.9489824897422673}]}], 
        LineBox[{{6.453608247422681, 1.005194862946338}, {6.453608247422681, 
         0.8919931618352529}}], 
        LineBox[{
         Offset[{1.5, 0}, {6.453608247422681, 1.005194862946338}], 
          Offset[{-1.5, 0}, {6.453608247422681, 1.005194862946338}]}], 
        LineBox[{
         Offset[{1.5, 0}, {6.453608247422681, 0.8919931618352529}], 
          Offset[{-1.5, 0}, {6.453608247422681, 0.8919931618352529}]}]}}, {
       InsetBox[
        StyleBox["\<\"\[FilledCircle]\"\>",
         StripOnInput->False,
         FontSize->8], 43], {
        LineBox[{{27.658869395711502`, 0.7231563727971453}, {
         24.43469785575049, 0.7231563727971453}}], 
        LineBox[{
         Offset[{0, 1.5}, {27.658869395711502`, 0.7231563727971453}], 
          Offset[{0, -1.5}, {27.658869395711502`, 0.7231563727971453}]}], 
        LineBox[{
         Offset[{0, 1.5}, {24.43469785575049, 0.7231563727971453}], 
          Offset[{0, -1.5}, {24.43469785575049, 0.7231563727971453}]}], 
        LineBox[{{26.01169590643275, 0.7665393209439154}, {26.01169590643275, 
         0.6776734205678838}}], 
        LineBox[{
         Offset[{1.5, 0}, {26.01169590643275, 0.7665393209439154}], 
          Offset[{-1.5, 0}, {26.01169590643275, 0.7665393209439154}]}], 
        LineBox[{
         Offset[{1.5, 0}, {26.01169590643275, 0.6776734205678838}], 
          Offset[{-1.5, 0}, {26.01169590643275, 0.6776734205678838}]}]}}, {
       InsetBox[
        StyleBox["\<\"\[FilledCircle]\"\>",
         StripOnInput->False,
         FontSize->8], 44], {
        LineBox[{{5.265607264472191, 0.8385605994799291}, {4.704880817253121, 
         0.8385605994799291}}], 
        LineBox[{
         Offset[{0, 1.5}, {5.265607264472191, 0.8385605994799291}], 
          Offset[{0, -1.5}, {5.265607264472191, 0.8385605994799291}]}], 
        LineBox[{
         Offset[{0, 1.5}, {4.704880817253121, 0.8385605994799291}], 
          Offset[{0, -1.5}, {4.704880817253121, 0.8385605994799291}]}], 
        LineBox[{{4.988649262202043, 0.9082334600193652}, {4.988649262202043, 
         0.7776802074857113}}], 
        LineBox[{
         Offset[{1.5, 0}, {4.988649262202043, 0.9082334600193652}], 
          Offset[{-1.5, 0}, {4.988649262202043, 0.9082334600193652}]}], 
        LineBox[{
         Offset[{1.5, 0}, {4.988649262202043, 0.7776802074857113}], 
          Offset[{-1.5, 0}, {4.988649262202043, 0.7776802074857113}]}]}}, {
       InsetBox[
        StyleBox["\<\"\[FilledCircle]\"\>",
         StripOnInput->False,
         FontSize->8], 45], {
        LineBox[{{10.448087431693988`, 1.0000850779616164`}, {
         8.527322404371585, 1.0000850779616164`}}], 
        LineBox[{
         Offset[{0, 1.5}, {10.448087431693988`, 1.0000850779616164`}], 
          Offset[{0, -1.5}, {10.448087431693988`, 1.0000850779616164`}]}], 
        LineBox[{
         Offset[{0, 1.5}, {8.527322404371585, 1.0000850779616164`}], 
          Offset[{0, -1.5}, {8.527322404371585, 1.0000850779616164`}]}], 
        LineBox[{{9.450819672131148, 1.1129133307712}, {9.450819672131148, 
         0.895630431561402}}], 
        LineBox[{
         Offset[{1.5, 0}, {9.450819672131148, 1.1129133307712}], 
          Offset[{-1.5, 0}, {9.450819672131148, 1.1129133307712}]}], 
        LineBox[{
         Offset[{1.5, 0}, {9.450819672131148, 0.895630431561402}], 
          Offset[{-1.5, 0}, {9.450819672131148, 0.895630431561402}]}]}}, {
       InsetBox[
        StyleBox["\<\"\[FilledCircle]\"\>",
         StripOnInput->False,
         FontSize->8], 46], {
        LineBox[{{5.609808102345416, 1.143016918624882}, {4.55863539445629, 
         1.143016918624882}}], 
        LineBox[{
         Offset[{0, 1.5}, {5.609808102345416, 1.143016918624882}], 
          Offset[{0, -1.5}, {5.609808102345416, 1.143016918624882}]}], 
        LineBox[{
         Offset[{0, 1.5}, {4.55863539445629, 1.143016918624882}], 
          Offset[{0, -1.5}, {4.55863539445629, 1.143016918624882}]}], 
        LineBox[{{5.0788912579957355`, 1.2226338241760237`}, {
         5.0788912579957355`, 1.066698665584873}}], 
        LineBox[{
         Offset[{1.5, 0}, {5.0788912579957355`, 1.2226338241760237`}], 
          Offset[{-1.5, 0}, {5.0788912579957355`, 1.2226338241760237`}]}], 
        LineBox[{
         Offset[{1.5, 0}, {5.0788912579957355`, 1.066698665584873}], 
          Offset[{-1.5, 0}, {5.0788912579957355`, 1.066698665584873}]}]}}, {
       InsetBox[
        StyleBox["\<\"\[FilledCircle]\"\>",
         StripOnInput->False,
         FontSize->8], 47], {
        LineBox[{{19.728494623655912`, 0.6267654009360102}, {
         17.373655913978496`, 0.6267654009360102}}], 
        LineBox[{
         Offset[{0, 1.5}, {19.728494623655912`, 0.6267654009360102}], 
          Offset[{0, -1.5}, {19.728494623655912`, 0.6267654009360102}]}], 
        LineBox[{
         Offset[{0, 1.5}, {17.373655913978496`, 0.6267654009360102}], 
          Offset[{0, -1.5}, {17.373655913978496`, 0.6267654009360102}]}], 
        LineBox[{{18.543010752688172`, 0.7025044633035563}, {
         18.543010752688172`, 0.5561910071557727}}], 
        LineBox[{
         Offset[{1.5, 0}, {18.543010752688172`, 0.7025044633035563}], 
          Offset[{-1.5, 0}, {18.543010752688172`, 0.7025044633035563}]}], 
        LineBox[{
         Offset[{1.5, 0}, {18.543010752688172`, 0.5561910071557727}], 
          Offset[{-1.5, 0}, {18.543010752688172`, 0.5561910071557727}]}]}}, {
       InsetBox[
        StyleBox["\<\"\[FilledCircle]\"\>",
         StripOnInput->False,
         FontSize->8], 48], {
        LineBox[{{20.002298850574714`, 0.5363624987221174}, {
         18.080459770114942`, 0.5363624987221174}}], 
        LineBox[{
         Offset[{0, 1.5}, {20.002298850574714`, 0.5363624987221174}], 
          Offset[{0, -1.5}, {20.002298850574714`, 0.5363624987221174}]}], 
        LineBox[{
         Offset[{0, 1.5}, {18.080459770114942`, 0.5363624987221174}], 
          Offset[{0, -1.5}, {18.080459770114942`, 0.5363624987221174}]}], 
        LineBox[{{19.041379310344826`, 0.5720613804389806}, {
         19.041379310344826`, 0.49969936012307065`}}], 
        LineBox[{
         Offset[{1.5, 0}, {19.041379310344826`, 0.5720613804389806}], 
          Offset[{-1.5, 0}, {19.041379310344826`, 0.5720613804389806}]}], 
        LineBox[{
         Offset[{1.5, 0}, {19.041379310344826`, 0.49969936012307065`}], 
          Offset[{-1.5, 0}, {19.041379310344826`, 
           0.49969936012307065`}]}]}}, {InsetBox[
        StyleBox["\<\"\[FilledCircle]\"\>",
         StripOnInput->False,
         FontSize->8], 49], {
        LineBox[{{15.115384615384615`, 0.9841371522624025}, {
         12.827838827838828`, 0.9841371522624025}}], 
        LineBox[{
         Offset[{0, 1.5}, {15.115384615384615`, 0.9841371522624025}], 
          Offset[{0, -1.5}, {15.115384615384615`, 0.9841371522624025}]}], 
        LineBox[{
         Offset[{0, 1.5}, {12.827838827838828`, 0.9841371522624025}], 
          Offset[{0, -1.5}, {12.827838827838828`, 0.9841371522624025}]}], 
        LineBox[{{13.963369963369964`, 1.0449425092867917`}, {
         13.963369963369964`, 0.9227623994727744}}], 
        LineBox[{
         Offset[{1.5, 0}, {13.963369963369964`, 1.0449425092867917`}], 
          Offset[{-1.5, 0}, {13.963369963369964`, 1.0449425092867917`}]}], 
        LineBox[{
         Offset[{1.5, 0}, {13.963369963369964`, 0.9227623994727744}], 
          Offset[{-1.5, 0}, {13.963369963369964`, 0.9227623994727744}]}]}}, {
       InsetBox[
        StyleBox["\<\"\[FilledCircle]\"\>",
         StripOnInput->False,
         FontSize->8], 50], {
        LineBox[{{13.039076376554174`, 0.5434929146792645}, {
         11.920071047957371`, 0.5434929146792645}}], 
        LineBox[{
         Offset[{0, 1.5}, {13.039076376554174`, 0.5434929146792645}], 
          Offset[{0, -1.5}, {13.039076376554174`, 0.5434929146792645}]}], 
        LineBox[{
         Offset[{0, 1.5}, {11.920071047957371`, 0.5434929146792645}], 
          Offset[{0, -1.5}, {11.920071047957371`, 0.5434929146792645}]}], 
        LineBox[{{12.47246891651865, 0.5790963334127156}, {12.47246891651865, 
         0.508173347794932}}], 
        LineBox[{
         Offset[{1.5, 0}, {12.47246891651865, 0.5790963334127156}], 
          Offset[{-1.5, 0}, {12.47246891651865, 0.5790963334127156}]}], 
        LineBox[{
         Offset[{1.5, 0}, {12.47246891651865, 0.508173347794932}], 
          Offset[{-1.5, 0}, {12.47246891651865, 
           0.508173347794932}]}]}}}, {}}], {{}, {}, 
    {RGBColor[1, 0, 0], Thickness[Large], LineBox[CompressedData["
1:eJwVx3841AccwHFmY3XXD/2wSquwWES6OxSuz8dXSZ5nyUWhHyI/rofyo+NM
KK1J3dZaj8KVQsmkCYcW/bilTlst7ctxZ8oX55y7a4qceyjtuz/ez/t52UQl
8mI+MTEx+Ybu/zu8f7mzPJCJLUJ7ctGveqgO3JO0OIaJ0kurUuxu6oFztSfv
xwwm3v199TyXKj1gwD93UsuZ2MBg83wr9RBaqLD2m2JixRUgD5br4TSnvVd9
fRaKWkPJh8V60Cc8ift6ejYGfyEiE87oQXFI2RzSORcHG0dIaaIeDBXONQX3
52Pc5QAVOOshPqJAdDLVCoss/Vc7jOhgnVlemXzZYoxI7Pf3q9MB/eJ+06WY
mzo7zTtJBz1hvGPFkmW42+KlUszSQbj5hauithWY78Pd+mJEC6MhsmvCDbYY
EetZwK3WQkN0TlFTvh12W3VbzU/WQvnOZJOXFiuxMZFR8cBFC9IZ+vAdUfbo
E9x7sOPNMFiwHNunGxxwn922GTb1w3BkQ/G9XPtV2CfmNWxMGQbrmRcvxmQ7
4tzLEwUvOMOgufOXzm7MCUu2uIjYoxqgelvCLCOdUdZruv15jQY+fbyxOaTR
BcWm6UF/H9aA4+asVu8Frtj29Oi+qrUaiBN96TQpdcV6G8frr8eGoNlHsdkh
cy0al8e+N68dgpUSwZiOzULyc3AITaR9onPR7l4W7spqyrNkDYFXK2/Cq4iN
m8Stk6Ujahg6kB/Y6sfBV4TwqrhWDZWtt921bzjI6GxZ8VSghpyC8c7MSjcU
W5ZVkyw1jMiMb5pC3LFLYXuYGB+Ew3yrR/y5Hpjm7+Z/qm4QZj1eaF/d6oGV
Zaq3FsmDwM3pNr2Ssg5Fee7kv+xB+O7WnQsfndbjc6slLTffqiCCu7ecoVyP
UtcSLSlRQVCuirh13BM3u7WoXYUqCPP5vuihpxeu6ReOxbipYGKX7kCO2gtl
S9rczYwDUKWJH7tV4o33p26fFjYMwHhHreHUVi5G830XBgsHICRTmTdl5GLJ
g3gB33MAnp237uip3YDeD1aqthv7QTHbrujAXsC8gOOnK5r6YTqzjCFhInKy
k3xIYT9Yb/tqXhYfUXBp6hnHvR/M2vPkS+8jRvut+umjsQ8MZzJS3y3xwfpC
TWRpYx/UT24lS5NppwXEV6X3wQfffINY5oP+sGXLa68+CJLFTjy1JZBbo/Qw
n6QgyWjdQKYT2HeTuefkXdryOXJeBoH5QUyZoJl2ndk4eYRAPwNjTVQTBYkJ
Ok57NoE3gGHK/Y2CQ1RTffsJAgXkjPJRCQUJT8LqO84SaGE0f72nigJ+YYGk
8xcCnX1Nszhi2qmi9h03COwdMlHbFNHmHR3rrCLw3A8mgXMKKYhjxrG7qgk0
yD+u0J6nIPaYu6SrnkApf/rRlZ8piObL6xRSArefmWIyTtHe9AcZ+pDAz9hT
qcaTtG3vjSpaCLzdNflqMJeC/T3XWEoZgUttJmukJyiI2iaoUz4jUC0xBqcd
o+3MJ8OeE1gYary3/yjtmbtHlW0EBnyYsA/KpiDykS+rmySwxm/C6JRJwb5S
D154B4FROkPk4iO0s51SuuUELjhr+NM8g/au5efCuwiUcQzsd+m0182v61YQ
+K1y/FKfkIL/APd4ZQ4=
      "]]}}},
  AspectRatio->NCache[GoldenRatio^(-1), 0.6180339887498948],
  Axes->True,
  AxesOrigin->{5., 0},
  BaseStyle->{14, Bold},
  Epilog->InsetBox[
    BoxData[
     FormBox[
      TagBox[
       GridBox[{{
          RowBox[{
            SuperscriptBox["R", "2"], "\[LongEqual]", 
            TagBox[
             InterpretationBox[
             "\"0.27\"", 0.27187742479559535`, AutoDelete -> True], 
             NumberForm[#, 2]& ]}]}, {
          RowBox[{"\[ScriptP]", "\[LongEqual]", 
            TagBox[
             InterpretationBox[
             "\"0.0075\"", 0.007517843250140046, AutoDelete -> True], 
             NumberForm[#, 2]& ]}]}}, 
        GridBoxAlignment -> {"Columns" -> {{Left}}}, 
        GridBoxItemSize -> {
         "Columns" -> {{Automatic}}, "Rows" -> {{Automatic}}}], "Column"], 
      TraditionalForm]], {30, 0.4}],
  Frame->{True, True, False, False},
  FrameLabel->{
    FormBox["\"<RNA>\"", TraditionalForm], 
    FormBox["\"CV\"", TraditionalForm]},
  ImageSize->{730., Automatic},
  PlotLabel->FormBox[
    RowBox[{
      FractionBox["\[Sigma]", "\[Mu]"], "\[Proportional]", 
      TagBox[
       RowBox[{
         InterpretationBox[
         "\"-0.011\"", -0.011169459061809342`, AutoDelete -> True], " ", 
         RowBox[{"(", 
           RowBox[{"\[PlusMinus]", 
             TagBox[
              InterpretationBox[
              "\"0.0079\"", 0.00788447013217477, AutoDelete -> True], 
              NumberForm[#, 2]& ]}], ")"}], " ", 
         SubscriptBox["\[Mu]", "RNA"]}], NumberForm[#, 2]& ]}], 
    TraditionalForm],
  PlotRange->{All, All},
  PlotRangeClipping->True,
  PlotRangePadding->{Automatic, Automatic}]], "Output",
 CellChangeTimes->{
  3.546804464702279*^9, 3.546804643065275*^9, 3.546804822649432*^9, 
   3.546804869250375*^9, 3.546804908756909*^9, 3.5468049813075027`*^9, 
   3.546805577762274*^9, 3.5468056427603693`*^9, {3.546805759980795*^9, 
   3.5468057776270638`*^9}, 3.546805818545402*^9, 3.5468058891599703`*^9, 
   3.5468060131369677`*^9, 3.546806186308992*^9, 3.5468062805104227`*^9, 
   3.546806345909919*^9, 3.546806433038447*^9, 3.546806511454844*^9, 
   3.5468782639750643`*^9, 3.5468784625026007`*^9, 3.546884810865725*^9, 
   3.551626218807743*^9, 3.551627328649864*^9, 3.5516273889295883`*^9, 
   3.5516274262648973`*^9, 3.551627903958128*^9, 3.551627937138904*^9, 
   3.5516280608667717`*^9, 3.551628094291523*^9, 3.551628166939814*^9, 
   3.5516284655761633`*^9, 3.551628501649796*^9, {3.551628536510665*^9, 
   3.551628556050473*^9}, 3.5516285863982763`*^9, 3.551628917958178*^9, 
   3.551628975631146*^9, 3.551629021061078*^9, 3.55162948454777*^9, 
   3.551629535049852*^9, 3.551629687065143*^9, 3.551635878570613*^9, 
   3.551643161694561*^9, 3.551643327786725*^9, 3.551643514674032*^9, 
   3.551643849270377*^9, 3.551644273277485*^9, 3.551644342926772*^9}],

Cell[BoxData["\<\"mu_cv.pdf\"\>"], "Output",
 CellChangeTimes->{
  3.546804464702279*^9, 3.546804643065275*^9, 3.546804822649432*^9, 
   3.546804869250375*^9, 3.546804908756909*^9, 3.5468049813075027`*^9, 
   3.546805577762274*^9, 3.5468056427603693`*^9, {3.546805759980795*^9, 
   3.5468057776270638`*^9}, 3.546805818545402*^9, 3.5468058891599703`*^9, 
   3.5468060131369677`*^9, 3.546806186308992*^9, 3.5468062805104227`*^9, 
   3.546806345909919*^9, 3.546806433038447*^9, 3.546806511454844*^9, 
   3.5468782639750643`*^9, 3.5468784625026007`*^9, 3.546884810865725*^9, 
   3.551626218807743*^9, 3.551627328649864*^9, 3.5516273889295883`*^9, 
   3.5516274262648973`*^9, 3.551627903958128*^9, 3.551627937138904*^9, 
   3.5516280608667717`*^9, 3.551628094291523*^9, 3.551628166939814*^9, 
   3.5516284655761633`*^9, 3.551628501649796*^9, {3.551628536510665*^9, 
   3.551628556050473*^9}, 3.5516285863982763`*^9, 3.551628917958178*^9, 
   3.551628975631146*^9, 3.551629021061078*^9, 3.55162948454777*^9, 
   3.551629535049852*^9, 3.551629687065143*^9, 3.551635878570613*^9, 
   3.551643161694561*^9, 3.551643327786725*^9, 3.551643514674032*^9, 
   3.551643849270377*^9, 3.551644273277485*^9, 3.551644343710622*^9}],

Cell[BoxData[
 GraphicsBox[{GraphicsComplexBox[CompressedData["
1:eJxTTMoPSmViYGAwAmIQHev2l2n5FlaHlAQJ9g0ZXA7PAhMlplsxOlxUi8s+
eJPJ4egTm7YF/1gcFEWMVS5d/mP/6K/gwcpwcwe3uLrOykQGh9sahdc8a9Ud
/DpNtnU/e2U/T2l7Y81qOYeJHaFqgWosDsUxk+wLjzM7PJ29Z00vB4fDufVe
5c0vRRyMKvfLJcp/tvctyFPdukXQYYJm6gz9N9/t3QwvRVxgknIQaDxfvt3k
i/2tuIsRi1j+2BulF+xItmJyyP/Ff2HqZ1GHucc8Jh5699V+3XW+pf+v/7Xv
8Y4JVs9mcfBSClTcmvLXPmJR46t5xf/tDY8eDt3HLu7gE8A2uf8ng4PWwzfs
1oK8Dg7aUTmt9gwOx87tqP7lJeEwqS2fz2DBR/tbm1fIVZgZObjeDvmRd+OX
veQ7vhNCk1gcbOK8Dfs//bcXdxW7r75OycGjMtElTuGjfeDZDTlfWOUcZMIn
v1a0fWYfuTC1a4qvgkOiBGOYeRiLw/Qte53blks5PAn+u3HGNE6HLZNfb3X1
NHUwVp2/T7r6mb22xqwl/2o5HXZsq8o5eEPAYTQ+Bld8AAA/f13x
    "], {
     {Hue[0.67, 0.6, 0.6], {InsetBox[
        StyleBox["\<\"\[FilledCircle]\"\>",
         StripOnInput->False,
         FontSize->8], 26], {
        LineBox[{{2.9120908411322444`, 3.3011169962228895`}, {
         2.529870001275785, 3.3011169962228895`}}], 
        LineBox[{
         Offset[{0, 1.5}, {2.9120908411322444`, 3.3011169962228895`}], 
          Offset[{0, -1.5}, {2.9120908411322444`, 3.3011169962228895`}]}], 
        LineBox[{
         Offset[{0, 1.5}, {2.529870001275785, 3.3011169962228895`}], 
          Offset[{0, -1.5}, {2.529870001275785, 3.3011169962228895`}]}], 
        LineBox[{{2.7132091744941094`, 3.5259712529707437`}, {
         2.7132091744941094`, 3.0839243669291516`}}], 
        LineBox[{
         Offset[{1.5, 0}, {2.7132091744941094`, 3.5259712529707437`}], 
          Offset[{-1.5, 0}, {2.7132091744941094`, 3.5259712529707437`}]}], 
        LineBox[{
         Offset[{1.5, 0}, {2.7132091744941094`, 3.0839243669291516`}], 
          Offset[{-1.5, 0}, {2.7132091744941094`, 3.0839243669291516`}]}]}}, {
       InsetBox[
        StyleBox["\<\"\[FilledCircle]\"\>",
         StripOnInput->False,
         FontSize->8], 27], {
        LineBox[{{2.3877364564131427`, 2.3563259494884297`}, {
         1.9449311340453699`, 2.3563259494884297`}}], 
        LineBox[{
         Offset[{0, 1.5}, {2.3877364564131427`, 2.3563259494884297`}], 
          Offset[{0, -1.5}, {2.3877364564131427`, 2.3563259494884297`}]}], 
        LineBox[{
         Offset[{0, 1.5}, {1.9449311340453699`, 2.3563259494884297`}], 
          Offset[{0, -1.5}, {1.9449311340453699`, 2.3563259494884297`}]}], 
        LineBox[{{2.1536085037898713`, 2.5888708098486997`}, {
         2.1536085037898713`, 2.1356570769223047`}}], 
        LineBox[{
         Offset[{1.5, 0}, {2.1536085037898713`, 2.5888708098486997`}], 
          Offset[{-1.5, 0}, {2.1536085037898713`, 2.5888708098486997`}]}], 
        LineBox[{
         Offset[{1.5, 0}, {2.1536085037898713`, 2.1356570769223047`}], 
          Offset[{-1.5, 0}, {2.1536085037898713`, 2.1356570769223047`}]}]}}, {
       InsetBox[
        StyleBox["\<\"\[FilledCircle]\"\>",
         StripOnInput->False,
         FontSize->8], 28], {
        LineBox[{{2.8387804004804753`, 1.801714078335188}, {2.428262509824517,
          1.801714078335188}}], 
        LineBox[{
         Offset[{0, 1.5}, {2.8387804004804753`, 1.801714078335188}], 
          Offset[{0, -1.5}, {2.8387804004804753`, 1.801714078335188}]}], 
        LineBox[{
         Offset[{0, 1.5}, {2.428262509824517, 1.801714078335188}], 
          Offset[{0, -1.5}, {2.428262509824517, 1.801714078335188}]}], 
        LineBox[{{2.624329613431288, 1.933812170645466}, {2.624329613431288, 
         1.6747311016616515`}}], 
        LineBox[{
         Offset[{1.5, 0}, {2.624329613431288, 1.933812170645466}], 
          Offset[{-1.5, 0}, {2.624329613431288, 1.933812170645466}]}], 
        LineBox[{
         Offset[{1.5, 0}, {2.624329613431288, 1.6747311016616515`}], 
          Offset[{-1.5, 0}, {2.624329613431288, 1.6747311016616515`}]}]}}, {
       InsetBox[
        StyleBox["\<\"\[FilledCircle]\"\>",
         StripOnInput->False,
         FontSize->8], 29], {
        LineBox[{{24.617559703256106`, 2.0475950948419124`}, {
         22.151880521626406`, 2.0475950948419124`}}], 
        LineBox[{
         Offset[{0, 1.5}, {24.617559703256106`, 2.0475950948419124`}], 
          Offset[{0, -1.5}, {24.617559703256106`, 2.0475950948419124`}]}], 
        LineBox[{
         Offset[{0, 1.5}, {22.151880521626406`, 2.0475950948419124`}], 
          Offset[{0, -1.5}, {22.151880521626406`, 2.0475950948419124`}]}], 
        LineBox[{{23.34170157136203, 2.1479959113931857`}, {23.34170157136203,
          1.949717260235572}}], 
        LineBox[{
         Offset[{1.5, 0}, {23.34170157136203, 2.1479959113931857`}], 
          Offset[{-1.5, 0}, {23.34170157136203, 2.1479959113931857`}]}], 
        LineBox[{
         Offset[{1.5, 0}, {23.34170157136203, 1.949717260235572}], 
          Offset[{-1.5, 0}, {23.34170157136203, 1.949717260235572}]}]}}, {
       InsetBox[
        StyleBox["\<\"\[FilledCircle]\"\>",
         StripOnInput->False,
         FontSize->8], 30], {
        LineBox[{{13.757128209222955`, 0.8406427916236596}, {
         10.091400009927177`, 0.8406427916236596}}], 
        LineBox[{
         Offset[{0, 1.5}, {13.757128209222955`, 0.8406427916236596}], 
          Offset[{0, -1.5}, {13.757128209222955`, 0.8406427916236596}]}], 
        LineBox[{
         Offset[{0, 1.5}, {10.091400009927177`, 0.8406427916236596}], 
          Offset[{0, -1.5}, {10.091400009927177`, 0.8406427916236596}]}], 
        LineBox[{{11.744703961671282`, 0.9495743732042368}, {
         11.744703961671282`, 0.7392939003952713}}], 
        LineBox[{
         Offset[{1.5, 0}, {11.744703961671282`, 0.9495743732042368}], 
          Offset[{-1.5, 0}, {11.744703961671282`, 0.9495743732042368}]}], 
        LineBox[{
         Offset[{1.5, 0}, {11.744703961671282`, 0.7392939003952713}], 
          Offset[{-1.5, 0}, {11.744703961671282`, 0.7392939003952713}]}]}}, {
       InsetBox[
        StyleBox["\<\"\[FilledCircle]\"\>",
         StripOnInput->False,
         FontSize->8], 31], {
        LineBox[{{8.005989702885625, 2.518709468350672}, {7.346816760931391, 
         2.518709468350672}}], 
        LineBox[{
         Offset[{0, 1.5}, {8.005989702885625, 2.518709468350672}], 
          Offset[{0, -1.5}, {8.005989702885625, 2.518709468350672}]}], 
        LineBox[{
         Offset[{0, 1.5}, {7.346816760931391, 2.518709468350672}], 
          Offset[{0, -1.5}, {7.346816760931391, 2.518709468350672}]}], 
        LineBox[{{7.6674671428706045`, 2.620400504860168}, {
         7.6674671428706045`, 2.4190266980871287`}}], 
        LineBox[{
         Offset[{1.5, 0}, {7.6674671428706045`, 2.620400504860168}], 
          Offset[{-1.5, 0}, {7.6674671428706045`, 2.620400504860168}]}], 
        LineBox[{
         Offset[{1.5, 0}, {7.6674671428706045`, 2.4190266980871287`}], 
          Offset[{-1.5, 0}, {7.6674671428706045`, 2.4190266980871287`}]}]}}, {
       InsetBox[
        StyleBox["\<\"\[FilledCircle]\"\>",
         StripOnInput->False,
         FontSize->8], 32], {
        LineBox[{{2.5797498302652517`, 3.0041764731463325`}, {
         2.3700895089006857`, 3.0041764731463325`}}], 
        LineBox[{
         Offset[{0, 1.5}, {2.5797498302652517`, 3.0041764731463325`}], 
          Offset[{0, -1.5}, {2.5797498302652517`, 3.0041764731463325`}]}], 
        LineBox[{
         Offset[{0, 1.5}, {2.3700895089006857`, 3.0041764731463325`}], 
          Offset[{0, -1.5}, {2.3700895089006857`, 3.0041764731463325`}]}], 
        LineBox[{{2.472383972791755, 3.1261842999678886`}, {2.472383972791755,
          2.8847189855054602`}}], 
        LineBox[{
         Offset[{1.5, 0}, {2.472383972791755, 3.1261842999678886`}], 
          Offset[{-1.5, 0}, {2.472383972791755, 3.1261842999678886`}]}], 
        LineBox[{
         Offset[{1.5, 0}, {2.472383972791755, 2.8847189855054602`}], 
          Offset[{-1.5, 0}, {2.472383972791755, 2.8847189855054602`}]}]}}, {
       InsetBox[
        StyleBox["\<\"\[FilledCircle]\"\>",
         StripOnInput->False,
         FontSize->8], 33], {
        LineBox[{{5.726129662113927, 1.1951609803287053`}, {4.78183696315475, 
         1.1951609803287053`}}], 
        LineBox[{
         Offset[{0, 1.5}, {5.726129662113927, 1.1951609803287053`}], 
          Offset[{0, -1.5}, {5.726129662113927, 1.1951609803287053`}]}], 
        LineBox[{
         Offset[{0, 1.5}, {4.78183696315475, 1.1951609803287053`}], 
          Offset[{0, -1.5}, {4.78183696315475, 1.1951609803287053`}]}], 
        LineBox[{{5.228040565427319, 1.2916892664958104`}, {5.228040565427319,
          1.1027581485338405`}}], 
        LineBox[{
         Offset[{1.5, 0}, {5.228040565427319, 1.2916892664958104`}], 
          Offset[{-1.5, 0}, {5.228040565427319, 1.2916892664958104`}]}], 
        LineBox[{
         Offset[{1.5, 0}, {5.228040565427319, 1.1027581485338405`}], 
          Offset[{-1.5, 0}, {5.228040565427319, 1.1027581485338405`}]}]}}, {
       InsetBox[
        StyleBox["\<\"\[FilledCircle]\"\>",
         StripOnInput->False,
         FontSize->8], 34], {
        LineBox[{{4.737472417273976, 1.4951625779091025`}, {4.139773512647926,
          1.4951625779091025`}}], 
        LineBox[{
         Offset[{0, 1.5}, {4.737472417273976, 1.4951625779091025`}], 
          Offset[{0, -1.5}, {4.737472417273976, 1.4951625779091025`}]}], 
        LineBox[{
         Offset[{0, 1.5}, {4.139773512647926, 1.4951625779091025`}], 
          Offset[{0, -1.5}, {4.139773512647926, 1.4951625779091025`}]}], 
        LineBox[{{4.426472267976419, 1.5868453943909395`}, {4.426472267976419,
          1.4064293736366333`}}], 
        LineBox[{
         Offset[{1.5, 0}, {4.426472267976419, 1.5868453943909395`}], 
          Offset[{-1.5, 0}, {4.426472267976419, 1.5868453943909395`}]}], 
        LineBox[{
         Offset[{1.5, 0}, {4.426472267976419, 1.4064293736366333`}], 
          Offset[{-1.5, 0}, {4.426472267976419, 1.4064293736366333`}]}]}}, {
       InsetBox[
        StyleBox["\<\"\[FilledCircle]\"\>",
         StripOnInput->False,
         FontSize->8], 35], {
        LineBox[{{7.109542719172957, 1.2628702812290307`}, {
         5.9587786408307295`, 1.2628702812290307`}}], 
        LineBox[{
         Offset[{0, 1.5}, {7.109542719172957, 1.2628702812290307`}], 
          Offset[{0, -1.5}, {7.109542719172957, 1.2628702812290307`}]}], 
        LineBox[{
         Offset[{0, 1.5}, {5.9587786408307295`, 1.2628702812290307`}], 
          Offset[{0, -1.5}, {5.9587786408307295`, 1.2628702812290307`}]}], 
        LineBox[{{6.502747905568247, 1.3617146981294714`}, {6.502747905568247,
          1.1680687658353688`}}], 
        LineBox[{
         Offset[{1.5, 0}, {6.502747905568247, 1.3617146981294714`}], 
          Offset[{-1.5, 0}, {6.502747905568247, 1.3617146981294714`}]}], 
        LineBox[{
         Offset[{1.5, 0}, {6.502747905568247, 1.1680687658353688`}], 
          Offset[{-1.5, 0}, {6.502747905568247, 1.1680687658353688`}]}]}}, {
       InsetBox[
        StyleBox["\<\"\[FilledCircle]\"\>",
         StripOnInput->False,
         FontSize->8], 36], {
        LineBox[{{1.8514008588052102`, 2.2785105141928392`}, {
         1.6567586614766892`, 2.2785105141928392`}}], 
        LineBox[{
         Offset[{0, 1.5}, {1.8514008588052102`, 2.2785105141928392`}], 
          Offset[{0, -1.5}, {1.8514008588052102`, 2.2785105141928392`}]}], 
        LineBox[{
         Offset[{0, 1.5}, {1.6567586614766892`, 2.2785105141928392`}], 
          Offset[{0, -1.5}, {1.6567586614766892`, 2.2785105141928392`}]}], 
        LineBox[{{1.751131388611546, 2.399826476367012}, {1.751131388611546, 
         2.160666693219969}}], 
        LineBox[{
         Offset[{1.5, 0}, {1.751131388611546, 2.399826476367012}], 
          Offset[{-1.5, 0}, {1.751131388611546, 2.399826476367012}]}], 
        LineBox[{
         Offset[{1.5, 0}, {1.751131388611546, 2.160666693219969}], 
          Offset[{-1.5, 0}, {1.751131388611546, 2.160666693219969}]}]}}, {
       InsetBox[
        StyleBox["\<\"\[FilledCircle]\"\>",
         StripOnInput->False,
         FontSize->8], 37], {
        LineBox[{{5.857321861832121, 1.3707910227935038`}, {
         5.1465941914318325`, 1.3707910227935038`}}], 
        LineBox[{
         Offset[{0, 1.5}, {5.857321861832121, 1.3707910227935038`}], 
          Offset[{0, -1.5}, {5.857321861832121, 1.3707910227935038`}]}], 
        LineBox[{
         Offset[{0, 1.5}, {5.1465941914318325`, 1.3707910227935038`}], 
          Offset[{0, -1.5}, {5.1465941914318325`, 1.3707910227935038`}]}], 
        LineBox[{{5.487876177764163, 1.450366268182811}, {5.487876177764163, 
         1.293647662701371}}], 
        LineBox[{
         Offset[{1.5, 0}, {5.487876177764163, 1.450366268182811}], 
          Offset[{-1.5, 0}, {5.487876177764163, 1.450366268182811}]}], 
        LineBox[{
         Offset[{1.5, 0}, {5.487876177764163, 1.293647662701371}], 
          Offset[{-1.5, 0}, {5.487876177764163, 1.293647662701371}]}]}}, {
       InsetBox[
        StyleBox["\<\"\[FilledCircle]\"\>",
         StripOnInput->False,
         FontSize->8], 38], {
        LineBox[{{1.9568749691421308`, 2.5523211014310103`}, {
         1.778298088122022, 2.5523211014310103`}}], 
        LineBox[{
         Offset[{0, 1.5}, {1.9568749691421308`, 2.5523211014310103`}], 
          Offset[{0, -1.5}, {1.9568749691421308`, 2.5523211014310103`}]}], 
        LineBox[{
         Offset[{0, 1.5}, {1.778298088122022, 2.5523211014310103`}], 
          Offset[{0, -1.5}, {1.778298088122022, 2.5523211014310103`}]}], 
        LineBox[{{1.8652340362145696`, 2.669212976481389}, {
         1.8652340362145696`, 2.4382875506376087`}}], 
        LineBox[{
         Offset[{1.5, 0}, {1.8652340362145696`, 2.669212976481389}], 
          Offset[{-1.5, 0}, {1.8652340362145696`, 2.669212976481389}]}], 
        LineBox[{
         Offset[{1.5, 0}, {1.8652340362145696`, 2.4382875506376087`}], 
          Offset[{-1.5, 0}, {1.8652340362145696`, 2.4382875506376087`}]}]}}, {
       InsetBox[
        StyleBox["\<\"\[FilledCircle]\"\>",
         StripOnInput->False,
         FontSize->8], 39], {
        LineBox[{{2.096723083032025, 1.9657277260213473`}, {
         1.6123288497870127`, 1.9657277260213473`}}], 
        LineBox[{
         Offset[{0, 1.5}, {2.096723083032025, 1.9657277260213473`}], 
          Offset[{0, -1.5}, {2.096723083032025, 1.9657277260213473`}]}], 
        LineBox[{
         Offset[{0, 1.5}, {1.6123288497870127`, 1.9657277260213473`}], 
          Offset[{0, -1.5}, {1.6123288497870127`, 1.9657277260213473`}]}], 
        LineBox[{{1.8370868016665036`, 2.2156007252912175`}, {
         1.8370868016665036`, 1.732473511592294}}], 
        LineBox[{
         Offset[{1.5, 0}, {1.8370868016665036`, 2.2156007252912175`}], 
          Offset[{-1.5, 0}, {1.8370868016665036`, 2.2156007252912175`}]}], 
        LineBox[{
         Offset[{1.5, 0}, {1.8370868016665036`, 1.732473511592294}], 
          Offset[{-1.5, 0}, {1.8370868016665036`, 1.732473511592294}]}]}}, {
       InsetBox[
        StyleBox["\<\"\[FilledCircle]\"\>",
         StripOnInput->False,
         FontSize->8], 40], {
        LineBox[{{6.031101133381383, 2.1218558775235916`}, {5.499182757222591,
          2.1218558775235916`}}], 
        LineBox[{
         Offset[{0, 1.5}, {6.031101133381383, 2.1218558775235916`}], 
          Offset[{0, -1.5}, {6.031101133381383, 2.1218558775235916`}]}], 
        LineBox[{
         Offset[{0, 1.5}, {5.499182757222591, 2.1218558775235916`}], 
          Offset[{0, -1.5}, {5.499182757222591, 2.1218558775235916`}]}], 
        LineBox[{{5.7575620079745, 2.2126633722511153`}, {5.7575620079745, 
         2.032995212183585}}], 
        LineBox[{
         Offset[{1.5, 0}, {5.7575620079745, 2.2126633722511153`}], 
          Offset[{-1.5, 0}, {5.7575620079745, 2.2126633722511153`}]}], 
        LineBox[{
         Offset[{1.5, 0}, {5.7575620079745, 2.032995212183585}], 
          Offset[{-1.5, 0}, {5.7575620079745, 2.032995212183585}]}]}}, {
       InsetBox[
        StyleBox["\<\"\[FilledCircle]\"\>",
         StripOnInput->False,
         FontSize->8], 41], {
        LineBox[{{3.8467897252059022`, 2.0310162034051302`}, {
         3.4339549280230006`, 2.0310162034051302`}}], 
        LineBox[{
         Offset[{0, 1.5}, {3.8467897252059022`, 2.0310162034051302`}], 
          Offset[{0, -1.5}, {3.8467897252059022`, 2.0310162034051302`}]}], 
        LineBox[{
         Offset[{0, 1.5}, {3.4339549280230006`, 2.0310162034051302`}], 
          Offset[{0, -1.5}, {3.4339549280230006`, 2.0310162034051302`}]}], 
        LineBox[{{3.6334133738675023`, 2.1388617015062668`}, {
         3.6334133738675023`, 1.9261059030082517`}}], 
        LineBox[{
         Offset[{1.5, 0}, {3.6334133738675023`, 2.1388617015062668`}], 
          Offset[{-1.5, 0}, {3.6334133738675023`, 2.1388617015062668`}]}], 
        LineBox[{
         Offset[{1.5, 0}, {3.6334133738675023`, 1.9261059030082517`}], 
          Offset[{-1.5, 0}, {3.6334133738675023`, 1.9261059030082517`}]}]}}, {
       InsetBox[
        StyleBox["\<\"\[FilledCircle]\"\>",
         StripOnInput->False,
         FontSize->8], 42], {
        LineBox[{{6.571105632493298, 1.1016083301441637`}, {5.621026446893641,
          1.1016083301441637`}}], 
        LineBox[{
         Offset[{0, 1.5}, {6.571105632493298, 1.1016083301441637`}], 
          Offset[{0, -1.5}, {6.571105632493298, 1.1016083301441637`}]}], 
        LineBox[{
         Offset[{0, 1.5}, {5.621026446893641, 1.1016083301441637`}], 
          Offset[{0, -1.5}, {5.621026446893641, 1.1016083301441637`}]}], 
        LineBox[{{6.0732211429164575`, 1.1775946922154417`}, {
         6.0732211429164575`, 1.028423614774637}}], 
        LineBox[{
         Offset[{1.5, 0}, {6.0732211429164575`, 1.1775946922154417`}], 
          Offset[{-1.5, 0}, {6.0732211429164575`, 1.1775946922154417`}]}], 
        LineBox[{
         Offset[{1.5, 0}, {6.0732211429164575`, 1.028423614774637}], 
          Offset[{-1.5, 0}, {6.0732211429164575`, 1.028423614774637}]}]}}, {
       InsetBox[
        StyleBox["\<\"\[FilledCircle]\"\>",
         StripOnInput->False,
         FontSize->8], 43], {
        LineBox[{{19.58666020446969, 1.6778402042816236`}, {
         16.961805467607636`, 1.6778402042816236`}}], 
        LineBox[{
         Offset[{0, 1.5}, {19.58666020446969, 1.6778402042816236`}], 
          Offset[{0, -1.5}, {19.58666020446969, 1.6778402042816236`}]}], 
        LineBox[{
         Offset[{0, 1.5}, {16.961805467607636`, 1.6778402042816236`}], 
          Offset[{0, -1.5}, {16.961805467607636`, 1.6778402042816236`}]}], 
        LineBox[{{18.212770382105965`, 1.787509954312721}, {
         18.212770382105965`, 1.5717922458654112`}}], 
        LineBox[{
         Offset[{1.5, 0}, {18.212770382105965`, 1.787509954312721}], 
          Offset[{-1.5, 0}, {18.212770382105965`, 1.787509954312721}]}], 
        LineBox[{
         Offset[{1.5, 0}, {18.212770382105965`, 1.5717922458654112`}], 
          Offset[{-1.5, 0}, {18.212770382105965`, 1.5717922458654112`}]}]}}, {
       InsetBox[
        StyleBox["\<\"\[FilledCircle]\"\>",
         StripOnInput->False,
         FontSize->8], 44], {
        LineBox[{{2.7201756895564384`, 1.996718590313221}, {
         2.4317376837539886`, 1.996718590313221}}], 
        LineBox[{
         Offset[{0, 1.5}, {2.7201756895564384`, 1.996718590313221}], 
          Offset[{0, -1.5}, {2.7201756895564384`, 1.996718590313221}]}], 
        LineBox[{
         Offset[{0, 1.5}, {2.4317376837539886`, 1.996718590313221}], 
          Offset[{0, -1.5}, {2.4317376837539886`, 1.996718590313221}]}], 
        LineBox[{{2.571324885326032, 2.10202258503939}, {2.571324885326032, 
         1.8943447823793025`}}], 
        LineBox[{
         Offset[{1.5, 0}, {2.571324885326032, 2.10202258503939}], 
          Offset[{-1.5, 0}, {2.571324885326032, 2.10202258503939}]}], 
        LineBox[{
         Offset[{1.5, 0}, {2.571324885326032, 1.8943447823793025`}], 
          Offset[{-1.5, 0}, {2.571324885326032, 1.8943447823793025`}]}]}}, {
       InsetBox[
        StyleBox["\<\"\[FilledCircle]\"\>",
         StripOnInput->False,
         FontSize->8], 45], {
        LineBox[{{10.392924329247215`, 1.0704024001239123`}, {
         8.418309131716303, 1.0704024001239123`}}], 
        LineBox[{
         Offset[{0, 1.5}, {10.392924329247215`, 1.0704024001239123`}], 
          Offset[{0, -1.5}, {10.392924329247215`, 1.0704024001239123`}]}], 
        LineBox[{
         Offset[{0, 1.5}, {8.418309131716303, 1.0704024001239123`}], 
          Offset[{0, -1.5}, {8.418309131716303, 1.0704024001239123`}]}], 
        LineBox[{{9.340147944897167, 1.168566634448076}, {9.340147944897167, 
         0.9769644068419416}}], 
        LineBox[{
         Offset[{1.5, 0}, {9.340147944897167, 1.168566634448076}], 
          Offset[{-1.5, 0}, {9.340147944897167, 1.168566634448076}]}], 
        LineBox[{
         Offset[{1.5, 0}, {9.340147944897167, 0.9769644068419416}], 
          Offset[{-1.5, 0}, {9.340147944897167, 0.9769644068419416}]}]}}, {
       InsetBox[
        StyleBox["\<\"\[FilledCircle]\"\>",
         StripOnInput->False,
         FontSize->8], 46], {
        LineBox[{{8.438652913728378, 0.6949624634823723}, {6.697878817930503, 
         0.6949624634823723}}], 
        LineBox[{
         Offset[{0, 1.5}, {8.438652913728378, 0.6949624634823723}], 
          Offset[{0, -1.5}, {8.438652913728378, 0.6949624634823723}]}], 
        LineBox[{
         Offset[{0, 1.5}, {6.697878817930503, 0.6949624634823723}], 
          Offset[{0, -1.5}, {6.697878817930503, 0.6949624634823723}]}], 
        LineBox[{{7.505815218249453, 0.7621379207132807}, {7.505815218249453, 
         0.6314281414096288}}], 
        LineBox[{
         Offset[{1.5, 0}, {7.505815218249453, 0.7621379207132807}], 
          Offset[{-1.5, 0}, {7.505815218249453, 0.7621379207132807}]}], 
        LineBox[{
         Offset[{1.5, 0}, {7.505815218249453, 0.6314281414096288}], 
          Offset[{-1.5, 0}, {7.505815218249453, 0.6314281414096288}]}]}}, {
       InsetBox[
        StyleBox["\<\"\[FilledCircle]\"\>",
         StripOnInput->False,
         FontSize->8], 47], {
        LineBox[{{8.757713306316491, 2.5420977324566114`}, {7.597524800433868,
          2.5420977324566114`}}], 
        LineBox[{
         Offset[{0, 1.5}, {8.757713306316491, 2.5420977324566114`}], 
          Offset[{0, -1.5}, {8.757713306316491, 2.5420977324566114`}]}], 
        LineBox[{
         Offset[{0, 1.5}, {7.597524800433868, 2.5420977324566114`}], 
          Offset[{0, -1.5}, {7.597524800433868, 2.5420977324566114`}]}], 
        LineBox[{{8.151523899942434, 2.7126591902237793`}, {8.151523899942434,
          2.377062043686808}}], 
        LineBox[{
         Offset[{1.5, 0}, {8.151523899942434, 2.7126591902237793`}], 
          Offset[{-1.5, 0}, {8.151523899942434, 2.7126591902237793`}]}], 
        LineBox[{
         Offset[{1.5, 0}, {8.151523899942434, 2.377062043686808}], 
          Offset[{-1.5, 0}, {8.151523899942434, 2.377062043686808}]}]}}, {
       InsetBox[
        StyleBox["\<\"\[FilledCircle]\"\>",
         StripOnInput->False,
         FontSize->8], 48], {
        LineBox[{{7.077084688554984, 3.1985334306177595`}, {6.280012860719134,
          3.1985334306177595`}}], 
        LineBox[{
         Offset[{0, 1.5}, {7.077084688554984, 3.1985334306177595`}], 
          Offset[{0, -1.5}, {7.077084688554984, 3.1985334306177595`}]}], 
        LineBox[{
         Offset[{0, 1.5}, {6.280012860719134, 3.1985334306177595`}], 
          Offset[{0, -1.5}, {6.280012860719134, 3.1985334306177595`}]}], 
        LineBox[{{6.663598116353703, 3.3816249274613766`}, {6.663598116353703,
          3.020497291738914}}], 
        LineBox[{
         Offset[{1.5, 0}, {6.663598116353703, 3.3816249274613766`}], 
          Offset[{-1.5, 0}, {6.663598116353703, 3.3816249274613766`}]}], 
        LineBox[{
         Offset[{1.5, 0}, {6.663598116353703, 3.020497291738914}], 
          Offset[{-1.5, 0}, {6.663598116353703, 3.020497291738914}]}]}}, {
       InsetBox[
        StyleBox["\<\"\[FilledCircle]\"\>",
         StripOnInput->False,
         FontSize->8], 49], {
        LineBox[{{23.59041508736357, 0.7025278781012844}, {19.26317219972445, 
         0.7025278781012844}}], 
        LineBox[{
         Offset[{0, 1.5}, {23.59041508736357, 0.7025278781012844}], 
          Offset[{0, -1.5}, {23.59041508736357, 0.7025278781012844}]}], 
        LineBox[{
         Offset[{0, 1.5}, {19.26317219972445, 0.7025278781012844}], 
          Offset[{0, -1.5}, {19.26317219972445, 0.7025278781012844}]}], 
        LineBox[{{21.286219949735553`, 0.7606823097328598}, {
         21.286219949735553`, 0.6470715448638995}}], 
        LineBox[{
         Offset[{1.5, 0}, {21.286219949735553`, 0.7606823097328598}], 
          Offset[{-1.5, 0}, {21.286219949735553`, 0.7606823097328598}]}], 
        LineBox[{
         Offset[{1.5, 0}, {21.286219949735553`, 0.6470715448638995}], 
          Offset[{-1.5, 0}, {21.286219949735553`, 0.6470715448638995}]}]}}, {
       InsetBox[
        StyleBox["\<\"\[FilledCircle]\"\>",
         StripOnInput->False,
         FontSize->8], 50], {
        LineBox[{{3.345404167257819, 4.211675353040555}, {3.036470179420039, 
         4.211675353040555}}], 
        LineBox[{
         Offset[{0, 1.5}, {3.345404167257819, 4.211675353040555}], 
          Offset[{0, -1.5}, {3.345404167257819, 4.211675353040555}]}], 
        LineBox[{
         Offset[{0, 1.5}, {3.036470179420039, 4.211675353040555}], 
          Offset[{0, -1.5}, {3.036470179420039, 4.211675353040555}]}], 
        LineBox[{{3.1865208491845087`, 4.409881148714911}, {
         3.1865208491845087`, 4.018100769704982}}], 
        LineBox[{
         Offset[{1.5, 0}, {3.1865208491845087`, 4.409881148714911}], 
          Offset[{-1.5, 0}, {3.1865208491845087`, 4.409881148714911}]}], 
        LineBox[{
         Offset[{1.5, 0}, {3.1865208491845087`, 4.018100769704982}], 
          Offset[{-1.5, 0}, {3.1865208491845087`, 
           4.018100769704982}]}]}}}, {}}], GraphicsComplexBox[CompressedData["

1:eJxTTMoPSmViYGAwAmIQrXZB4vwilj/2DFBQxN3qZp/G6ADjW5tU9ekJs8L5
l7/+1jncyAHnH/K8dUn6PjecL6W89WFpKz+cv9Crb/GuMkE4P9PtAJe1vzCc
H9u9oFRWXhTO3ylzvPvSeTE4/+SH7DCOpRJwvqNg+BmBaCk4/0nVB9dqDhk4
30adoyTtliyc/0c+zVelVx7O36G7MNdwkwKcz1GQtq1xpiKc33PjXIh1oRKc
n5VU5msarQzn1wgdnD3DVAXOf/HYy8VGSRXOf3Vz9bsJXGpwvsK39e/8HiP4
G4w/e/ieU4fzS6bf/LFlpQacf05++qqzDZpwftPJydvUsrQQ7plpLPHSWRvO
X9MldOW1vg6c37LgxMT54rpw/oQ7ikv3vEfwv1nuEpK6pYeQ3/v16oMt+nD+
A6MW3zWuBnD+UnHdWI5dCH5L/3LxmWqGcL7ADMf/nnMQ/G3GayfqcxnB+csT
WZa+LUXwXRWqn55+heD/LTx84V64MZyfFKL9UvAcgi90sq5J1skEzr9zYfGx
2HUIfnDmC/N9yqZw/pMp/4KDJyL4B4IYPh74g+B7LlTc7VdoBue/aRIxELyH
4J9tW7uzMtwczgcA9xytMQ==
    "], {}]},
  AspectRatio->NCache[GoldenRatio^(-1), 0.6180339887498948],
  Axes->True,
  AxesOrigin->{5., 0},
  BaseStyle->{14, Bold},
  Epilog->InsetBox[
    BoxData[
     FormBox[
      TagBox[
       GridBox[{{
          RowBox[{
            SuperscriptBox["R", "2"], "\[LongEqual]", 
            TagBox[
             InterpretationBox[
             "\"0.15\"", 0.14749149663929656`, AutoDelete -> True], 
             NumberForm[#, 2]& ]}]}}, 
        GridBoxAlignment -> {"Columns" -> {{Left}}}, 
        GridBoxItemSize -> {
         "Columns" -> {{Automatic}}, "Rows" -> {{Automatic}}}], "Column"], 
      TraditionalForm]], {12, 4}],
  Frame->{True, True, False, False},
  FrameLabel->{
    FormBox["\"Burst Size\"", TraditionalForm], 
    FormBox[
    "\"\\!\\(\\*FractionBox[SubscriptBox[\\(k\\), \\(a\\)], SubscriptBox[\\(k\
\\), \\(\\(t\\)\\(-\\)\\)]]\\)\"", TraditionalForm]},
  ImageSize->{730., Automatic},
  PlotLabel->FormBox[
    RowBox[{
     "\"\\!\\(\\*FractionBox[SubscriptBox[\\(k\\), \\(a\\)], \
SubscriptBox[\\(k\\), \\(\\(t\\)\\(-\\)\\)]]\\)\"", "\[Proportional]", 
      TagBox[
       RowBox[{
         InterpretationBox[
         "\"-0.011\"", -0.011169459061809342`, AutoDelete -> True], " ", 
         "\[ScriptCapitalB]", " ", 
         RowBox[{"(", 
           RowBox[{"\[PlusMinus]", 
             TagBox[
              InterpretationBox[
              "\"0.059\"", 0.058776742906531426`, AutoDelete -> True], 
              NumberForm[#, 2]& ]}], ")"}]}], NumberForm[#, 2]& ]}], 
    TraditionalForm],
  PlotRange->{All, All},
  PlotRangeClipping->True,
  PlotRangePadding->{Automatic, Automatic},
  RotateLabel->False]], "Output",
 CellChangeTimes->{
  3.546804464702279*^9, 3.546804643065275*^9, 3.546804822649432*^9, 
   3.546804869250375*^9, 3.546804908756909*^9, 3.5468049813075027`*^9, 
   3.546805577762274*^9, 3.5468056427603693`*^9, {3.546805759980795*^9, 
   3.5468057776270638`*^9}, 3.546805818545402*^9, 3.5468058891599703`*^9, 
   3.5468060131369677`*^9, 3.546806186308992*^9, 3.5468062805104227`*^9, 
   3.546806345909919*^9, 3.546806433038447*^9, 3.546806511454844*^9, 
   3.5468782639750643`*^9, 3.5468784625026007`*^9, 3.546884810865725*^9, 
   3.551626218807743*^9, 3.551627328649864*^9, 3.5516273889295883`*^9, 
   3.5516274262648973`*^9, 3.551627903958128*^9, 3.551627937138904*^9, 
   3.5516280608667717`*^9, 3.551628094291523*^9, 3.551628166939814*^9, 
   3.5516284655761633`*^9, 3.551628501649796*^9, {3.551628536510665*^9, 
   3.551628556050473*^9}, 3.5516285863982763`*^9, 3.551628917958178*^9, 
   3.551628975631146*^9, 3.551629021061078*^9, 3.55162948454777*^9, 
   3.551629535049852*^9, 3.551629687065143*^9, 3.551635878570613*^9, 
   3.551643161694561*^9, 3.551643327786725*^9, 3.551643514674032*^9, 
   3.551643849270377*^9, 3.551644273277485*^9, 3.5516443450886183`*^9}],

Cell[BoxData["\<\"B_ka.pdf\"\>"], "Output",
 CellChangeTimes->{
  3.546804464702279*^9, 3.546804643065275*^9, 3.546804822649432*^9, 
   3.546804869250375*^9, 3.546804908756909*^9, 3.5468049813075027`*^9, 
   3.546805577762274*^9, 3.5468056427603693`*^9, {3.546805759980795*^9, 
   3.5468057776270638`*^9}, 3.546805818545402*^9, 3.5468058891599703`*^9, 
   3.5468060131369677`*^9, 3.546806186308992*^9, 3.5468062805104227`*^9, 
   3.546806345909919*^9, 3.546806433038447*^9, 3.546806511454844*^9, 
   3.5468782639750643`*^9, 3.5468784625026007`*^9, 3.546884810865725*^9, 
   3.551626218807743*^9, 3.551627328649864*^9, 3.5516273889295883`*^9, 
   3.5516274262648973`*^9, 3.551627903958128*^9, 3.551627937138904*^9, 
   3.5516280608667717`*^9, 3.551628094291523*^9, 3.551628166939814*^9, 
   3.5516284655761633`*^9, 3.551628501649796*^9, {3.551628536510665*^9, 
   3.551628556050473*^9}, 3.5516285863982763`*^9, 3.551628917958178*^9, 
   3.551628975631146*^9, 3.551629021061078*^9, 3.55162948454777*^9, 
   3.551629535049852*^9, 3.551629687065143*^9, 3.551635878570613*^9, 
   3.551643161694561*^9, 3.551643327786725*^9, 3.551643514674032*^9, 
   3.551643849270377*^9, 3.551644273277485*^9, 3.5516443463898897`*^9}],

Cell[BoxData[
 GraphicsBox[{GraphicsComplexBox[CompressedData["
1:eJxTTMoPSmViYGAwAmIQzXKhYInBvtv2xosDj9+b8cD+1+czK2cFXbXnEX3g
seXSdXudvmsVRhdv2X+/uMxNI/aC/Zo1J17de/zVvnnKZq+c15ft7dxFdwrJ
fbS3PbXGaaXP5v0imay9gv5v7DexHzr7bM1NezuFyWvOa9y0n2vNuYt38j17
zanN3xb+eWa/+sPLDvNLm+1/upn6NK55Yh8k2bXKIOaY/YXVNy4/Znll33Qs
oX3pp532rSLHywVVz9u/iTyjc/DxNftz97+aGa98bs+yRFDZreOgfeiLnKcb
gy/a35JRSLfivmXPEmes2fD8gv2TugZzsZOX7Hn84j/fD35h7/tffvfLF1fs
ZUJdgyXfPbSfK7qrbvLGy/Z/Dmi+OSL40j5R0dZkestSe+n8KZwNWl/sN/CG
LF9w5Ix9yOuTn5gcbtm/uNRvlmJx2T47bHagMu97+xbO/1OnOc6zD1jJneLE
/Mbe4vdXnzlWR/ZzCn/yuKfx1n7S/9Ci1e9u2kdued9zKfqV/VpBueN9Gg/s
HW4vcXpi/9Xe7E+Jc/uCw/tnXwo8pC39wH71g4sXOn4/th+Nj8EVHwCjlZ1n

    "], {
     {Hue[0.67, 0.6, 0.6], {InsetBox[
        StyleBox["\<\"\[FilledCircle]\"\>",
         StripOnInput->False,
         FontSize->8], 26], {
        LineBox[{{0.46420491843877365`, 0.5186609166094968}, {
         0.4030982052947462, 0.5186609166094968}}], 
        LineBox[{
         Offset[{0, 1.5}, {0.46420491843877365`, 0.5186609166094968}], 
          Offset[{0, -1.5}, {0.46420491843877365`, 0.5186609166094968}]}], 
        LineBox[{
         Offset[{0, 1.5}, {0.4030982052947462, 0.5186609166094968}], 
          Offset[{0, -1.5}, {0.4030982052947462, 0.5186609166094968}]}], 
        LineBox[{{0.4334832769266088, 0.5472787672012299}, {
         0.4334832769266088, 0.48910371846189554`}}], 
        LineBox[{
         Offset[{1.5, 0}, {0.4334832769266088, 0.5472787672012299}], 
          Offset[{-1.5, 0}, {0.4334832769266088, 0.5472787672012299}]}], 
        LineBox[{
         Offset[{1.5, 0}, {0.4334832769266088, 0.48910371846189554`}], 
          Offset[{-1.5, 0}, {0.4334832769266088, 0.48910371846189554`}]}]}}, {
       InsetBox[
        StyleBox["\<\"\[FilledCircle]\"\>",
         StripOnInput->False,
         FontSize->8], 27], {
        LineBox[{{0.37798639036280574`, 0.37223536602717}, {
         0.28890422847222913`, 0.37223536602717}}], 
        LineBox[{
         Offset[{0, 1.5}, {0.37798639036280574`, 0.37223536602717}], 
          Offset[{0, -1.5}, {0.37798639036280574`, 0.37223536602717}]}], 
        LineBox[{
         Offset[{0, 1.5}, {0.28890422847222913`, 0.37223536602717}], 
          Offset[{0, -1.5}, {0.28890422847222913`, 0.37223536602717}]}], 
        LineBox[{{0.33316675741281154`, 0.41311037875865675`}, {
         0.33316675741281154`, 0.32953151916337503`}}], 
        LineBox[{
         Offset[{1.5, 0}, {0.33316675741281154`, 0.41311037875865675`}], 
          Offset[{-1.5, 0}, {0.33316675741281154`, 0.41311037875865675`}]}], 
        LineBox[{
         Offset[{1.5, 0}, {0.33316675741281154`, 0.32953151916337503`}], 
          Offset[{-1.5, 0}, {0.33316675741281154`, 
           0.32953151916337503`}]}]}}, {InsetBox[
        StyleBox["\<\"\[FilledCircle]\"\>",
         StripOnInput->False,
         FontSize->8], 28], {
        LineBox[{{0.4531317981094202, 0.25568587207388255`}, {
         0.38529563479432877`, 0.25568587207388255`}}], 
        LineBox[{
         Offset[{0, 1.5}, {0.4531317981094202, 0.25568587207388255`}], 
          Offset[{0, -1.5}, {0.4531317981094202, 0.25568587207388255`}]}], 
        LineBox[{
         Offset[{0, 1.5}, {0.38529563479432877`, 0.25568587207388255`}], 
          Offset[{0, -1.5}, {0.38529563479432877`, 0.25568587207388255`}]}], 
        LineBox[{{0.4190183811244619, 0.28641428918149586`}, {
         0.4190183811244619, 0.22394508573743577`}}], 
        LineBox[{
         Offset[{1.5, 0}, {0.4190183811244619, 0.28641428918149586`}], 
          Offset[{-1.5, 0}, {0.4190183811244619, 0.28641428918149586`}]}], 
        LineBox[{
         Offset[{1.5, 0}, {0.4190183811244619, 0.22394508573743577`}], 
          Offset[{-1.5, 0}, {0.4190183811244619, 0.22394508573743577`}]}]}}, {
       InsetBox[
        StyleBox["\<\"\[FilledCircle]\"\>",
         StripOnInput->False,
         FontSize->8], 29], {
        LineBox[{{1.3912449998570036`, 0.3112440804964722}, {
         1.3454106003332975`, 0.3112440804964722}}], 
        LineBox[{
         Offset[{0, 1.5}, {1.3912449998570036`, 0.3112440804964722}], 
          Offset[{0, -1.5}, {1.3912449998570036`, 0.3112440804964722}]}], 
        LineBox[{
         Offset[{0, 1.5}, {1.3454106003332975`, 0.3112440804964722}], 
          Offset[{0, -1.5}, {1.3454106003332975`, 0.3112440804964722}]}], 
        LineBox[{{1.3681325122113703`, 0.33203345036966503`}, {
         1.3681325122113703`, 0.28997163637662704`}}], 
        LineBox[{
         Offset[{1.5, 0}, {1.3681325122113703`, 0.33203345036966503`}], 
          Offset[{-1.5, 0}, {1.3681325122113703`, 0.33203345036966503`}]}], 
        LineBox[{
         Offset[{1.5, 0}, {1.3681325122113703`, 0.28997163637662704`}], 
          Offset[{-1.5, 0}, {1.3681325122113703`, 
           0.28997163637662704`}]}]}}, {InsetBox[
        StyleBox["\<\"\[FilledCircle]\"\>",
         StripOnInput->False,
         FontSize->8], 30], {
        LineBox[{{1.1385277846949173`, -0.0753885066776911}, {
         1.0039514213814158`, -0.0753885066776911}}], 
        LineBox[{
         Offset[{0, 1.5}, {1.1385277846949173`, -0.0753885066776911}], 
          Offset[{0, -1.5}, {1.1385277846949173`, -0.0753885066776911}]}], 
        LineBox[{
         Offset[{0, 1.5}, {1.0039514213814158`, -0.0753885066776911}], 
          Offset[{0, -1.5}, {1.0039514213814158`, -0.0753885066776911}]}], 
        LineBox[{{1.0698420743760404`, -0.022471014489615276`}, {
         1.0698420743760404`, -0.13118287696980768`}}], 
        LineBox[{
         Offset[{1.5, 0}, {1.0698420743760404`, -0.022471014489615276`}], 
          Offset[{-1.5, 0}, {1.0698420743760404`, -0.022471014489615276`}]}], 
        LineBox[{
         Offset[{1.5, 0}, {1.0698420743760404`, -0.13118287696980768`}], 
          Offset[{-1.5, 0}, {
           1.0698420743760404`, -0.13118287696980768`}]}]}}, {InsetBox[
        StyleBox["\<\"\[FilledCircle]\"\>",
         StripOnInput->False,
         FontSize->8], 31], {
        LineBox[{{0.903415027190167, 0.4011780747751984}, {0.8660992081159475,
          0.4011780747751984}}], 
        LineBox[{
         Offset[{0, 1.5}, {0.903415027190167, 0.4011780747751984}], 
          Offset[{0, -1.5}, {0.903415027190167, 0.4011780747751984}]}], 
        LineBox[{
         Offset[{0, 1.5}, {0.8660992081159475, 0.4011780747751984}], 
          Offset[{0, -1.5}, {0.8660992081159475, 0.4011780747751984}]}], 
        LineBox[{{0.8846519235915218, 0.41836767443337325`}, {
         0.8846519235915218, 0.3836406615689622}}], 
        LineBox[{
         Offset[{1.5, 0}, {0.8846519235915218, 0.41836767443337325`}], 
          Offset[{-1.5, 0}, {0.8846519235915218, 0.41836767443337325`}]}], 
        LineBox[{
         Offset[{1.5, 0}, {0.8846519235915218, 0.3836406615689622}], 
          Offset[{-1.5, 0}, {0.8846519235915218, 0.3836406615689622}]}]}}, {
       InsetBox[
        StyleBox["\<\"\[FilledCircle]\"\>",
         StripOnInput->False,
         FontSize->8], 32], {
        LineBox[{{0.4115775925511464, 0.47772544066986616`}, {
         0.3747647479036042, 0.47772544066986616`}}], 
        LineBox[{
         Offset[{0, 1.5}, {0.4115775925511464, 0.47772544066986616`}], 
          Offset[{0, -1.5}, {0.4115775925511464, 0.47772544066986616`}]}], 
        LineBox[{
         Offset[{0, 1.5}, {0.3747647479036042, 0.47772544066986616`}], 
          Offset[{0, -1.5}, {0.3747647479036042, 0.47772544066986616`}]}], 
        LineBox[{{0.39311591961859793`, 0.49501457768178736`}, {
         0.39311591961859793`, 0.46010351281635203`}}], 
        LineBox[{
         Offset[{1.5, 0}, {0.39311591961859793`, 0.49501457768178736`}], 
          Offset[{-1.5, 0}, {0.39311591961859793`, 0.49501457768178736`}]}], 
        LineBox[{
         Offset[{1.5, 0}, {0.39311591961859793`, 0.46010351281635203`}], 
          Offset[{-1.5, 0}, {0.39311591961859793`, 
           0.46010351281635203`}]}]}}, {InsetBox[
        StyleBox["\<\"\[FilledCircle]\"\>",
         StripOnInput->False,
         FontSize->8], 33], {
        LineBox[{{0.7578611779334017, 0.07742640583632247}, {
         0.6795947647514641, 0.07742640583632247}}], 
        LineBox[{
         Offset[{0, 1.5}, {0.7578611779334017, 0.07742640583632247}], 
          Offset[{0, -1.5}, {0.7578611779334017, 0.07742640583632247}]}], 
        LineBox[{
         Offset[{0, 1.5}, {0.6795947647514641, 0.07742640583632247}], 
          Offset[{0, -1.5}, {0.6795947647514641, 0.07742640583632247}]}], 
        LineBox[{{0.7183389487005672, 0.11115805075122838`}, {
         0.7183389487005672, 0.04248027556421311}}], 
        LineBox[{
         Offset[{1.5, 0}, {0.7183389487005672, 0.11115805075122838`}], 
          Offset[{-1.5, 0}, {0.7183389487005672, 0.11115805075122838`}]}], 
        LineBox[{
         Offset[{1.5, 0}, {0.7183389487005672, 0.04248027556421311}], 
          Offset[{-1.5, 0}, {0.7183389487005672, 0.04248027556421311}]}]}}, {
       InsetBox[
        StyleBox["\<\"\[FilledCircle]\"\>",
         StripOnInput->False,
         FontSize->8], 34], {
        LineBox[{{0.6755466944145286, 0.17468841864701773`}, {
         0.6169765814837299, 0.17468841864701773`}}], 
        LineBox[{
         Offset[{0, 1.5}, {0.6755466944145286, 0.17468841864701773`}], 
          Offset[{0, -1.5}, {0.6755466944145286, 0.17468841864701773`}]}], 
        LineBox[{
         Offset[{0, 1.5}, {0.6169765814837299, 0.17468841864701773`}], 
          Offset[{0, -1.5}, {0.6169765814837299, 0.17468841864701773`}]}], 
        LineBox[{{0.6460577476920825, 0.20053461570651668`}, {
         0.6460577476920825, 0.14811792817557812`}}], 
        LineBox[{
         Offset[{1.5, 0}, {0.6460577476920825, 0.20053461570651668`}], 
          Offset[{-1.5, 0}, {0.6460577476920825, 0.20053461570651668`}]}], 
        LineBox[{
         Offset[{1.5, 0}, {0.6460577476920825, 0.14811792817557812`}], 
          Offset[{-1.5, 0}, {0.6460577476920825, 0.14811792817557812`}]}]}}, {
       InsetBox[
        StyleBox["\<\"\[FilledCircle]\"\>",
         StripOnInput->False,
         FontSize->8], 35], {
        LineBox[{{0.8518416681100112, 0.10135874323966657`}, {
         0.7751572523737139, 0.10135874323966657`}}], 
        LineBox[{
         Offset[{0, 1.5}, {0.8518416681100112, 0.10135874323966657`}], 
          Offset[{0, -1.5}, {0.8518416681100112, 0.10135874323966657`}]}], 
        LineBox[{
         Offset[{0, 1.5}, {0.7751572523737139, 0.10135874323966657`}], 
          Offset[{0, -1.5}, {0.7751572523737139, 0.10135874323966657`}]}], 
        LineBox[{{0.8130969178795286, 0.13408612519260885`}, {
         0.8130969178795286, 0.06746841105013153}}], 
        LineBox[{
         Offset[{1.5, 0}, {0.8130969178795286, 0.13408612519260885`}], 
          Offset[{-1.5, 0}, {0.8130969178795286, 0.13408612519260885`}]}], 
        LineBox[{
         Offset[{1.5, 0}, {0.8130969178795286, 0.06746841105013153}], 
          Offset[{-1.5, 0}, {0.8130969178795286, 0.06746841105013153}]}]}}, {
       InsetBox[
        StyleBox["\<\"\[FilledCircle]\"\>",
         StripOnInput->False,
         FontSize->8], 36], {
        LineBox[{{0.26750046084853046`, 0.35765103697613543`}, {
         0.2192592497455242, 0.35765103697613543`}}], 
        LineBox[{
         Offset[{0, 1.5}, {0.26750046084853046`, 0.35765103697613543`}], 
          Offset[{0, -1.5}, {0.26750046084853046`, 0.35765103697613543`}]}], 
        LineBox[{
         Offset[{0, 1.5}, {0.2192592497455242, 0.35765103697613543`}], 
          Offset[{0, -1.5}, {0.2192592497455242, 0.35765103697613543`}]}], 
        LineBox[{{0.24331873272436524`, 0.38017984042795944`}, {
         0.24331873272436524`, 0.33458777731374834`}}], 
        LineBox[{
         Offset[{1.5, 0}, {0.24331873272436524`, 0.38017984042795944`}], 
          Offset[{-1.5, 0}, {0.24331873272436524`, 0.38017984042795944`}]}], 
        LineBox[{
         Offset[{1.5, 0}, {0.24331873272436524`, 0.33458777731374834`}], 
          Offset[{-1.5, 0}, {0.24331873272436524`, 
           0.33458777731374834`}]}]}}, {InsetBox[
        StyleBox["\<\"\[FilledCircle]\"\>",
         StripOnInput->False,
         FontSize->8], 37], {
        LineBox[{{0.7676990893134301, 0.13697125160550183`}, {
         0.7115199255126616, 0.13697125160550183`}}], 
        LineBox[{
         Offset[{0, 1.5}, {0.7676990893134301, 0.13697125160550183`}], 
          Offset[{0, -1.5}, {0.7676990893134301, 0.13697125160550183`}]}], 
        LineBox[{
         Offset[{0, 1.5}, {0.7115199255126616, 0.13697125160550183`}], 
          Offset[{0, -1.5}, {0.7115199255126616, 0.13697125160550183`}]}], 
        LineBox[{{0.739404303879377, 0.16147769062383946`}, {
         0.739404303879377, 0.11181600818689455`}}], 
        LineBox[{
         Offset[{1.5, 0}, {0.739404303879377, 0.16147769062383946`}], 
          Offset[{-1.5, 0}, {0.739404303879377, 0.16147769062383946`}]}], 
        LineBox[{
         Offset[{1.5, 0}, {0.739404303879377, 0.11181600818689455`}], 
          Offset[{-1.5, 0}, {0.739404303879377, 0.11181600818689455`}]}]}}, {
       InsetBox[
        StyleBox["\<\"\[FilledCircle]\"\>",
         StripOnInput->False,
         FontSize->8], 38], {
        LineBox[{{0.2915630781126213, 0.4069353110393884}, {
         0.2500045615698951, 0.4069353110393884}}], 
        LineBox[{
         Offset[{0, 1.5}, {0.2915630781126213, 0.4069353110393884}], 
          Offset[{0, -1.5}, {0.2915630781126213, 0.4069353110393884}]}], 
        LineBox[{
         Offset[{0, 1.5}, {0.2500045615698951, 0.4069353110393884}], 
          Offset[{0, -1.5}, {0.2500045615698951, 0.4069353110393884}]}], 
        LineBox[{{0.2707333317263239, 0.42638322752316743`}, {
         0.2707333317263239, 0.3870849212541261}}], 
        LineBox[{
         Offset[{1.5, 0}, {0.2707333317263239, 0.42638322752316743`}], 
          Offset[{-1.5, 0}, {0.2707333317263239, 0.42638322752316743`}]}], 
        LineBox[{
         Offset[{1.5, 0}, {0.2707333317263239, 0.3870849212541261}], 
          Offset[{-1.5, 0}, {0.2707333317263239, 0.3870849212541261}]}]}}, {
       InsetBox[
        StyleBox["\<\"\[FilledCircle]\"\>",
         StripOnInput->False,
         FontSize->8], 39], {
        LineBox[{{0.3215410764107577, 0.29352336330519635`}, {
         0.2074536249891564, 0.29352336330519635`}}], 
        LineBox[{
         Offset[{0, 1.5}, {0.3215410764107577, 0.29352336330519635`}], 
          Offset[{0, -1.5}, {0.3215410764107577, 0.29352336330519635`}]}], 
        LineBox[{
         Offset[{0, 1.5}, {0.2074536249891564, 0.29352336330519635`}], 
          Offset[{0, -1.5}, {0.2074536249891564, 0.29352336330519635`}]}], 
        LineBox[{{0.2641296770429735, 0.3454914986437749}, {
         0.2641296770429735, 0.23866660325080347`}}], 
        LineBox[{
         Offset[{1.5, 0}, {0.2641296770429735, 0.3454914986437749}], 
          Offset[{-1.5, 0}, {0.2641296770429735, 0.3454914986437749}]}], 
        LineBox[{
         Offset[{1.5, 0}, {0.2641296770429735, 0.23866660325080347`}], 
          Offset[{-1.5, 0}, {0.2641296770429735, 0.23866660325080347`}]}]}}, {
       InsetBox[
        StyleBox["\<\"\[FilledCircle]\"\>",
         StripOnInput->False,
         FontSize->8], 40], {
        LineBox[{{0.7803966110611062, 0.3267158820526575}, {
         0.7402981530578392, 0.3267158820526575}}], 
        LineBox[{
         Offset[{0, 1.5}, {0.7803966110611062, 0.3267158820526575}], 
          Offset[{0, -1.5}, {0.7803966110611062, 0.3267158820526575}]}], 
        LineBox[{
         Offset[{0, 1.5}, {0.7402981530578392, 0.3267158820526575}], 
          Offset[{0, -1.5}, {0.7402981530578392, 0.3267158820526575}]}], 
        LineBox[{{0.7602386239399848, 0.3449153467360681}, {
         0.7602386239399848, 0.30813635585166477`}}], 
        LineBox[{
         Offset[{1.5, 0}, {0.7602386239399848, 0.3449153467360681}], 
          Offset[{-1.5, 0}, {0.7602386239399848, 0.3449153467360681}]}], 
        LineBox[{
         Offset[{1.5, 0}, {0.7602386239399848, 0.30813635585166477`}], 
          Offset[{-1.5, 0}, {0.7602386239399848, 0.30813635585166477`}]}]}}, {
       InsetBox[
        StyleBox["\<\"\[FilledCircle]\"\>",
         StripOnInput->False,
         FontSize->8], 41], {
        LineBox[{{0.5850984473729365, 0.30771338821099353`}, {
         0.5357945905804713, 0.30771338821099353`}}], 
        LineBox[{
         Offset[{0, 1.5}, {0.5850984473729365, 0.30771338821099353`}], 
          Offset[{0, -1.5}, {0.5850984473729365, 0.30771338821099353`}]}], 
        LineBox[{
         Offset[{0, 1.5}, {0.5357945905804713, 0.30771338821099353`}], 
          Offset[{0, -1.5}, {0.5357945905804713, 0.30771338821099353`}]}], 
        LineBox[{{0.5603148104079625, 0.3301827040598632}, {
         0.5603148104079625, 0.28468016224212905`}}], 
        LineBox[{
         Offset[{1.5, 0}, {0.5603148104079625, 0.3301827040598632}], 
          Offset[{-1.5, 0}, {0.5603148104079625, 0.3301827040598632}]}], 
        LineBox[{
         Offset[{1.5, 0}, {0.5603148104079625, 0.28468016224212905`}], 
          Offset[{-1.5, 0}, {0.5603148104079625, 0.28468016224212905`}]}]}}, {
       InsetBox[
        StyleBox["\<\"\[FilledCircle]\"\>",
         StripOnInput->False,
         FontSize->8], 42], {
        LineBox[{{0.817638448660644, 0.04202721131020116}, {
         0.7498156286505168, 0.04202721131020116}}], 
        LineBox[{
         Offset[{0, 1.5}, {0.817638448660644, 0.04202721131020116}], 
          Offset[{0, -1.5}, {0.817638448660644, 0.04202721131020116}]}], 
        LineBox[{
         Offset[{0, 1.5}, {0.7498156286505168, 0.04202721131020116}], 
          Offset[{0, -1.5}, {0.7498156286505168, 0.04202721131020116}]}], 
        LineBox[{{0.7834190952835622, 0.07099583949789051}, {
         0.7834190952835622, 0.012172040402336364`}}], 
        LineBox[{
         Offset[{1.5, 0}, {0.7834190952835622, 0.07099583949789051}], 
          Offset[{-1.5, 0}, {0.7834190952835622, 0.07099583949789051}]}], 
        LineBox[{
         Offset[{1.5, 0}, {0.7834190952835622, 0.012172040402336364`}], 
          Offset[{-1.5, 0}, {0.7834190952835622, 
           0.012172040402336364`}]}]}}, {InsetBox[
        StyleBox["\<\"\[FilledCircle]\"\>",
         StripOnInput->False,
         FontSize->8], 43], {
        LineBox[{{1.291960389112463, 0.22475059671715547`}, {
         1.2294720780437196`, 0.22475059671715547`}}], 
        LineBox[{
         Offset[{0, 1.5}, {1.291960389112463, 0.22475059671715547`}], 
          Offset[{0, -1.5}, {1.291960389112463, 0.22475059671715547`}]}], 
        LineBox[{
         Offset[{0, 1.5}, {1.2294720780437196`, 0.22475059671715547`}], 
          Offset[{0, -1.5}, {1.2294720780437196`, 0.22475059671715547`}]}], 
        LineBox[{{1.2603760122501118`, 0.25224846898559294`}, {
         1.2603760122501118`, 0.19639514193437158`}}], 
        LineBox[{
         Offset[{1.5, 0}, {1.2603760122501118`, 0.25224846898559294`}], 
          Offset[{-1.5, 0}, {1.2603760122501118`, 0.25224846898559294`}]}], 
        LineBox[{
         Offset[{1.5, 0}, {1.2603760122501118`, 0.19639514193437158`}], 
          Offset[{-1.5, 0}, {1.2603760122501118`, 
           0.19639514193437158`}]}]}}, {InsetBox[
        StyleBox["\<\"\[FilledCircle]\"\>",
         StripOnInput->False,
         FontSize->8], 44], {
        LineBox[{{0.4345969549683118, 0.3003168614225573}, {
         0.38591672494179297`, 0.3003168614225573}}], 
        LineBox[{
         Offset[{0, 1.5}, {0.4345969549683118, 0.3003168614225573}], 
          Offset[{0, -1.5}, {0.4345969549683118, 0.3003168614225573}]}], 
        LineBox[{
         Offset[{0, 1.5}, {0.38591672494179297`, 0.3003168614225573}], 
          Offset[{0, -1.5}, {0.38591672494179297`, 0.3003168614225573}]}], 
        LineBox[{{0.4101569529517992, 0.32263737796495734`}, {
         0.4101569529517992, 0.27745902612312967`}}], 
        LineBox[{
         Offset[{1.5, 0}, {0.4101569529517992, 0.32263737796495734`}], 
          Offset[{-1.5, 0}, {0.4101569529517992, 0.32263737796495734`}]}], 
        LineBox[{
         Offset[{1.5, 0}, {0.4101569529517992, 0.27745902612312967`}], 
          Offset[{-1.5, 0}, {0.4101569529517992, 0.27745902612312967`}]}]}}, {
       InsetBox[
        StyleBox["\<\"\[FilledCircle]\"\>",
         StripOnInput->False,
         FontSize->8], 45], {
        LineBox[{{1.0167377652050498`, 0.029547074227374917`}, {
         0.9252248695865751, 0.029547074227374917`}}], 
        LineBox[{
         Offset[{0, 1.5}, {1.0167377652050498`, 0.029547074227374917`}], 
          Offset[{0, -1.5}, {1.0167377652050498`, 0.029547074227374917`}]}], 
        LineBox[{
         Offset[{0, 1.5}, {0.9252248695865751, 0.029547074227374917`}], 
          Offset[{0, -1.5}, {0.9252248695865751, 0.029547074227374917`}]}], 
        LineBox[{{0.9703537553675238, 0.06765348193834744}, {
         0.9703537553675238, -0.010121258383293773`}}], 
        LineBox[{
         Offset[{1.5, 0}, {0.9703537553675238, 0.06765348193834744}], 
          Offset[{-1.5, 0}, {0.9703537553675238, 0.06765348193834744}]}], 
        LineBox[{
         Offset[{1.5, 0}, {0.9703537553675238, -0.010121258383293773`}], 
          Offset[{-1.5, 0}, {
           0.9703537553675238, -0.010121258383293773`}]}]}}, {InsetBox[
        StyleBox["\<\"\[FilledCircle]\"\>",
         StripOnInput->False,
         FontSize->8], 46], {
        LineBox[{{0.9262731244897423, -0.15803865201811518`}, {
         0.825937285756822, -0.15803865201811518`}}], 
        LineBox[{
         Offset[{0, 1.5}, {0.9262731244897423, -0.15803865201811518`}], 
          Offset[{0, -1.5}, {0.9262731244897423, -0.15803865201811518`}]}], 
        LineBox[{
         Offset[{0, 1.5}, {0.825937285756822, -0.15803865201811518`}], 
          Offset[{0, -1.5}, {0.825937285756822, -0.15803865201811518`}]}], 
        LineBox[{{0.875397868539304, -0.1179664292054979}, {
         0.875397868539304, -0.19967606643087135`}}], 
        LineBox[{
         Offset[{1.5, 0}, {0.875397868539304, -0.1179664292054979}], 
          Offset[{-1.5, 0}, {0.875397868539304, -0.1179664292054979}]}], 
        LineBox[{
         Offset[{1.5, 0}, {0.875397868539304, -0.19967606643087135`}], 
          Offset[{-1.5, 0}, {0.875397868539304, -0.19967606643087135`}]}]}}, {
       InsetBox[
        StyleBox["\<\"\[FilledCircle]\"\>",
         StripOnInput->False,
         FontSize->8], 47], {
        LineBox[{{0.9423907239660974, 0.40519224324815994`}, {
         0.8806721264122632, 0.40519224324815994`}}], 
        LineBox[{
         Offset[{0, 1.5}, {0.9423907239660974, 0.40519224324815994`}], 
          Offset[{0, -1.5}, {0.9423907239660974, 0.40519224324815994`}]}], 
        LineBox[{
         Offset[{0, 1.5}, {0.8806721264122632, 0.40519224324815994`}], 
          Offset[{0, -1.5}, {0.8806721264122632, 0.40519224324815994`}]}], 
        LineBox[{{0.9112388062208946, 0.43339523382696066`}, {
         0.9112388062208946, 0.3760405173946361}}], 
        LineBox[{
         Offset[{1.5, 0}, {0.9112388062208946, 0.43339523382696066`}], 
          Offset[{-1.5, 0}, {0.9112388062208946, 0.43339523382696066`}]}], 
        LineBox[{
         Offset[{1.5, 0}, {0.9112388062208946, 0.3760405173946361}], 
          Offset[{-1.5, 0}, {0.9112388062208946, 0.3760405173946361}]}]}}, {
       InsetBox[
        StyleBox["\<\"\[FilledCircle]\"\>",
         StripOnInput->False,
         FontSize->8], 48], {
        LineBox[{{0.8498543926593832, 0.5049508942616306}, {
         0.7979605331215328, 0.5049508942616306}}], 
        LineBox[{
         Offset[{0, 1.5}, {0.8498543926593832, 0.5049508942616306}], 
          Offset[{0, -1.5}, {0.8498543926593832, 0.5049508942616306}]}], 
        LineBox[{
         Offset[{0, 1.5}, {0.7979605331215328, 0.5049508942616306}], 
          Offset[{0, -1.5}, {0.7979605331215328, 0.5049508942616306}]}], 
        LineBox[{{0.8237087967551232, 0.529125436210548}, {0.8237087967551232,
          0.48007845066526256`}}], 
        LineBox[{
         Offset[{1.5, 0}, {0.8237087967551232, 0.529125436210548}], 
          Offset[{-1.5, 0}, {0.8237087967551232, 0.529125436210548}]}], 
        LineBox[{
         Offset[{1.5, 0}, {0.8237087967551232, 0.48007845066526256`}], 
          Offset[{-1.5, 0}, {0.8237087967551232, 0.48007845066526256`}]}]}}, {
       InsetBox[
        StyleBox["\<\"\[FilledCircle]\"\>",
         StripOnInput->False,
         FontSize->8], 49], {
        LineBox[{{1.3727355826221583`, -0.15333643716619044`}, {
         1.2847278069522994`, -0.15333643716619044`}}], 
        LineBox[{
         Offset[{0, 1.5}, {1.3727355826221583`, -0.15333643716619044`}], 
          Offset[{0, -1.5}, {1.3727355826221583`, -0.15333643716619044`}]}], 
        LineBox[{
         Offset[{0, 1.5}, {1.2847278069522994`, -0.15333643716619044`}], 
          Offset[{0, -1.5}, {1.2847278069522994`, -0.15333643716619044`}]}], 
        LineBox[{{1.3280985453872773`, -0.11879668348829121`}, {
         1.3280985453872773`, -0.1890476979684081}}], 
        LineBox[{
         Offset[{1.5, 0}, {1.3280985453872773`, -0.11879668348829121`}], 
          Offset[{-1.5, 0}, {1.3280985453872773`, -0.11879668348829121`}]}], 
        LineBox[{
         Offset[{1.5, 0}, {1.3280985453872773`, -0.1890476979684081}], 
          Offset[{-1.5, 0}, {1.3280985453872773`, -0.1890476979684081}]}]}}, {
       InsetBox[
        StyleBox["\<\"\[FilledCircle]\"\>",
         StripOnInput->False,
         FontSize->8], 50], {
        LineBox[{{0.5244485935556892, 0.6244548872482673}, {
         0.48236902035832924`, 0.6244548872482673}}], 
        LineBox[{
         Offset[{0, 1.5}, {0.5244485935556892, 0.6244548872482673}], 
          Offset[{0, -1.5}, {0.5244485935556892, 0.6244548872482673}]}], 
        LineBox[{
         Offset[{0, 1.5}, {0.48236902035832924`, 0.6244548872482673}], 
          Offset[{0, -1.5}, {0.48236902035832924`, 0.6244548872482673}]}], 
        LineBox[{{0.5033167643838, 0.6444268848980345}, {0.5033167643838, 
         0.604020824193723}}], 
        LineBox[{
         Offset[{1.5, 0}, {0.5033167643838, 0.6444268848980345}], 
          Offset[{-1.5, 0}, {0.5033167643838, 0.6444268848980345}]}], 
        LineBox[{
         Offset[{1.5, 0}, {0.5033167643838, 0.604020824193723}], 
          Offset[{-1.5, 0}, {0.5033167643838, 
           0.604020824193723}]}]}}}, {}}], {{}, {}, 
    {RGBColor[1, 0, 0], Thickness[Large], LineBox[CompressedData["
1:eJwV0Gs01AkABfBpI2rLI0svnBF1pE2kNj3G7WjzSh4Tzca0OVOk1hapKOVR
g7DZU3lMUyE7Myi2xHhrvBoSzT/GYyg0maLJ218qae2He+6nez/8jFin6L4/
UCiUfXP5v6NGluZor5Fgi0ncUNM9Gc7wmuMPW0iQRi30+ZYug//BqwF5OyRQ
N+ht3ZAmg0vtt42OdAm6dbeUJXJl0E8dKIqMkOCy2psYt5syFNk8qRuRSfDi
gzVVypZhSrx51M+egH/+AL37mAzr9fp+3DNDgGvjUDK4QYYuY1nGSXYLKGHL
tO0fdULqbOl8e7wVltrb6j9t78SyvJw1tw62IXk4JZms70D6xTqmSm87podU
xq32duD0MZv7p506YWr/9MHT9nbEVXt5ukhlYNQkT6T+1o5Beqr51wPdKGFn
7i9+1Yak75sMH4he4V3GPG2z421grwr6o8GuBz/1BjJfK6UQ0TUkAwW9WBKy
SbX/nBSZfb4WQ3/1wfqAhXirihSxEt1sfdc3OMqw0W2KbYW2M3l/n4oc3o/T
qgt0WkGjCJjCBjnoGzVnupNboEH48aPj3uLiRLmL+8oWsDcwzjNo/QjSLp9d
kfUSd2uWzxymKODn3rjT2OwlvBULF50oUsBUub4zQkigAk3i+2HvMCC4O89g
K4FqYdpKD9p7FO1PjdE4J0FAacbn2bH32LyEUxeX+AKlk8GxfcIBPF5Uahhz
sxm5lecyagMG0VAebrUupwm7M+PcNKkfYPu1ItSv9jkuPfnz4XX5B1SEr+oy
aWwE0z/qli5HiRdCw6m4N8/Q4+i3iWB+RI+FrXmgogEq9t6sCYMheGzvSRkd
qofkZYTB8pYhsD4Zli1Tqwct6WxscPIwAqcjPosWi+HWz71I7B2BXl70hIbx
U6i7EeopsyOgjs43nKbVIf+80sjRZxRmIZlHWXtqYXljgWpD2Sga8xW+wYdq
cNkuHnL9MQRYOF5RZVVDUM3HpdAx8Fju3jYhVbjj5Jjg3DIGth2vfvVqEY6c
8jQvthpHles7refmlfjm9TklM3EcP1cFSaqY5fCXqzLWjY0jqYQmLjlSCkEI
l9XvPoG65i8GiuBiFLWKrai5EzB1mqf8nS8E57k389OSSbBdHEa7HhbAOf6q
k+vxSSwv6zzB685HywEau7tmEmdsvewytR7BTOSlO9+EBIdvXfgrLRcew5oB
D8JJPEpyFffezobP+vFtuyJJ+EwQHTkJ2Qjwl6q1RZHQotMHg8OywZZz/pll
kwjU9Fys7p2NgnajbvcEEtbxXnSLldlYKrJymk4lURLh2xPJyQLxN8N0Tz6J
qhNhU0bJArxq2jYlezy3fzaj9pEtwMBC/bqThSSopuEris4IQGH3HeYUk4hU
RO508hBgY+jxVGUlCQefmMundQRI9AlbcKORBOF5XaP2Oh/cu4eka5tIhBYu
pV6L4kPQhczyZhKmOkmWjCA+nnio2CgIEleJFA+lGx/DDtfOWnfM/e29w9XR
4uNL9KndzZ0kpnMMcl9/52FBrbs2q4tEtnp6ZdYID4Y0vbyE1yQo4nt9OyQ8
mF2YvkDtnfMyMR5XFfHwS3GXg7BvzusKbz7xLw+2kxV6TvI5L/kaXW4aD/ss
0/t73pJo2JW19mgiD/8Ba85zzQ==
      "]]}}},
  AspectRatio->NCache[GoldenRatio^(-1), 0.6180339887498948],
  Axes->True,
  AxesOrigin->{0.4, 0},
  BaseStyle->{14, Bold},
  Epilog->InsetBox[
    BoxData[
     FormBox[
      TagBox[
       GridBox[{{
          RowBox[{
            SuperscriptBox["R", "2"], "\[LongEqual]", 
            TagBox[
             InterpretationBox[
             "\"0.26\"", 0.2577384157510666, AutoDelete -> True], 
             NumberForm[#, 2]& ]}]}, {
          RowBox[{"\[ScriptP]", "\[LongEqual]", 
            TagBox[
             InterpretationBox[
             "\"0.0096\"", 0.009579032902579627, AutoDelete -> True], 
             NumberForm[#, 2]& ]}]}}, 
        GridBoxAlignment -> {"Columns" -> {{Left}}}, 
        GridBoxItemSize -> {
         "Columns" -> {{Automatic}}, "Rows" -> {{Automatic}}}], "Column"], 
      TraditionalForm]], {1.2, 0.5}],
  Frame->{True, True, False, False},
  FrameLabel->{
    FormBox[
    "\"\\!\\(\\*SubscriptBox[\\(Log\\), \\(10\\)]\\)(Burst Size)\"", 
     TraditionalForm], 
    FormBox[
    "\"\\!\\(\\*SubscriptBox[\\(Log\\), \
\\(10\\)]\\)\\!\\(\\*FractionBox[SubscriptBox[\\(k\\), \\(a\\)], \
SubscriptBox[\\(k\\), \\(\\(t\\)\\(-\\)\\)]]\\)\"", TraditionalForm]},
  ImageSize->{730., Automatic},
  PlotLabel->FormBox[
    RowBox[{
     "\"\\!\\(\\*SubscriptBox[\\(Log\\), \
\\(10\\)]\\)[\\!\\(\\*FractionBox[SubscriptBox[\\(k\\), \\(a\\)], \
SubscriptBox[\\(k\\), \\(\\(t\\)\\(-\\)\\)]]\\)]\"", "\[Proportional]", 
      TagBox[
       RowBox[{
         InterpretationBox[
         "\"-0.32\"", -0.3203656296652195, AutoDelete -> True], " ", 
         RowBox[{"(", 
           RowBox[{"\[PlusMinus]", 
             TagBox[
              InterpretationBox[
              "\"0.23\"", 0.23450900756893114`, AutoDelete -> True], 
              NumberForm[#, 2]& ]}], ")"}], " ", 
         RowBox[{
           SubscriptBox["Log", 
            InterpretationBox["\"10\"", 10, Editable -> False]], "(", 
           "\[ScriptCapitalB]", ")"}]}], NumberForm[#, 2]& ]}], 
    TraditionalForm],
  PlotRange->{All, All},
  PlotRangeClipping->True,
  PlotRangePadding->{Automatic, Automatic},
  RotateLabel->False]], "Output",
 CellChangeTimes->{
  3.546804464702279*^9, 3.546804643065275*^9, 3.546804822649432*^9, 
   3.546804869250375*^9, 3.546804908756909*^9, 3.5468049813075027`*^9, 
   3.546805577762274*^9, 3.5468056427603693`*^9, {3.546805759980795*^9, 
   3.5468057776270638`*^9}, 3.546805818545402*^9, 3.5468058891599703`*^9, 
   3.5468060131369677`*^9, 3.546806186308992*^9, 3.5468062805104227`*^9, 
   3.546806345909919*^9, 3.546806433038447*^9, 3.546806511454844*^9, 
   3.5468782639750643`*^9, 3.5468784625026007`*^9, 3.546884810865725*^9, 
   3.551626218807743*^9, 3.551627328649864*^9, 3.5516273889295883`*^9, 
   3.5516274262648973`*^9, 3.551627903958128*^9, 3.551627937138904*^9, 
   3.5516280608667717`*^9, 3.551628094291523*^9, 3.551628166939814*^9, 
   3.5516284655761633`*^9, 3.551628501649796*^9, {3.551628536510665*^9, 
   3.551628556050473*^9}, 3.5516285863982763`*^9, 3.551628917958178*^9, 
   3.551628975631146*^9, 3.551629021061078*^9, 3.55162948454777*^9, 
   3.551629535049852*^9, 3.551629687065143*^9, 3.551635878570613*^9, 
   3.551643161694561*^9, 3.551643327786725*^9, 3.551643514674032*^9, 
   3.551643849270377*^9, 3.551644273277485*^9, 3.551644347092861*^9}],

Cell[BoxData["\<\"logB_logka.pdf\"\>"], "Output",
 CellChangeTimes->{
  3.546804464702279*^9, 3.546804643065275*^9, 3.546804822649432*^9, 
   3.546804869250375*^9, 3.546804908756909*^9, 3.5468049813075027`*^9, 
   3.546805577762274*^9, 3.5468056427603693`*^9, {3.546805759980795*^9, 
   3.5468057776270638`*^9}, 3.546805818545402*^9, 3.5468058891599703`*^9, 
   3.5468060131369677`*^9, 3.546806186308992*^9, 3.5468062805104227`*^9, 
   3.546806345909919*^9, 3.546806433038447*^9, 3.546806511454844*^9, 
   3.5468782639750643`*^9, 3.5468784625026007`*^9, 3.546884810865725*^9, 
   3.551626218807743*^9, 3.551627328649864*^9, 3.5516273889295883`*^9, 
   3.5516274262648973`*^9, 3.551627903958128*^9, 3.551627937138904*^9, 
   3.5516280608667717`*^9, 3.551628094291523*^9, 3.551628166939814*^9, 
   3.5516284655761633`*^9, 3.551628501649796*^9, {3.551628536510665*^9, 
   3.551628556050473*^9}, 3.5516285863982763`*^9, 3.551628917958178*^9, 
   3.551628975631146*^9, 3.551629021061078*^9, 3.55162948454777*^9, 
   3.551629535049852*^9, 3.551629687065143*^9, 3.551635878570613*^9, 
   3.551643161694561*^9, 3.551643327786725*^9, 3.551643514674032*^9, 
   3.551643849270377*^9, 3.551644273277485*^9, 3.5516443481578093`*^9}],

Cell[BoxData[
 GraphicsBox[{GraphicsComplexBox[CompressedData["
1:eJxTTMoPSmViYGAwAmIQ3bxvgf4LbkUHJYGQ5u0LP9unaDe1Td4l7PDJ7mLn
C9Nv9qcvO5W/yRJyqH21TsJhzm/7y7Jvtt+64eTwLKVtVm7tU/t5Nzrn3lip
5FBYlPTPi/un/Z2Wn7G6eYYOWzVe+5yQeW5vY1p0ZWeDjINzXW9+/Qw2h4ha
LSCScPi72ubNqgmf7KPyrc85NEo6bLg2T8dLhcGhd8Odyxze8g5TLSOU78xi
cfgeaMOpYM7vkM3w7pNey0d7ORC4J+PA5H3k4MaJP+wdH324Vd0l5LC6zMhJ
MPSn/a8l/kDE43BiakTL/O2f7S+o199ddFPNIUuk0G2u61f7OxfK1+eEyTiU
rWM8uDv/k31Qo/66uguSDpwdWb9mHPxmb7Bgf8M/JisHxys1E9fN/mRvW/uw
IuGLsMOhBNGbbrp/7HemcFy7+EzJIf3e6rivuQwOBxS23DsRIOKwMufJhhVM
3+25dTYcYOo2cnhtErTc3/+Hfe3KBVencxk71K/ssRLJuWd/xe7tZbu32g5J
+vzCutrv7X8sVSx6/lHD4fcs27zz2W/sR+NjcMUHAK3rfEM=
    "], {
     {Hue[0.67, 0.6, 0.6], {InsetBox[
        StyleBox["\<\"\[FilledCircle]\"\>",
         StripOnInput->False,
         FontSize->8], 26], {
        LineBox[{{9.133720930232558, 1.2269816522612094`}, {
         7.9563953488372094`, 1.2269816522612094`}}], 
        LineBox[{
         Offset[{0, 1.5}, {9.133720930232558, 1.2269816522612094`}], 
          Offset[{0, -1.5}, {9.133720930232558, 1.2269816522612094`}]}], 
        LineBox[{
         Offset[{0, 1.5}, {7.9563953488372094`, 1.2269816522612094`}], 
          Offset[{0, -1.5}, {7.9563953488372094`, 1.2269816522612094`}]}], 
        LineBox[{{8.523255813953488, 1.5618752922269983`}, {8.523255813953488,
          0.8017730753272438}}], 
        LineBox[{
         Offset[{1.5, 0}, {8.523255813953488, 1.5618752922269983`}], 
          Offset[{-1.5, 0}, {8.523255813953488, 1.5618752922269983`}]}], 
        LineBox[{
         Offset[{1.5, 0}, {8.523255813953488, 0.8017730753272438}], 
          Offset[{-1.5, 0}, {8.523255813953488, 0.8017730753272438}]}]}}, {
       InsetBox[
        StyleBox["\<\"\[FilledCircle]\"\>",
         StripOnInput->False,
         FontSize->8], 27], {
        LineBox[{{5.440677966101695, 1.3881612189761054`}, {4.436440677966102,
          1.3881612189761054`}}], 
        LineBox[{
         Offset[{0, 1.5}, {5.440677966101695, 1.3881612189761054`}], 
          Offset[{0, -1.5}, {5.440677966101695, 1.3881612189761054`}]}], 
        LineBox[{
         Offset[{0, 1.5}, {4.436440677966102, 1.3881612189761054`}], 
          Offset[{0, -1.5}, {4.436440677966102, 1.3881612189761054`}]}], 
        LineBox[{{4.932203389830509, 1.7342365334882874`}, {4.932203389830509,
          0.9670989116559098}}], 
        LineBox[{
         Offset[{1.5, 0}, {4.932203389830509, 1.7342365334882874`}], 
          Offset[{-1.5, 0}, {4.932203389830509, 1.7342365334882874`}]}], 
        LineBox[{
         Offset[{1.5, 0}, {4.932203389830509, 0.9670989116559098}], 
          Offset[{-1.5, 0}, {4.932203389830509, 0.9670989116559098}]}]}}, {
       InsetBox[
        StyleBox["\<\"\[FilledCircle]\"\>",
         StripOnInput->False,
         FontSize->8], 28], {
        LineBox[{{4.969879518072289, 1.7256470646085795`}, {4.253012048192771,
          1.7256470646085795`}}], 
        LineBox[{
         Offset[{0, 1.5}, {4.969879518072289, 1.7256470646085795`}], 
          Offset[{0, -1.5}, {4.969879518072289, 1.7256470646085795`}]}], 
        LineBox[{
         Offset[{0, 1.5}, {4.253012048192771, 1.7256470646085795`}], 
          Offset[{0, -1.5}, {4.253012048192771, 1.7256470646085795`}]}], 
        LineBox[{{4.604417670682731, 2.2918725531973276`}, {4.604417670682731,
          1.114942750360884}}], 
        LineBox[{
         Offset[{1.5, 0}, {4.604417670682731, 2.2918725531973276`}], 
          Offset[{-1.5, 0}, {4.604417670682731, 2.2918725531973276`}]}], 
        LineBox[{
         Offset[{1.5, 0}, {4.604417670682731, 1.114942750360884}], 
          Offset[{-1.5, 0}, {4.604417670682731, 1.114942750360884}]}]}}, {
       InsetBox[
        StyleBox["\<\"\[FilledCircle]\"\>",
         StripOnInput->False,
         FontSize->8], 29], {
        LineBox[{{39.24514563106796, 0.6715610521379431}, {36.16626213592233, 
         0.6715610521379431}}], 
        LineBox[{
         Offset[{0, 1.5}, {39.24514563106796, 0.6715610521379431}], 
          Offset[{0, -1.5}, {39.24514563106796, 0.6715610521379431}]}], 
        LineBox[{
         Offset[{0, 1.5}, {36.16626213592233, 0.6715610521379431}], 
          Offset[{0, -1.5}, {36.16626213592233, 0.6715610521379431}]}], 
        LineBox[{{37.69417475728155, 0.8468502260131088}, {37.69417475728155, 
         0.4949257434083807}}], 
        LineBox[{
         Offset[{1.5, 0}, {37.69417475728155, 0.8468502260131088}], 
          Offset[{-1.5, 0}, {37.69417475728155, 0.8468502260131088}]}], 
        LineBox[{
         Offset[{1.5, 0}, {37.69417475728155, 0.4949257434083807}], 
          Offset[{-1.5, 0}, {37.69417475728155, 0.4949257434083807}]}]}}, {
       InsetBox[
        StyleBox["\<\"\[FilledCircle]\"\>",
         StripOnInput->False,
         FontSize->8], 30], {
        LineBox[{{10.774038461538462`, 1.5652570664307428`}, {
         7.923076923076923, 1.5652570664307428`}}], 
        LineBox[{
         Offset[{0, 1.5}, {10.774038461538462`, 1.5652570664307428`}], 
          Offset[{0, -1.5}, {10.774038461538462`, 1.5652570664307428`}]}], 
        LineBox[{
         Offset[{0, 1.5}, {7.923076923076923, 1.5652570664307428`}], 
          Offset[{0, -1.5}, {7.923076923076923, 1.5652570664307428`}]}], 
        LineBox[{{9.33173076923077, 1.9537311327124067`}, {9.33173076923077, 
         1.2012312270197831`}}], 
        LineBox[{
         Offset[{1.5, 0}, {9.33173076923077, 1.9537311327124067`}], 
          Offset[{-1.5, 0}, {9.33173076923077, 1.9537311327124067`}]}], 
        LineBox[{
         Offset[{1.5, 0}, {9.33173076923077, 1.2012312270197831`}], 
          Offset[{-1.5, 0}, {9.33173076923077, 1.2012312270197831`}]}]}}, {
       InsetBox[
        StyleBox["\<\"\[FilledCircle]\"\>",
         StripOnInput->False,
         FontSize->8], 31], {
        LineBox[{{18.08958130477118, 0.722263479453679}, {16.802336903602725`,
          0.722263479453679}}], 
        LineBox[{
         Offset[{0, 1.5}, {18.08958130477118, 0.722263479453679}], 
          Offset[{0, -1.5}, {18.08958130477118, 0.722263479453679}]}], 
        LineBox[{
         Offset[{0, 1.5}, {16.802336903602725`, 0.722263479453679}], 
          Offset[{0, -1.5}, {16.802336903602725`, 0.722263479453679}]}], 
        LineBox[{{17.430379746835442`, 0.8692750340190282}, {
         17.430379746835442`, 0.5767051815344209}}], 
        LineBox[{
         Offset[{1.5, 0}, {17.430379746835442`, 0.8692750340190282}], 
          Offset[{-1.5, 0}, {17.430379746835442`, 0.8692750340190282}]}], 
        LineBox[{
         Offset[{1.5, 0}, {17.430379746835442`, 0.5767051815344209}], 
          Offset[{-1.5, 0}, {17.430379746835442`, 0.5767051815344209}]}]}}, {
       InsetBox[
        StyleBox["\<\"\[FilledCircle]\"\>",
         StripOnInput->False,
         FontSize->8], 32], {
        LineBox[{{7.438563327032136, 2.824461814408808}, {6.817580340264651, 
         2.824461814408808}}], 
        LineBox[{
         Offset[{0, 1.5}, {7.438563327032136, 2.824461814408808}], 
          Offset[{0, -1.5}, {7.438563327032136, 2.824461814408808}]}], 
        LineBox[{
         Offset[{0, 1.5}, {6.817580340264651, 2.824461814408808}], 
          Offset[{0, -1.5}, {6.817580340264651, 2.824461814408808}]}], 
        LineBox[{{7.125708884688091, 4.676409743432894}, {7.125708884688091, 
         0.8766033461723846}}], 
        LineBox[{
         Offset[{1.5, 0}, {7.125708884688091, 4.676409743432894}], 
          Offset[{-1.5, 0}, {7.125708884688091, 4.676409743432894}]}], 
        LineBox[{
         Offset[{1.5, 0}, {7.125708884688091, 0.8766033461723846}], 
          Offset[{-1.5, 0}, {7.125708884688091, 0.8766033461723846}]}]}}, {
       InsetBox[
        StyleBox["\<\"\[FilledCircle]\"\>",
         StripOnInput->False,
         FontSize->8], 33], {
        LineBox[{{6.535269709543568, 1.1603192546851908`}, {5.566390041493776,
          1.1603192546851908`}}], 
        LineBox[{
         Offset[{0, 1.5}, {6.535269709543568, 1.1603192546851908`}], 
          Offset[{0, -1.5}, {6.535269709543568, 1.1603192546851908`}]}], 
        LineBox[{
         Offset[{0, 1.5}, {5.566390041493776, 1.1603192546851908`}], 
          Offset[{0, -1.5}, {5.566390041493776, 1.1603192546851908`}]}], 
        LineBox[{{6.04149377593361, 1.3754000428650501`}, {6.04149377593361, 
         0.9295058770297284}}], 
        LineBox[{
         Offset[{1.5, 0}, {6.04149377593361, 1.3754000428650501`}], 
          Offset[{-1.5, 0}, {6.04149377593361, 1.3754000428650501`}]}], 
        LineBox[{
         Offset[{1.5, 0}, {6.04149377593361, 0.9295058770297284}], 
          Offset[{-1.5, 0}, {6.04149377593361, 0.9295058770297284}]}]}}, {
       InsetBox[
        StyleBox["\<\"\[FilledCircle]\"\>",
         StripOnInput->False,
         FontSize->8], 34], {
        LineBox[{{6.7972027972027975`, 2.0177196012471867`}, {
         5.956643356643356, 2.0177196012471867`}}], 
        LineBox[{
         Offset[{0, 1.5}, {6.7972027972027975`, 2.0177196012471867`}], 
          Offset[{0, -1.5}, {6.7972027972027975`, 2.0177196012471867`}]}], 
        LineBox[{
         Offset[{0, 1.5}, {5.956643356643356, 2.0177196012471867`}], 
          Offset[{0, -1.5}, {5.956643356643356, 2.0177196012471867`}]}], 
        LineBox[{{6.376223776223776, 2.595322986042257}, {6.376223776223776, 
         1.363660301084073}}], 
        LineBox[{
         Offset[{1.5, 0}, {6.376223776223776, 2.595322986042257}], 
          Offset[{-1.5, 0}, {6.376223776223776, 2.595322986042257}]}], 
        LineBox[{
         Offset[{1.5, 0}, {6.376223776223776, 1.363660301084073}], 
          Offset[{-1.5, 0}, {6.376223776223776, 1.363660301084073}]}]}}, {
       InsetBox[
        StyleBox["\<\"\[FilledCircle]\"\>",
         StripOnInput->False,
         FontSize->8], 35], {
        LineBox[{{8.568965517241379, 2.575615192537223}, {7.112068965517241, 
         2.575615192537223}}], 
        LineBox[{
         Offset[{0, 1.5}, {8.568965517241379, 2.575615192537223}], 
          Offset[{0, -1.5}, {8.568965517241379, 2.575615192537223}]}], 
        LineBox[{
         Offset[{0, 1.5}, {7.112068965517241, 2.575615192537223}], 
          Offset[{0, -1.5}, {7.112068965517241, 2.575615192537223}]}], 
        LineBox[{{7.823275862068965, 2.9116598276914623`}, {7.823275862068965,
          2.1004246436675755`}}], 
        LineBox[{
         Offset[{1.5, 0}, {7.823275862068965, 2.9116598276914623`}], 
          Offset[{-1.5, 0}, {7.823275862068965, 2.9116598276914623`}]}], 
        LineBox[{
         Offset[{1.5, 0}, {7.823275862068965, 2.1004246436675755`}], 
          Offset[{-1.5, 0}, {7.823275862068965, 2.1004246436675755`}]}]}}, {
       InsetBox[
        StyleBox["\<\"\[FilledCircle]\"\>",
         StripOnInput->False,
         FontSize->8], 36], {
        LineBox[{{4.113866967305524, 1.0947713365021865`}, {3.694475760992108,
          1.0947713365021865`}}], 
        LineBox[{
         Offset[{0, 1.5}, {4.113866967305524, 1.0947713365021865`}], 
          Offset[{0, -1.5}, {4.113866967305524, 1.0947713365021865`}]}], 
        LineBox[{
         Offset[{0, 1.5}, {3.694475760992108, 1.0947713365021865`}], 
          Offset[{0, -1.5}, {3.694475760992108, 1.0947713365021865`}]}], 
        LineBox[{{3.9019165727170235`, 1.2735216090547885`}, {
         3.9019165727170235`, 0.9060259127551448}}], 
        LineBox[{
         Offset[{1.5, 0}, {3.9019165727170235`, 1.2735216090547885`}], 
          Offset[{-1.5, 0}, {3.9019165727170235`, 1.2735216090547885`}]}], 
        LineBox[{
         Offset[{1.5, 0}, {3.9019165727170235`, 0.9060259127551448}], 
          Offset[{-1.5, 0}, {3.9019165727170235`, 0.9060259127551448}]}]}}, {
       InsetBox[
        StyleBox["\<\"\[FilledCircle]\"\>",
         StripOnInput->False,
         FontSize->8], 37], {
        LineBox[{{7.667892156862745, 1.5355699128164706`}, {6.783088235294118,
          1.5355699128164706`}}], 
        LineBox[{
         Offset[{0, 1.5}, {7.667892156862745, 1.5355699128164706`}], 
          Offset[{0, -1.5}, {7.667892156862745, 1.5355699128164706`}]}], 
        LineBox[{
         Offset[{0, 1.5}, {6.783088235294118, 1.5355699128164706`}], 
          Offset[{0, -1.5}, {6.783088235294118, 1.5355699128164706`}]}], 
        LineBox[{{7.216911764705882, 1.9231042325554986`}, {7.216911764705882,
          1.1723607347148413`}}], 
        LineBox[{
         Offset[{1.5, 0}, {7.216911764705882, 1.9231042325554986`}], 
          Offset[{-1.5, 0}, {7.216911764705882, 1.9231042325554986`}]}], 
        LineBox[{
         Offset[{1.5, 0}, {7.216911764705882, 1.1723607347148413`}], 
          Offset[{-1.5, 0}, {7.216911764705882, 1.1723607347148413`}]}]}}, {
       InsetBox[
        StyleBox["\<\"\[FilledCircle]\"\>",
         StripOnInput->False,
         FontSize->8], 38], {
        LineBox[{{4.8619047619047615`, 1.5832684121918799`}, {
         4.413333333333333, 1.5832684121918799`}}], 
        LineBox[{
         Offset[{0, 1.5}, {4.8619047619047615`, 1.5832684121918799`}], 
          Offset[{0, -1.5}, {4.8619047619047615`, 1.5832684121918799`}]}], 
        LineBox[{
         Offset[{0, 1.5}, {4.413333333333333, 1.5832684121918799`}], 
          Offset[{0, -1.5}, {4.413333333333333, 1.5832684121918799`}]}], 
        LineBox[{{4.635238095238095, 1.9568903702620475`}, {4.635238095238095,
          1.2058688419093924`}}], 
        LineBox[{
         Offset[{1.5, 0}, {4.635238095238095, 1.9568903702620475`}], 
          Offset[{-1.5, 0}, {4.635238095238095, 1.9568903702620475`}]}], 
        LineBox[{
         Offset[{1.5, 0}, {4.635238095238095, 1.2058688419093924`}], 
          Offset[{-1.5, 0}, {4.635238095238095, 1.2058688419093924`}]}]}}, {
       InsetBox[
        StyleBox["\<\"\[FilledCircle]\"\>",
         StripOnInput->False,
         FontSize->8], 39], {
        LineBox[{{4., 1.2323298616187106`}, {3.0944444444444446`, 
         1.2323298616187106`}}], 
        LineBox[{
         Offset[{0, 1.5}, {4., 1.2323298616187106`}], 
          Offset[{0, -1.5}, {4., 1.2323298616187106`}]}], 
        LineBox[{
         Offset[{0, 1.5}, {3.0944444444444446`, 1.2323298616187106`}], 
          Offset[{0, -1.5}, {3.0944444444444446`, 1.2323298616187106`}]}], 
        LineBox[{{3.5388888888888888`, 1.5650053039567842`}, {
         3.5388888888888888`, 0.8307046589515494}}], 
        LineBox[{
         Offset[{1.5, 0}, {3.5388888888888888`, 1.5650053039567842`}], 
          Offset[{-1.5, 0}, {3.5388888888888888`, 1.5650053039567842`}]}], 
        LineBox[{
         Offset[{1.5, 0}, {3.5388888888888888`, 0.8307046589515494}], 
          Offset[{-1.5, 0}, {3.5388888888888888`, 0.8307046589515494}]}]}}, {
       InsetBox[
        StyleBox["\<\"\[FilledCircle]\"\>",
         StripOnInput->False,
         FontSize->8], 40], {
        LineBox[{{11.922714420358153`, 1.3294956924085235`}, {
         10.942507068803016`, 1.3294956924085235`}}], 
        LineBox[{
         Offset[{0, 1.5}, {11.922714420358153`, 1.3294956924085235`}], 
          Offset[{0, -1.5}, {11.922714420358153`, 1.3294956924085235`}]}], 
        LineBox[{
         Offset[{0, 1.5}, {10.942507068803016`, 1.3294956924085235`}], 
          Offset[{0, -1.5}, {10.942507068803016`, 1.3294956924085235`}]}], 
        LineBox[{{11.42507068803016, 1.582805371557323}, {11.42507068803016, 
         1.0405816272376462`}}], 
        LineBox[{
         Offset[{1.5, 0}, {11.42507068803016, 1.582805371557323}], 
          Offset[{-1.5, 0}, {11.42507068803016, 1.582805371557323}]}], 
        LineBox[{
         Offset[{1.5, 0}, {11.42507068803016, 1.0405816272376462`}], 
          Offset[{-1.5, 0}, {11.42507068803016, 1.0405816272376462`}]}]}}, {
       InsetBox[
        StyleBox["\<\"\[FilledCircle]\"\>",
         StripOnInput->False,
         FontSize->8], 41], {
        LineBox[{{7.470588235294118, 1.1522786654776644`}, {6.71227621483376, 
         1.1522786654776644`}}], 
        LineBox[{
         Offset[{0, 1.5}, {7.470588235294118, 1.1522786654776644`}], 
          Offset[{0, -1.5}, {7.470588235294118, 1.1522786654776644`}]}], 
        LineBox[{
         Offset[{0, 1.5}, {6.71227621483376, 1.1522786654776644`}], 
          Offset[{0, -1.5}, {6.71227621483376, 1.1522786654776644`}]}], 
        LineBox[{{7.084398976982097, 1.3374402326941142`}, {7.084398976982097,
          0.9530335954900159}}], 
        LineBox[{
         Offset[{1.5, 0}, {7.084398976982097, 1.3374402326941142`}], 
          Offset[{-1.5, 0}, {7.084398976982097, 1.3374402326941142`}]}], 
        LineBox[{
         Offset[{1.5, 0}, {7.084398976982097, 0.9530335954900159}], 
          Offset[{-1.5, 0}, {7.084398976982097, 0.9530335954900159}]}]}}, {
       InsetBox[
        StyleBox["\<\"\[FilledCircle]\"\>",
         StripOnInput->False,
         FontSize->8], 42], {
        LineBox[{{6.917525773195877, 1.422265031993904}, {6.010309278350515, 
         1.422265031993904}}], 
        LineBox[{
         Offset[{0, 1.5}, {6.917525773195877, 1.422265031993904}], 
          Offset[{0, -1.5}, {6.917525773195877, 1.422265031993904}]}], 
        LineBox[{
         Offset[{0, 1.5}, {6.010309278350515, 1.422265031993904}], 
          Offset[{0, -1.5}, {6.010309278350515, 1.422265031993904}]}], 
        LineBox[{{6.453608247422681, 1.6219625963330138`}, {6.453608247422681,
          1.1922800021392823`}}], 
        LineBox[{
         Offset[{1.5, 0}, {6.453608247422681, 1.6219625963330138`}], 
          Offset[{-1.5, 0}, {6.453608247422681, 1.6219625963330138`}]}], 
        LineBox[{
         Offset[{1.5, 0}, {6.453608247422681, 1.1922800021392823`}], 
          Offset[{-1.5, 0}, {6.453608247422681, 1.1922800021392823`}]}]}}, {
       InsetBox[
        StyleBox["\<\"\[FilledCircle]\"\>",
         StripOnInput->False,
         FontSize->8], 43], {
        LineBox[{{27.658869395711502`, 1.1630082781896507`}, {
         24.43469785575049, 1.1630082781896507`}}], 
        LineBox[{
         Offset[{0, 1.5}, {27.658869395711502`, 1.1630082781896507`}], 
          Offset[{0, -1.5}, {27.658869395711502`, 1.1630082781896507`}]}], 
        LineBox[{
         Offset[{0, 1.5}, {24.43469785575049, 1.1630082781896507`}], 
          Offset[{0, -1.5}, {24.43469785575049, 1.1630082781896507`}]}], 
        LineBox[{{26.01169590643275, 1.3564591401729444`}, {26.01169590643275,
          0.9561727390026789}}], 
        LineBox[{
         Offset[{1.5, 0}, {26.01169590643275, 1.3564591401729444`}], 
          Offset[{-1.5, 0}, {26.01169590643275, 1.3564591401729444`}]}], 
        LineBox[{
         Offset[{1.5, 0}, {26.01169590643275, 0.9561727390026789}], 
          Offset[{-1.5, 0}, {26.01169590643275, 0.9561727390026789}]}]}}, {
       InsetBox[
        StyleBox["\<\"\[FilledCircle]\"\>",
         StripOnInput->False,
         FontSize->8], 44], {
        LineBox[{{5.265607264472191, 1.7610538940262335`}, {4.704880817253121,
          1.7610538940262335`}}], 
        LineBox[{
         Offset[{0, 1.5}, {5.265607264472191, 1.7610538940262335`}], 
          Offset[{0, -1.5}, {5.265607264472191, 1.7610538940262335`}]}], 
        LineBox[{
         Offset[{0, 1.5}, {4.704880817253121, 1.7610538940262335`}], 
          Offset[{0, -1.5}, {4.704880817253121, 1.7610538940262335`}]}], 
        LineBox[{{4.988649262202043, 2.5403420108921124`}, {4.988649262202043,
          1.0588827649086565`}}], 
        LineBox[{
         Offset[{1.5, 0}, {4.988649262202043, 2.5403420108921124`}], 
          Offset[{-1.5, 0}, {4.988649262202043, 2.5403420108921124`}]}], 
        LineBox[{
         Offset[{1.5, 0}, {4.988649262202043, 1.0588827649086565`}], 
          Offset[{-1.5, 0}, {4.988649262202043, 1.0588827649086565`}]}]}}, {
       InsetBox[
        StyleBox["\<\"\[FilledCircle]\"\>",
         StripOnInput->False,
         FontSize->8], 45], {
        LineBox[{{10.448087431693988`, 2.0536906620216544`}, {
         8.527322404371585, 2.0536906620216544`}}], 
        LineBox[{
         Offset[{0, 1.5}, {10.448087431693988`, 2.0536906620216544`}], 
          Offset[{0, -1.5}, {10.448087431693988`, 2.0536906620216544`}]}], 
        LineBox[{
         Offset[{0, 1.5}, {8.527322404371585, 2.0536906620216544`}], 
          Offset[{0, -1.5}, {8.527322404371585, 2.0536906620216544`}]}], 
        LineBox[{{9.450819672131148, 2.7708864238353152`}, {9.450819672131148,
          1.3195915066153747`}}], 
        LineBox[{
         Offset[{1.5, 0}, {9.450819672131148, 2.7708864238353152`}], 
          Offset[{-1.5, 0}, {9.450819672131148, 2.7708864238353152`}]}], 
        LineBox[{
         Offset[{1.5, 0}, {9.450819672131148, 1.3195915066153747`}], 
          Offset[{-1.5, 0}, {9.450819672131148, 1.3195915066153747`}]}]}}, {
       InsetBox[
        StyleBox["\<\"\[FilledCircle]\"\>",
         StripOnInput->False,
         FontSize->8], 46], {
        LineBox[{{5.609808102345416, 1.438149157510262}, {4.55863539445629, 
         1.438149157510262}}], 
        LineBox[{
         Offset[{0, 1.5}, {5.609808102345416, 1.438149157510262}], 
          Offset[{0, -1.5}, {5.609808102345416, 1.438149157510262}]}], 
        LineBox[{
         Offset[{0, 1.5}, {4.55863539445629, 1.438149157510262}], 
          Offset[{0, -1.5}, {4.55863539445629, 1.438149157510262}]}], 
        LineBox[{{5.0788912579957355`, 1.670833928962913}, {
         5.0788912579957355`, 1.2117717374632988`}}], 
        LineBox[{
         Offset[{1.5, 0}, {5.0788912579957355`, 1.670833928962913}], 
          Offset[{-1.5, 0}, {5.0788912579957355`, 1.670833928962913}]}], 
        LineBox[{
         Offset[{1.5, 0}, {5.0788912579957355`, 1.2117717374632988`}], 
          Offset[{-1.5, 0}, {5.0788912579957355`, 1.2117717374632988`}]}]}}, {
       InsetBox[
        StyleBox["\<\"\[FilledCircle]\"\>",
         StripOnInput->False,
         FontSize->8], 47], {
        LineBox[{{19.728494623655912`, 1.519363072965741}, {
         17.373655913978496`, 1.519363072965741}}], 
        LineBox[{
         Offset[{0, 1.5}, {19.728494623655912`, 1.519363072965741}], 
          Offset[{0, -1.5}, {19.728494623655912`, 1.519363072965741}]}], 
        LineBox[{
         Offset[{0, 1.5}, {17.373655913978496`, 1.519363072965741}], 
          Offset[{0, -1.5}, {17.373655913978496`, 1.519363072965741}]}], 
        LineBox[{{18.543010752688172`, 2.2600644444723392`}, {
         18.543010752688172`, 0.6240793672780481}}], 
        LineBox[{
         Offset[{1.5, 0}, {18.543010752688172`, 2.2600644444723392`}], 
          Offset[{-1.5, 0}, {18.543010752688172`, 2.2600644444723392`}]}], 
        LineBox[{
         Offset[{1.5, 0}, {18.543010752688172`, 0.6240793672780481}], 
          Offset[{-1.5, 0}, {18.543010752688172`, 0.6240793672780481}]}]}}, {
       InsetBox[
        StyleBox["\<\"\[FilledCircle]\"\>",
         StripOnInput->False,
         FontSize->8], 48], {
        LineBox[{{20.002298850574714`, 0.4753466197750171}, {
         18.080459770114942`, 0.4753466197750171}}], 
        LineBox[{
         Offset[{0, 1.5}, {20.002298850574714`, 0.4753466197750171}], 
          Offset[{0, -1.5}, {20.002298850574714`, 0.4753466197750171}]}], 
        LineBox[{
         Offset[{0, 1.5}, {18.080459770114942`, 0.4753466197750171}], 
          Offset[{0, -1.5}, {18.080459770114942`, 0.4753466197750171}]}], 
        LineBox[{{19.041379310344826`, 0.6482624333592166}, {
         19.041379310344826`, 0.2943194565469572}}], 
        LineBox[{
         Offset[{1.5, 0}, {19.041379310344826`, 0.6482624333592166}], 
          Offset[{-1.5, 0}, {19.041379310344826`, 0.6482624333592166}]}], 
        LineBox[{
         Offset[{1.5, 0}, {19.041379310344826`, 0.2943194565469572}], 
          Offset[{-1.5, 0}, {19.041379310344826`, 0.2943194565469572}]}]}}, {
       InsetBox[
        StyleBox["\<\"\[FilledCircle]\"\>",
         StripOnInput->False,
         FontSize->8], 49], {
        LineBox[{{15.115384615384615`, 0.974020516610363}, {
         12.827838827838828`, 0.974020516610363}}], 
        LineBox[{
         Offset[{0, 1.5}, {15.115384615384615`, 0.974020516610363}], 
          Offset[{0, -1.5}, {15.115384615384615`, 0.974020516610363}]}], 
        LineBox[{
         Offset[{0, 1.5}, {12.827838827838828`, 0.974020516610363}], 
          Offset[{0, -1.5}, {12.827838827838828`, 0.974020516610363}]}], 
        LineBox[{{13.963369963369964`, 1.148737536131431}, {
         13.963369963369964`, 0.8045090386826728}}], 
        LineBox[{
         Offset[{1.5, 0}, {13.963369963369964`, 1.148737536131431}], 
          Offset[{-1.5, 0}, {13.963369963369964`, 1.148737536131431}]}], 
        LineBox[{
         Offset[{1.5, 0}, {13.963369963369964`, 0.8045090386826728}], 
          Offset[{-1.5, 0}, {13.963369963369964`, 0.8045090386826728}]}]}}, {
       InsetBox[
        StyleBox["\<\"\[FilledCircle]\"\>",
         StripOnInput->False,
         FontSize->8], 50], {
        LineBox[{{13.039076376554174`, 0.8881604340684527}, {
         11.920071047957371`, 0.8881604340684527}}], 
        LineBox[{
         Offset[{0, 1.5}, {13.039076376554174`, 0.8881604340684527}], 
          Offset[{0, -1.5}, {13.039076376554174`, 0.8881604340684527}]}], 
        LineBox[{
         Offset[{0, 1.5}, {11.920071047957371`, 0.8881604340684527}], 
          Offset[{0, -1.5}, {11.920071047957371`, 0.8881604340684527}]}], 
        LineBox[{{12.47246891651865, 1.1285161605806657`}, {12.47246891651865,
          0.6074709731966562}}], 
        LineBox[{
         Offset[{1.5, 0}, {12.47246891651865, 1.1285161605806657`}], 
          Offset[{-1.5, 0}, {12.47246891651865, 1.1285161605806657`}]}], 
        LineBox[{
         Offset[{1.5, 0}, {12.47246891651865, 0.6074709731966562}], 
          Offset[{-1.5, 0}, {12.47246891651865, 
           0.6074709731966562}]}]}}}, {}}], {{}, {}, 
    {RGBColor[1, 0, 0], Thickness[Large], LineBox[CompressedData["
1:eJwVx3080wkcwHGlRxY9XVeRLs4kx8vNUzX6fvfjVq9OHuYlJtcitTmSxCmp
a3q4ZdWlZE2RlI46D6EQdb16oO6G2oyNlTbKcx5mM6Pudn98Xp/Xe03kfsae
mUZGRtsM/X+76bchBf4knJ2beHYnQw8l/j/Fr9hDwi0dQaLPAXpwvangnUsh
YfpyF1KOvx5wa0dNUgEJzS+N8jt89RB6RWZBnyLhSl4cP3SzHtJdJZ0fby9A
pwROOsNTD4OxL9lrv5hhCD2cRyfrQRYnrw1uXYiFn7xPOuknQfuHY5ng8RL0
s25Ou5Q9CTEsAf+3pGWoa7KN9aNNwnpjXr7UagUy9g3lvurTAWu/Kkc1wxJL
PsXL5Ok6UDAZx3MqrHBh31/TQNFB2Jysm/zmbzCx/m87qngCxoLrbyVvssbT
l+nXtAcn4H4UV/gw0wZz356bmms5AQUhB4zezrXFmnkZESV1WngyfzBseyQZ
5X+yyu/s1sJcyjrJl/t2WEhc92WTtHBkU86j02R7PFybPVRdrAELk6tX9xxb
h/7FEYd3BWugt6ZxwEbtgGvTuk1zNOPwvvMZc1GEI5ZtkfUIBeMw64VPbfAD
J/TiCUoGYRzWbT7a4LnUGRvvLE5tea8GNn+Vg/6JM0bSma6LeWqopck226V+
j/rnO9TddmqwrUhUD7hQEN2ap5JfjYHtydbl4Z0UPGtlNrzrwBhQGxgTVKEL
tvfP63u3aAx6ojP9G+iu6OTc3FhePQpFDVXu/SOu6MyeM02PGAWuQNOaWuSG
btxJ5/iZozBcrxt5GOyOsLQ6YLhoBA5ylj3nLPRA33RKsvHWEVjw4itySYMH
mndTm0rbhsGL2z7jesJ6zCgoOjFr7TCcKK3J+tdhAy53/J1+IvoTsLx2FpjK
N2DRbdPO4qohCDzdTZSmbcQrxj+bMOcPAZN2Svh0IxXPkdHbyXcQJnYMRHM/
UpFPLQ4svToAd3tj1KV5nnhh2cV9YYp+0LTc057x88LcrgWse/b9EJwq503p
vNAkM6aLl9IHossWLYp7mzDFhJaUXtcLMjMbYfROQG1CscLDtBe+pOabVpAQ
f7mREWj+Yw9YBHy7+CgHkVERwmSf/wjGEp7U8jHixqpK95h3H0B7PiVpfCUN
ydwza4SrP0Cl3k984wANLb00yoR93fDZO1ObXU/DBAXh1vi4CwLr9078Y02g
iDYvK3BGF8TrLO6LDxHoLIwScQNUEC81lzJSCFSw0nxjtxlcbqwRHyGQR84T
bd+qgv2xA66SYwSqKjpEDj4qiHv/sFJyksCsJkaj1EMFsS+ZlS0XCNQb05rs
V6uAc0VQ0VpIYH3cqtdvhpTASeJLtt8hMMGNGlDXbzDjV3XrXQKtpkNf3+5R
ApvEdmkrIfDQmczXR5RK2HvcvaKtksDvbpm+sZUqIYojLZc9IfCCfPLN4TqD
f3glDn1KoGfe14yoGoOtH43JnhHYu9dN7PdACbsVtyjyegJ9xuPFNmVKiAxI
LJeLCNSa9YobbxrsyBEzmwjMl84Oqs4z2CR8TN5MoN81G0l+jhIinntT2sUE
FtqzJMkCJey64cEIayEwdCQ1KDLT4GMOCe1SAmdVZUt8MwzesfpiWBuBZUer
gzzOG7x+SXm7jMBwn1bJGr4S/gPvbF96
      "]]}}},
  AspectRatio->NCache[GoldenRatio^(-1), 0.6180339887498948],
  Axes->True,
  AxesOrigin->{5., 0},
  BaseStyle->{14, Bold},
  Epilog->InsetBox[
    BoxData[
     FormBox[
      TagBox[
       GridBox[{{
          RowBox[{
            SuperscriptBox["R", "2"], "\[LongEqual]", 
            TagBox[
             InterpretationBox[
             "\"0.22\"", 0.22105866777184963`, AutoDelete -> True], 
             NumberForm[#, 2]& ]}]}}, 
        GridBoxAlignment -> {"Columns" -> {{Left}}}, 
        GridBoxItemSize -> {
         "Columns" -> {{Automatic}}, "Rows" -> {{Automatic}}}], "Column"], 
      TraditionalForm]], {28, 2.}],
  Frame->{True, True, False, False},
  FrameLabel->{
    FormBox["\"<RNA>\"", TraditionalForm], 
    FormBox["\"Skewness\"", TraditionalForm]},
  ImageSize->{730., Automatic},
  PlotLabel->FormBox[
    RowBox[{"\"Skewness\"", "\[Proportional]", 
      TagBox[
       RowBox[{
         InterpretationBox[
         "\"-0.032\"", -0.03211438034011702, AutoDelete -> True], " ", 
         "\[Mu]", " ", 
         RowBox[{"(", 
           RowBox[{"\[PlusMinus]", 
             TagBox[
              InterpretationBox[
              "\"0.026\"", 0.026002963364748576`, AutoDelete -> True], 
              NumberForm[#, 2]& ]}], ")"}]}], NumberForm[#, 2]& ]}], 
    TraditionalForm],
  PlotRange->{All, All},
  PlotRangeClipping->True,
  PlotRangePadding->{Automatic, Automatic}]], "Output",
 CellChangeTimes->{
  3.546804464702279*^9, 3.546804643065275*^9, 3.546804822649432*^9, 
   3.546804869250375*^9, 3.546804908756909*^9, 3.5468049813075027`*^9, 
   3.546805577762274*^9, 3.5468056427603693`*^9, {3.546805759980795*^9, 
   3.5468057776270638`*^9}, 3.546805818545402*^9, 3.5468058891599703`*^9, 
   3.5468060131369677`*^9, 3.546806186308992*^9, 3.5468062805104227`*^9, 
   3.546806345909919*^9, 3.546806433038447*^9, 3.546806511454844*^9, 
   3.5468782639750643`*^9, 3.5468784625026007`*^9, 3.546884810865725*^9, 
   3.551626218807743*^9, 3.551627328649864*^9, 3.5516273889295883`*^9, 
   3.5516274262648973`*^9, 3.551627903958128*^9, 3.551627937138904*^9, 
   3.5516280608667717`*^9, 3.551628094291523*^9, 3.551628166939814*^9, 
   3.5516284655761633`*^9, 3.551628501649796*^9, {3.551628536510665*^9, 
   3.551628556050473*^9}, 3.5516285863982763`*^9, 3.551628917958178*^9, 
   3.551628975631146*^9, 3.551629021061078*^9, 3.55162948454777*^9, 
   3.551629535049852*^9, 3.551629687065143*^9, 3.551635878570613*^9, 
   3.551643161694561*^9, 3.551643327786725*^9, 3.551643514674032*^9, 
   3.551643849270377*^9, 3.551644273277485*^9, 3.551644348867404*^9}],

Cell[BoxData["\<\"mu_sk.pdf\"\>"], "Output",
 CellChangeTimes->{
  3.546804464702279*^9, 3.546804643065275*^9, 3.546804822649432*^9, 
   3.546804869250375*^9, 3.546804908756909*^9, 3.5468049813075027`*^9, 
   3.546805577762274*^9, 3.5468056427603693`*^9, {3.546805759980795*^9, 
   3.5468057776270638`*^9}, 3.546805818545402*^9, 3.5468058891599703`*^9, 
   3.5468060131369677`*^9, 3.546806186308992*^9, 3.5468062805104227`*^9, 
   3.546806345909919*^9, 3.546806433038447*^9, 3.546806511454844*^9, 
   3.5468782639750643`*^9, 3.5468784625026007`*^9, 3.546884810865725*^9, 
   3.551626218807743*^9, 3.551627328649864*^9, 3.5516273889295883`*^9, 
   3.5516274262648973`*^9, 3.551627903958128*^9, 3.551627937138904*^9, 
   3.5516280608667717`*^9, 3.551628094291523*^9, 3.551628166939814*^9, 
   3.5516284655761633`*^9, 3.551628501649796*^9, {3.551628536510665*^9, 
   3.551628556050473*^9}, 3.5516285863982763`*^9, 3.551628917958178*^9, 
   3.551628975631146*^9, 3.551629021061078*^9, 3.55162948454777*^9, 
   3.551629535049852*^9, 3.551629687065143*^9, 3.551635878570613*^9, 
   3.551643161694561*^9, 3.551643327786725*^9, 3.551643514674032*^9, 
   3.551643849270377*^9, 3.551644273277485*^9, 3.5516443499239807`*^9}],

Cell[BoxData[
 GraphicsBox[{GraphicsComplexBox[CompressedData["
1:eJxTTMoPSmViYGAwAmIQrSQQ0rx94Wf76Wt9vk6c88T+k93Fzhem3+xLfLoC
5x15aV/7ap2Ew5zf9qoXfC62Oryxf5bSNiu39qm99uuoTbOMH9sXFiX98+L+
aR8QsXCiLPcn+60ar31OyDy3r2A8d2h1+GN757re/PoZbA5nJ9xbZvb0mf3f
1TZvVk34ZC9ZV3f6f8Bb+w3X5ul4qTA45L3wvLnY4a39VMsI5TuzWBz2VbQc
ca/7YJ/N8O6TXstH+x9RdqsD37y0Z/I+cnDjxB/2jZxnuFNnvbFfXWbkJBj6
0z71MdPWowUv7U9MjWiZv/2z/csqqz/nGd7YZ4kUus11/WovrSCbu4XruX3Z
OsaDu/M/2Qe3XV56tO2FPWdH1q8ZB7/ZK+btbROIe2fveKVm4rrZn+zv3Ui8
KqHy3P5QguhNN90/9jfjz3PWXn1ln35vddzXXAYHTsaPppEMH+xX5jzZsILp
uz27zxHpM56f7F+bBC339/9h3yeVGVDG98S+fmWPlUjOPfsV/26uf6j50D5J
n19YV/u9/aPb5Ua8de/tf8+yzTuf/cZe8PsRB++Uh/aj8TG44gMA9DSUgw==

    "], {
     {Hue[0.67, 0.6, 0.6], {InsetBox[
        StyleBox["\<\"\[FilledCircle]\"\>",
         StripOnInput->False,
         FontSize->8], 26], {
        LineBox[{{1.5618752922269983`, 0.6441125670439075}, {
         0.8017730753272438, 0.6441125670439075}}], 
        LineBox[{
         Offset[{0, 1.5}, {1.5618752922269983`, 0.6441125670439075}], 
          Offset[{0, -1.5}, {1.5618752922269983`, 0.6441125670439075}]}], 
        LineBox[{
         Offset[{0, 1.5}, {0.8017730753272438, 0.6441125670439075}], 
          Offset[{0, -1.5}, {0.8017730753272438, 0.6441125670439075}]}], 
        LineBox[{{1.2269816522612094`, 0.6998792850495744}, {
         1.2269816522612094`, 0.5860404335448047}}], 
        LineBox[{
         Offset[{1.5, 0}, {1.2269816522612094`, 0.6998792850495744}], 
          Offset[{-1.5, 0}, {1.2269816522612094`, 0.6998792850495744}]}], 
        LineBox[{
         Offset[{1.5, 0}, {1.2269816522612094`, 0.5860404335448047}], 
          Offset[{-1.5, 0}, {1.2269816522612094`, 0.5860404335448047}]}]}}, {
       InsetBox[
        StyleBox["\<\"\[FilledCircle]\"\>",
         StripOnInput->False,
         FontSize->8], 27], {
        LineBox[{{1.7342365334882874`, 0.8052512734015083}, {
         0.9670989116559098, 0.8052512734015083}}], 
        LineBox[{
         Offset[{0, 1.5}, {1.7342365334882874`, 0.8052512734015083}], 
          Offset[{0, -1.5}, {1.7342365334882874`, 0.8052512734015083}]}], 
        LineBox[{
         Offset[{0, 1.5}, {0.9670989116559098, 0.8052512734015083}], 
          Offset[{0, -1.5}, {0.9670989116559098, 0.8052512734015083}]}], 
        LineBox[{{1.3881612189761054`, 0.881601283668806}, {
         1.3881612189761054`, 0.7244616469465913}}], 
        LineBox[{
         Offset[{1.5, 0}, {1.3881612189761054`, 0.881601283668806}], 
          Offset[{-1.5, 0}, {1.3881612189761054`, 0.881601283668806}]}], 
        LineBox[{
         Offset[{1.5, 0}, {1.3881612189761054`, 0.7244616469465913}], 
          Offset[{-1.5, 0}, {1.3881612189761054`, 0.7244616469465913}]}]}}, {
       InsetBox[
        StyleBox["\<\"\[FilledCircle]\"\>",
         StripOnInput->False,
         FontSize->8], 28], {
        LineBox[{{2.2918725531973276`, 0.8828763091937658}, {
         1.114942750360884, 0.8828763091937658}}], 
        LineBox[{
         Offset[{0, 1.5}, {2.2918725531973276`, 0.8828763091937658}], 
          Offset[{0, -1.5}, {2.2918725531973276`, 0.8828763091937658}]}], 
        LineBox[{
         Offset[{0, 1.5}, {1.114942750360884, 0.8828763091937658}], 
          Offset[{0, -1.5}, {1.114942750360884, 0.8828763091937658}]}], 
        LineBox[{{1.7256470646085795`, 0.9630682696703032}, {
         1.7256470646085795`, 0.8040746935299624}}], 
        LineBox[{
         Offset[{1.5, 0}, {1.7256470646085795`, 0.9630682696703032}], 
          Offset[{-1.5, 0}, {1.7256470646085795`, 0.9630682696703032}]}], 
        LineBox[{
         Offset[{1.5, 0}, {1.7256470646085795`, 0.8040746935299624}], 
          Offset[{-1.5, 0}, {1.7256470646085795`, 0.8040746935299624}]}]}}, {
       InsetBox[
        StyleBox["\<\"\[FilledCircle]\"\>",
         StripOnInput->False,
         FontSize->8], 29], {
        LineBox[{{0.8468502260131088, 0.6000493510722199}, {
         0.4949257434083807, 0.6000493510722199}}], 
        LineBox[{
         Offset[{0, 1.5}, {0.8468502260131088, 0.6000493510722199}], 
          Offset[{0, -1.5}, {0.8468502260131088, 0.6000493510722199}]}], 
        LineBox[{
         Offset[{0, 1.5}, {0.4949257434083807, 0.6000493510722199}], 
          Offset[{0, -1.5}, {0.4949257434083807, 0.6000493510722199}]}], 
        LineBox[{{0.6715610521379431, 0.629362664549923}, {0.6715610521379431,
          0.5710746903335685}}], 
        LineBox[{
         Offset[{1.5, 0}, {0.6715610521379431, 0.629362664549923}], 
          Offset[{-1.5, 0}, {0.6715610521379431, 0.629362664549923}]}], 
        LineBox[{
         Offset[{1.5, 0}, {0.6715610521379431, 0.5710746903335685}], 
          Offset[{-1.5, 0}, {0.6715610521379431, 0.5710746903335685}]}]}}, {
       InsetBox[
        StyleBox["\<\"\[FilledCircle]\"\>",
         StripOnInput->False,
         FontSize->8], 30], {
        LineBox[{{1.9537311327124067`, 1.1277137459451474`}, {
         1.2012312270197831`, 1.1277137459451474`}}], 
        LineBox[{
         Offset[{0, 1.5}, {1.9537311327124067`, 1.1277137459451474`}], 
          Offset[{0, -1.5}, {1.9537311327124067`, 1.1277137459451474`}]}], 
        LineBox[{
         Offset[{0, 1.5}, {1.2012312270197831`, 1.1277137459451474`}], 
          Offset[{0, -1.5}, {1.2012312270197831`, 1.1277137459451474`}]}], 
        LineBox[{{1.5652570664307428`, 1.2339355073428657`}, {
         1.5652570664307428`, 1.022021702245244}}], 
        LineBox[{
         Offset[{1.5, 0}, {1.5652570664307428`, 1.2339355073428657`}], 
          Offset[{-1.5, 0}, {1.5652570664307428`, 1.2339355073428657`}]}], 
        LineBox[{
         Offset[{1.5, 0}, {1.5652570664307428`, 1.022021702245244}], 
          Offset[{-1.5, 0}, {1.5652570664307428`, 1.022021702245244}]}]}}, {
       InsetBox[
        StyleBox["\<\"\[FilledCircle]\"\>",
         StripOnInput->False,
         FontSize->8], 31], {
        LineBox[{{0.8692750340190282, 0.6044520191936007}, {
         0.5767051815344209, 0.6044520191936007}}], 
        LineBox[{
         Offset[{0, 1.5}, {0.8692750340190282, 0.6044520191936007}], 
          Offset[{0, -1.5}, {0.8692750340190282, 0.6044520191936007}]}], 
        LineBox[{
         Offset[{0, 1.5}, {0.5767051815344209, 0.6044520191936007}], 
          Offset[{0, -1.5}, {0.5767051815344209, 0.6044520191936007}]}], 
        LineBox[{{0.722263479453679, 0.6310159286161787}, {0.722263479453679, 
         0.577695730664301}}], 
        LineBox[{
         Offset[{1.5, 0}, {0.722263479453679, 0.6310159286161787}], 
          Offset[{-1.5, 0}, {0.722263479453679, 0.6310159286161787}]}], 
        LineBox[{
         Offset[{1.5, 0}, {0.722263479453679, 0.577695730664301}], 
          Offset[{-1.5, 0}, {0.722263479453679, 0.577695730664301}]}]}}, {
       InsetBox[
        StyleBox["\<\"\[FilledCircle]\"\>",
         StripOnInput->False,
         FontSize->8], 32], {
        LineBox[{{4.676409743432894, 0.7154801615875158}, {0.8766033461723846,
          0.7154801615875158}}], 
        LineBox[{
         Offset[{0, 1.5}, {4.676409743432894, 0.7154801615875158}], 
          Offset[{0, -1.5}, {4.676409743432894, 0.7154801615875158}]}], 
        LineBox[{
         Offset[{0, 1.5}, {0.8766033461723846, 0.7154801615875158}], 
          Offset[{0, -1.5}, {0.8766033461723846, 0.7154801615875158}]}], 
        LineBox[{{2.824461814408808, 0.8226665280807368}, {2.824461814408808, 
         0.6366359835018686}}], 
        LineBox[{
         Offset[{1.5, 0}, {2.824461814408808, 0.8226665280807368}], 
          Offset[{-1.5, 0}, {2.824461814408808, 0.8226665280807368}]}], 
        LineBox[{
[truncated: 871,599 more chars]
