# Supplementary material for: Orthogonal control of expression mean and variance by epigenetic features at different genomic loci
Source: Mol Syst Biol. 2015 May 5;11(5):806. doi: 10.15252/msb.20145704 (PMC4461400; doi:10.15252/msb.20145704)
Supplement: Supplementary file 2 [file msb0011-0806-sd2.zip › SD et al scripts/LGM2_flowdata.nb]

(* Content-type: application/vnd.wolfram.mathematica *)

(*** Wolfram Notebook File ***)
(* http://www.wolfram.com/nb *)

(* CreatedBy='Mathematica 8.0' *)

(*CacheID: 234*)
(* Internal cache information:
NotebookFileLineBreakTest
NotebookFileLineBreakTest
NotebookDataPosition[       157,          7]
NotebookDataLength[    167524,       3339]
NotebookOptionsPosition[    164472,       3250]
NotebookOutlinePosition[    164808,       3265]
CellTagsIndexPosition[    164765,       3262]
WindowFrame->Normal*)

(* Beginning of Notebook Content *)
Notebook[{

Cell[CellGroupData[{
Cell[BoxData[{
 RowBox[{
  RowBox[{
  "root", "=", "\"\</auto/sahara/namib/home/jefoley/fitting/LGM2_raw/\>\""}], 
  ";"}], "\[IndentingNewLine]", 
 RowBox[{
  RowBox[{"SetDirectory", "[", "root", "]"}], ";"}], "\[IndentingNewLine]", 
 RowBox[{
  RowBox[{"files", "=", 
   RowBox[{"FileNames", "[", "\"\<*.txt\>\"", "]"}]}], 
  ";"}], "\[IndentingNewLine]", 
 RowBox[{
  RowBox[{"Length", "[", "files", "]"}], 
  "\[IndentingNewLine]"}], "\[IndentingNewLine]"}], "Input",
 CellChangeTimes->CompressedData["
1:eJxTTMoPSmViYGAQBWIQrX/xQe02/1eO51Ju1YHowKllfSD6bqzzRBCdmdKw
BkRL/Vm7DkQ3v5m/CUQ7r5m2A0RXSO0p2g6kV3QuKwXRPD8bqkG0wP4lYFpQ
62mNT8ArxzP8erUg+pnKzPN+Oa8cGZ4pXAHRm/SEiwOAtMaWnWUgWvbEm/8V
QJpJtoOhEkjLuVipNgHpDWEVYNptpZ/0AiC949wCWRDdrb5WDUTPOT9BA0Sn
VQoxnAXSUr/rwfS94BwxEP1kf5MkiE7Sv60Gov89rNQA0TWS8gYg2sJR0xJE
L01f/vkikH7hP/8LiBaxl5dSyX3l+OfJY2kQLWG/dLIqkL5wpH8qiC5sNOJU
A9LcXfvANABJMKjm
  "]],

Cell[BoxData["227"], "Output",
 CellChangeTimes->{3.546886224434247*^9, 3.546886346573696*^9}]
}, Open  ]],

Cell[BoxData[""], "Input",
 CellChangeTimes->{{3.546704332941957*^9, 3.546704333163165*^9}}],

Cell[BoxData[""], "Input",
 CellChangeTimes->{{3.5466124186193333`*^9, 3.546612421464425*^9}, {
  3.546704214087081*^9, 3.5467042481621513`*^9}}],

Cell[BoxData["\[IndentingNewLine]"], "Input",
 CellChangeTimes->{{3.531453423025535*^9, 3.5314534308248053`*^9}, {
   3.531453555705727*^9, 3.531453578105208*^9}, {3.531453796012257*^9, 
   3.531453813437024*^9}, {3.531453844997621*^9, 3.531453892708528*^9}, {
   3.531455381878231*^9, 3.5314554052043037`*^9}, {3.531455452030401*^9, 
   3.531455453148323*^9}, {3.531760615161385*^9, 3.5317606174394283`*^9}, {
   3.546445436785754*^9, 3.546445473028076*^9}, {3.54644879259945*^9, 
   3.5464488218032417`*^9}, {3.546531839399428*^9, 3.546531844253541*^9}, {
   3.54655057367268*^9, 3.5465505851768847`*^9}, 3.5466119612554626`*^9, {
   3.5466126536017227`*^9, 3.54661267439743*^9}, {3.546704578761573*^9, 
   3.5467045842212667`*^9}, {3.5467046198100758`*^9, 3.546704622809016*^9}, {
   3.546704664373457*^9, 3.5467046851303053`*^9}, 3.5467047178173113`*^9}],

Cell[BoxData[""], "Input",
 CellChangeTimes->{{3.546612527902834*^9, 3.5466125455366087`*^9}}],

Cell[BoxData[""], "Input",
 CellChangeTimes->{{3.546612543380288*^9, 3.546612543554347*^9}}],

Cell[BoxData["\[IndentingNewLine]"], "Input",
 CellChangeTimes->{{3.531453909653908*^9, 3.531453993642633*^9}, {
   3.5314540372055607`*^9, 3.5314540570377502`*^9}, {3.531454163990737*^9, 
   3.531454199713645*^9}, {3.531455478693297*^9, 3.5314555131952267`*^9}, {
   3.531455605565258*^9, 3.5314556073716097`*^9}, {3.531486285072892*^9, 
   3.53148631554473*^9}, {3.531494848945838*^9, 3.531494852960116*^9}, {
   3.5463752100781727`*^9, 3.546375213480953*^9}, {3.546558149273354*^9, 
   3.5465581499682903`*^9}, 3.546559444525271*^9, {3.546612230291026*^9, 
   3.546612232065824*^9}}],

Cell[BoxData[""], "Input",
 CellChangeTimes->{{3.54661222829383*^9, 3.5466122283851423`*^9}}],

Cell[BoxData[
 RowBox[{"\[IndentingNewLine]", "\[IndentingNewLine]", 
  RowBox[{
   RowBox[{
    RowBox[{
     RowBox[{"midXGate", "[", 
      RowBox[{"file_String", ",", "width_Integer"}], "]"}], ":=", 
     RowBox[{"Block", "[", 
      RowBox[{
       RowBox[{"{", 
        RowBox[{"cloneDist", ",", "gatedDist"}], "}"}], ",", 
       "\[IndentingNewLine]", 
       RowBox[{
        RowBox[{"cloneDist", "=", 
         RowBox[{"Import", "[", 
          RowBox[{"file", ",", "\"\<Data\>\""}], "]"}]}], ";", 
        "\[IndentingNewLine]", 
        RowBox[{"cumBins", "=", 
         RowBox[{"Transpose", "[", 
          RowBox[{"{", 
           RowBox[{
            RowBox[{
             RowBox[{"Accumulate", "[", 
              RowBox[{"BinCounts", "[", 
               RowBox[{
                RowBox[{"cloneDist", "[", 
                 RowBox[{"[", 
                  RowBox[{"All", ",", "1"}], "]"}], "]"}], ",", 
                RowBox[{"{", 
                 RowBox[{"1", ",", "1024", ",", "1"}], "}"}]}], "]"}], "]"}], 
             "/", 
             RowBox[{"Max", "[", 
              RowBox[{"Accumulate", "[", 
               RowBox[{"BinCounts", "[", 
                RowBox[{
                 RowBox[{"cloneDist", "[", 
                  RowBox[{"[", 
                   RowBox[{"All", ",", "1"}], "]"}], "]"}], ",", 
                 RowBox[{"{", 
                  RowBox[{"1", ",", "1024", ",", "1"}], "}"}]}], "]"}], "]"}],
               "]"}]}], ",", 
            RowBox[{
             RowBox[{"Accumulate", "[", 
              RowBox[{"BinCounts", "[", 
               RowBox[{
                RowBox[{"cloneDist", "[", 
                 RowBox[{"[", 
                  RowBox[{"All", ",", "2"}], "]"}], "]"}], ",", 
                RowBox[{"{", 
                 RowBox[{"1", ",", "1024", ",", "1"}], "}"}]}], "]"}], "]"}], 
             "/", 
             RowBox[{"Max", "[", 
              RowBox[{"Accumulate", "[", 
               RowBox[{"BinCounts", "[", 
                RowBox[{
                 RowBox[{"cloneDist", "[", 
                  RowBox[{"[", 
                   RowBox[{"All", ",", "2"}], "]"}], "]"}], ",", 
                 RowBox[{"{", 
                  RowBox[{"1", ",", "1024", ",", "1"}], "}"}]}], "]"}], "]"}],
               "]"}]}]}], "}"}], "]"}]}], ";", "\[IndentingNewLine]", 
        "\[IndentingNewLine]", 
        RowBox[{"midBins", "=", 
         RowBox[{"Position", "[", 
          RowBox[{"cumBins", ",", 
           RowBox[{"_", "?", 
            RowBox[{"(", 
             RowBox[{
              RowBox[{
               RowBox[{
                RowBox[{"#", "[", 
                 RowBox[{"[", "2", "]"}], "]"}], "\[GreaterEqual]", 
                RowBox[{
                 RowBox[{"(", 
                  RowBox[{"1", "-", 
                   RowBox[{"width", "/", "100.0"}]}], ")"}], "/", "2"}]}], "&&", 
               RowBox[{
                RowBox[{"#", "[", 
                 RowBox[{"[", "2", "]"}], "]"}], "\[LessEqual]", 
                RowBox[{"1", "-", 
                 RowBox[{
                  RowBox[{"(", 
                   RowBox[{"1", "-", 
                    RowBox[{"width", "/", "100.0"}]}], ")"}], "/", 
                  "2"}]}]}]}], "&"}], ")"}]}], ",", "1", ",", 
           RowBox[{"Heads", "\[Rule]", "False"}]}], "]"}]}], ";", 
        "\[IndentingNewLine]", 
        RowBox[{"minFSC", "=", 
         RowBox[{"Min", "[", "midBins", "]"}]}], ";", "\[IndentingNewLine]", 
        RowBox[{"maxFSC", "=", 
         RowBox[{"Max", "[", "midBins", "]"}]}], ";", "\[IndentingNewLine]", 
        RowBox[{"gatedDist", "=", 
         RowBox[{"Select", "[", 
          RowBox[{"cloneDist", ",", 
           RowBox[{
            RowBox[{
             RowBox[{
              RowBox[{"#", "[", 
               RowBox[{"[", "2", "]"}], "]"}], "\[GreaterEqual]", "minFSC"}], 
             "&&", 
             RowBox[{
              RowBox[{"#", "[", 
               RowBox[{"[", "2", "]"}], "]"}], "\[LessEqual]", "maxFSC"}]}], 
            "&"}]}], "]"}]}], ";", "\[IndentingNewLine]", 
        RowBox[{
         RowBox[{"gatedDist", "[", 
          RowBox[{"[", 
           RowBox[{"All", ",", "3"}], "]"}], "]"}], "=", 
         RowBox[{"10", "^", 
          RowBox[{"(", 
           RowBox[{
            RowBox[{"gatedDist", "[", 
             RowBox[{"[", 
              RowBox[{"All", ",", "3"}], "]"}], "]"}], "/", "256.0"}], 
           ")"}]}]}], ";", "\[IndentingNewLine]", 
        RowBox[{"Return", "[", "gatedDist", "]"}], ";"}]}], 
      "\[IndentingNewLine]", "]"}]}], ";"}], "\[IndentingNewLine]", 
   "\[IndentingNewLine]"}]}]], "Input",
 CellChangeTimes->{{3.546445585579145*^9, 3.546445616638884*^9}, {
   3.546448851570912*^9, 3.54644902519092*^9}, {3.546449057768702*^9, 
   3.5464490958717012`*^9}, {3.5465317638227386`*^9, 
   3.5465317740050497`*^9}, {3.5465325728377*^9, 3.5465325841993523`*^9}, {
   3.546532673676468*^9, 3.546532675865028*^9}, {3.546550590317668*^9, 
   3.5465505998327847`*^9}, {3.546550652708102*^9, 3.546550797935858*^9}, {
   3.546551028504871*^9, 3.546551110709594*^9}, {3.546551152356625*^9, 
   3.546551243823357*^9}, {3.546551296337892*^9, 3.546551319608344*^9}, {
   3.546552295658513*^9, 3.5465522983375387`*^9}, {3.5465523917905207`*^9, 
   3.546552505782269*^9}, {3.546552572109174*^9, 3.546552757055151*^9}, {
   3.5465528027138853`*^9, 3.546552831233564*^9}, {3.5465530810256987`*^9, 
   3.5465531888601713`*^9}, {3.546553243958022*^9, 3.546553277855514*^9}, {
   3.546553390380643*^9, 3.5465534134089937`*^9}, {3.5465534530340242`*^9, 
   3.5465535823743143`*^9}, {3.5465536578096867`*^9, 3.546553661358036*^9}, {
   3.54655371267982*^9, 3.546553720860589*^9}, {3.546558118597649*^9, 
   3.5465581957567167`*^9}, {3.54655829019407*^9, 3.546558639964188*^9}, {
   3.5465587215697737`*^9, 3.546558773703673*^9}, {3.546558820966261*^9, 
   3.546558823586421*^9}, {3.5465590221705427`*^9, 3.5465592927211943`*^9}, {
   3.5465593577091208`*^9, 3.546559472487671*^9}, {3.546561177601695*^9, 
   3.546561252878283*^9}, {3.546561815454501*^9, 3.546561828124661*^9}, {
   3.546561989516511*^9, 3.5465619899853773`*^9}, {3.546562061451303*^9, 
   3.5465620963163757`*^9}, {3.546562163476056*^9, 3.5465623763081284`*^9}, {
   3.5465624231648273`*^9, 3.546562485040738*^9}, {3.5465625468223543`*^9, 
   3.5465625547967253`*^9}, {3.546562646621463*^9, 3.5465626969625187`*^9}, 
   3.546562756559795*^9, 3.546612220981442*^9, {3.546612686128566*^9, 
   3.546612692375514*^9}}],

Cell[BoxData[""], "Input",
 CellChangeTimes->{{3.546562492749463*^9, 3.546562531394865*^9}, {
   3.546562578044813*^9, 3.5465625782749643`*^9}, {3.546562639030826*^9, 
   3.5465626391874857`*^9}, {3.546562713872047*^9, 3.546562802710739*^9}, {
   3.54660907187983*^9, 3.546609115677279*^9}, {3.546609169892332*^9, 
   3.546609214030497*^9}, {3.546609250371745*^9, 3.5466092539346123`*^9}, {
   3.546609319938154*^9, 3.54660935468979*^9}, {3.546609737850954*^9, 
   3.546609757602942*^9}, {3.546612495216457*^9, 3.546612510662912*^9}, 
   3.546612726584465*^9}],

Cell[BoxData[
 RowBox[{
  RowBox[{
   RowBox[{"LGM2gated", "=", 
    RowBox[{"ParallelTable", "[", 
     RowBox[{
      RowBox[{"midXGate", "[", 
       RowBox[{
        RowBox[{"files", "[", 
         RowBox[{"[", "i", "]"}], "]"}], ",", "60"}], "]"}], ",", 
      RowBox[{"{", 
       RowBox[{"i", ",", "1", ",", 
        RowBox[{"Length", "[", "files", "]"}]}], "}"}]}], "]"}]}], ";"}], 
  "\[IndentingNewLine]"}]], "Input",
 CellChangeTimes->{{3.546562492749463*^9, 3.546562531394865*^9}, {
  3.546562578044813*^9, 3.5465625782749643`*^9}, {3.546562639030826*^9, 
  3.5465626391874857`*^9}, {3.546562713872047*^9, 3.546562802710739*^9}, {
  3.54660907187983*^9, 3.546609115677279*^9}, {3.546609169892332*^9, 
  3.546609214030497*^9}, {3.546609250371745*^9, 3.5466092539346123`*^9}, {
  3.546609319938154*^9, 3.54660935468979*^9}, {3.546609737850954*^9, 
  3.546609757602942*^9}, {3.546612495216457*^9, 3.546612506341455*^9}}],

Cell[BoxData[
 RowBox[{
  RowBox[{"LGM2gatedMoments", "=", 
   RowBox[{"ParallelTable", "[", 
    RowBox[{
     RowBox[{"{", 
      RowBox[{
       RowBox[{"Mean", "[", 
        RowBox[{
         RowBox[{"LGM2gated", "[", 
          RowBox[{"[", "i", "]"}], "]"}], "[", 
         RowBox[{"[", 
          RowBox[{"All", ",", "3"}], "]"}], "]"}], "]"}], ",", 
       RowBox[{"Variance", "[", 
        RowBox[{
         RowBox[{"LGM2gated", "[", 
          RowBox[{"[", "i", "]"}], "]"}], "[", 
         RowBox[{"[", 
          RowBox[{"All", ",", "3"}], "]"}], "]"}], "]"}], ",", 
       RowBox[{"Skewness", "[", 
        RowBox[{
         RowBox[{"LGM2gated", "[", 
          RowBox[{"[", "i", "]"}], "]"}], "[", 
         RowBox[{"[", 
          RowBox[{"All", ",", "3"}], "]"}], "]"}], "]"}]}], "}"}], ",", 
     RowBox[{"{", 
      RowBox[{"i", ",", "1", ",", 
       RowBox[{"Length", "[", "LGM2gated", "]"}]}], "}"}]}], "]"}]}], 
  ";"}]], "Input",
 CellChangeTimes->{{3.546562492749463*^9, 3.546562531394865*^9}, {
  3.546562578044813*^9, 3.5465625782749643`*^9}, {3.546562639030826*^9, 
  3.5465626391874857`*^9}, {3.546562713872047*^9, 3.546562802710739*^9}, {
  3.54660907187983*^9, 3.546609115677279*^9}, {3.546609169892332*^9, 
  3.546609214030497*^9}, {3.546609250371745*^9, 3.5466092539346123`*^9}, {
  3.546609319938154*^9, 3.54660935468979*^9}, {3.546609737850954*^9, 
  3.546609859449582*^9}}],

Cell[CellGroupData[{

Cell[BoxData[{
 RowBox[{
  RowBox[{"gatedCV", "=", 
   RowBox[{
    RowBox[{"Sqrt", "[", 
     RowBox[{"LGM2gatedMoments", "[", 
      RowBox[{"[", 
       RowBox[{"All", ",", "2"}], "]"}], "]"}], "]"}], "/", 
    RowBox[{"LGM2gatedMoments", "[", 
     RowBox[{"[", 
      RowBox[{"All", ",", "1"}], "]"}], "]"}]}]}], 
  ";"}], "\[IndentingNewLine]", 
 RowBox[{
  RowBox[{
   RowBox[{"gatedF", "=", 
    RowBox[{
     RowBox[{"LGM2gatedMoments", "[", 
      RowBox[{"[", 
       RowBox[{"All", ",", "2"}], "]"}], "]"}], "/", 
     RowBox[{"LGM2gatedMoments", "[", 
      RowBox[{"[", 
       RowBox[{"All", ",", "1"}], "]"}], "]"}]}]}], ";"}], 
  "\[IndentingNewLine]", "\[IndentingNewLine]"}], "\[IndentingNewLine]", 
 RowBox[{
  RowBox[{
   RowBox[{"gatedMuVarFit", "=", 
    RowBox[{"LinearModelFit", "[", 
     RowBox[{
      RowBox[{"Log10", "[", 
       RowBox[{"LGM2gatedMoments", "[", 
        RowBox[{"[", 
         RowBox[{"All", ",", 
          RowBox[{"1", ";;", "2"}]}], "]"}], "]"}], "]"}], ",", "log10\[Mu]", 
      ",", "log10\[Mu]"}], "]"}]}], ";"}], 
  "\[IndentingNewLine]"}], "\[IndentingNewLine]", 
 RowBox[{
  RowBox[{
   RowBox[{"gatedMuVarFit", "[", 
    RowBox[{"{", 
     RowBox[{"\"\<RSquared\>\"", ",", "\"\<ParameterTable\>\""}], "}"}], 
    "]"}], ";"}], "\[IndentingNewLine]"}], "\[IndentingNewLine]", 
 RowBox[{
  RowBox[{
   RowBox[{"gatedMuCVFit", "=", 
    RowBox[{"LinearModelFit", "[", 
     RowBox[{
      RowBox[{"Transpose", "[", 
       RowBox[{"{", 
        RowBox[{
         RowBox[{"Log10", "[", 
          RowBox[{"LGM2gatedMoments", "[", 
           RowBox[{"[", 
            RowBox[{"All", ",", "1"}], "]"}], "]"}], "]"}], ",", 
         RowBox[{"Log10", "[", "gatedCV", "]"}]}], "}"}], "]"}], ",", 
      "log10\[Mu]", ",", "log10\[Mu]"}], "]"}]}], ";"}], 
  "\[IndentingNewLine]"}], "\[IndentingNewLine]", 
 RowBox[{
  RowBox[{"gatedMuCVFit", "[", 
   RowBox[{"{", 
    RowBox[{"\"\<RSquared\>\"", ",", "\"\<ParameterTable\>\""}], "}"}], "]"}],
   "\[IndentingNewLine]"}], "\[IndentingNewLine]", 
 RowBox[{
  RowBox[{
   RowBox[{"gatedMuFFit", "=", 
    RowBox[{"LinearModelFit", "[", 
     RowBox[{
      RowBox[{"Transpose", "[", 
       RowBox[{"{", 
        RowBox[{
         RowBox[{"Log10", "[", 
          RowBox[{"LGM2gatedMoments", "[", 
           RowBox[{"[", 
            RowBox[{"All", ",", "1"}], "]"}], "]"}], "]"}], ",", 
         RowBox[{"Log10", "[", "gatedF", "]"}]}], "}"}], "]"}], ",", 
      "log10\[Mu]", ",", "log10\[Mu]"}], "]"}]}], ";"}], 
  "\[IndentingNewLine]"}], "\[IndentingNewLine]", 
 RowBox[{"gatedMuFFit", "[", 
  RowBox[{"{", 
   RowBox[{"\"\<RSquared\>\"", ",", "\"\<ParameterTable\>\""}], "}"}], 
  "]"}]}], "Input",
 CellChangeTimes->{{3.546550904290851*^9, 3.546550988981469*^9}, {
   3.5465600871703444`*^9, 3.546560316444276*^9}, 3.546561014548667*^9, {
   3.5466101347495413`*^9, 3.5466101505013847`*^9}, {3.546613200805265*^9, 
   3.546613214749838*^9}, {3.5466132683350677`*^9, 3.546613417238762*^9}, {
   3.546614533766328*^9, 3.546614539220066*^9}, {3.546614576124546*^9, 
   3.546614584028841*^9}, {3.5466146316933537`*^9, 3.5466147133858833`*^9}, {
   3.5466149159794827`*^9, 3.546614923509102*^9}}],

Cell[BoxData[
 RowBox[{"{", 
  RowBox[{"0.021092547826517514`", ",", 
   StyleBox[
    TagBox[GridBox[{
       {"\<\"\"\>", "\<\"Estimate\"\>", "\<\"Standard Error\"\>", "\<\"t\
\[Hyphen]Statistic\"\>", "\<\"P\[Hyphen]Value\"\>"},
       {"1", 
        RowBox[{"-", "0.5242727097896629`"}], "0.04518525537999067`", 
        RowBox[{"-", "11.602738667309291`"}], "1.0548934384510102`*^-24"},
       {"log10\[Mu]", "0.06290159966429983`", "0.02856779542854738`", 
        "2.201835973714765`", "0.02869263547716539`"}
      },
      AutoDelete->False,
      GridBoxAlignment->{"Columns" -> {{Left}}, "Rows" -> {{Automatic}}},
      GridBoxDividers->{
       "ColumnsIndexed" -> {2 -> GrayLevel[0.7]}, 
        "RowsIndexed" -> {2 -> GrayLevel[0.7]}},
      GridBoxItemSize->{"Columns" -> {{Automatic}}, "Rows" -> {{Automatic}}},
      GridBoxSpacings->{
       "ColumnsIndexed" -> {2 -> 1}, "RowsIndexed" -> {2 -> 0.75}}],
     "Grid"], "DialogStyle",
    StripOnInput->False]}], "}"}]], "Output",
 CellChangeTimes->{3.546886371299684*^9}],

Cell[BoxData[
 RowBox[{"{", 
  RowBox[{"0.6331023487124522`", ",", 
   StyleBox[
    TagBox[GridBox[{
       {"\<\"\"\>", "\<\"Estimate\"\>", "\<\"Standard Error\"\>", "\<\"t\
\[Hyphen]Statistic\"\>", "\<\"P\[Hyphen]Value\"\>"},
       {"1", 
        RowBox[{"-", "1.0485454195793273`"}], "0.09037051075998134`", 
        RowBox[{"-", "11.602738667309309`"}], "1.0548934384508618`*^-24"},
       {"log10\[Mu]", "1.1258031993286002`", "0.05713559085709476`", 
        "19.704061556734644`", "6.836475726164323`*^-51"}
      },
      AutoDelete->False,
      GridBoxAlignment->{"Columns" -> {{Left}}, "Rows" -> {{Automatic}}},
      GridBoxDividers->{
       "ColumnsIndexed" -> {2 -> GrayLevel[0.7]}, 
        "RowsIndexed" -> {2 -> GrayLevel[0.7]}},
      GridBoxItemSize->{"Columns" -> {{Automatic}}, "Rows" -> {{Automatic}}},
      GridBoxSpacings->{
       "ColumnsIndexed" -> {2 -> 1}, "RowsIndexed" -> {2 -> 0.75}}],
     "Grid"], "DialogStyle",
    StripOnInput->False]}], "}"}]], "Output",
 CellChangeTimes->{3.546886371312072*^9}]
}, Open  ]],

Cell[BoxData[""], "Input",
 CellChangeTimes->{{3.546551434517097*^9, 3.546551455989957*^9}, 
   3.546612800856097*^9}],

Cell[BoxData[""], "Input",
 CellChangeTimes->{{3.546531895809894*^9, 3.5465319014042473`*^9}, {
   3.5465319339380302`*^9, 3.546531956318042*^9}, 3.5465326828066587`*^9}],

Cell[CellGroupData[{

Cell[BoxData[{
 RowBox[{"Show", "[", 
  RowBox[{
   RowBox[{"ListPlot", "[", 
    RowBox[{
     RowBox[{"Log10", "[", 
      RowBox[{"LGM2gatedMoments", "[", 
       RowBox[{"[", 
        RowBox[{"All", ",", 
         RowBox[{"1", ";;", "2"}]}], "]"}], "]"}], "]"}], ",", 
     RowBox[{"PlotRange", "\[Rule]", "All"}], ",", 
     RowBox[{"Frame", "\[Rule]", 
      RowBox[{"{", 
       RowBox[{"True", ",", "True", ",", "False", ",", "False"}], "}"}]}], 
     ",", 
     RowBox[{"BaseStyle", "\[Rule]", 
      RowBox[{"{", 
       RowBox[{"14", ",", "Bold"}], "}"}]}], ",", 
     RowBox[{"FrameLabel", "\[Rule]", 
      RowBox[{"{", 
       RowBox[{
       "\"\<\!\(\*SubscriptBox[\(Log\), \(10\)]\)(<GFP> RFU)\>\"", ",", 
        "\"\<\!\(\*SubscriptBox[\(Log\), \(10\)]\)(\!\(\*SuperscriptBox[\(\
\[Sigma]\), \(2\)]\))\>\""}], "}"}]}], ",", 
     RowBox[{"PlotLabel", "\[Rule]", 
      RowBox[{"Proportional", "[", 
       RowBox[{
       "\"\<\!\(\*SubscriptBox[\(Log\), \(10\)]\)(\!\(\*SuperscriptBox[\(\
\[Sigma]\), \(2\)]\))\>\"", ",", 
        RowBox[{"NumberForm", "[", 
         RowBox[{
          RowBox[{
           RowBox[{
            RowBox[{"gatedMuVarFit", "[", "\"\<BestFitParameters\>\"", "]"}], 
            "[", 
            RowBox[{"[", "2", "]"}], "]"}], 
           RowBox[{"PlusMinus", "[", 
            RowBox[{
             RowBox[{
              RowBox[{
               RowBox[{
               "gatedMuVarFit", "[", "\"\<ParameterConfidenceIntervals\>\"", 
                "]"}], "[", 
               RowBox[{"[", "2", "]"}], "]"}], "[", 
              RowBox[{"[", "2", "]"}], "]"}], "-", 
             RowBox[{
              RowBox[{
              "gatedMuVarFit", "[", "\"\<BestFitParameters\>\"", "]"}], "[", 
              RowBox[{"[", "2", "]"}], "]"}]}], "]"}], " ", 
           RowBox[{
            SubscriptBox["Log", "10"], "[", "  ", "\[Mu]", "]"}]}], ",", 
          "2"}], "]"}]}], "]"}]}], ",", 
     RowBox[{"Epilog", "\[Rule]", 
      RowBox[{"Inset", "[", 
       RowBox[{
        RowBox[{"Column", "[", 
         RowBox[{"{", 
          RowBox[{
           RowBox[{"R", "^", "2"}], "\[Equal]", 
           RowBox[{"NumberForm", "[", 
            RowBox[{
             RowBox[{"gatedMuVarFit", "[", "\"\<RSquared\>\"", "]"}], ",", 
             "2"}], "]"}]}], "}"}], "]"}], ",", 
        RowBox[{"{", 
         RowBox[{"2.0", ",", "1.0"}], "}"}]}], "]"}]}]}], "]"}], ",", 
   RowBox[{"Plot", "[", 
    RowBox[{
     RowBox[{"gatedMuVarFit", "[", "\"\<BestFit\>\"", "]"}], ",", 
     RowBox[{"{", 
      RowBox[{"log10\[Mu]", ",", 
       RowBox[{"Min", "[", 
        RowBox[{"Log10", "[", 
         RowBox[{"LGM2gatedMoments", "[", 
          RowBox[{"[", 
           RowBox[{"All", ",", "1"}], "]"}], "]"}], "]"}], "]"}], ",", 
       RowBox[{"Max", "[", 
        RowBox[{"Log10", "[", 
         RowBox[{"LGM2gatedMoments", "[", 
          RowBox[{"[", 
           RowBox[{"All", ",", "1"}], "]"}], "]"}], "]"}], "]"}]}], "}"}], 
     ",", 
     RowBox[{"PlotStyle", "\[Rule]", 
      RowBox[{"{", 
       RowBox[{"Red", ",", "Thick"}], "}"}]}]}], "]"}]}], 
  "]"}], "\[IndentingNewLine]", 
 RowBox[{
  RowBox[{"Export", "[", 
   RowBox[{"\"\<gatedvar_gatedmu.pdf\>\"", ",", "%"}], "]"}], 
  "\[IndentingNewLine]"}], "\[IndentingNewLine]", 
 RowBox[{
  RowBox[{"Show", "[", 
   RowBox[{
    RowBox[{"ListPlot", "[", 
     RowBox[{
      RowBox[{"Transpose", "[", 
       RowBox[{"{", 
        RowBox[{
         RowBox[{"Log10", "[", 
          RowBox[{"LGM2gatedMoments", "[", 
           RowBox[{"[", 
            RowBox[{"All", ",", "1"}], "]"}], "]"}], "]"}], ",", 
         RowBox[{"Log10", "[", "gatedCV", "]"}]}], "}"}], "]"}], ",", 
      RowBox[{"PlotRange", "\[Rule]", "All"}], ",", 
      RowBox[{"Frame", "\[Rule]", 
       RowBox[{"{", 
        RowBox[{"True", ",", "True", ",", "False", ",", "False"}], "}"}]}], 
      ",", 
      RowBox[{"BaseStyle", "\[Rule]", 
       RowBox[{"{", 
        RowBox[{"14", ",", "Bold"}], "}"}]}], ",", 
      RowBox[{"FrameLabel", "\[Rule]", 
       RowBox[{"{", 
        RowBox[{
        "\"\<\!\(\*SubscriptBox[\(Log\), \(10\)]\)(<GFP> RFU)\>\"", ",", 
         "\"\<\!\(\*SubscriptBox[\(Log\), \(10\)]\)(\!\(\*FractionBox[\(\
\[Sigma]\), \(\[Mu]\)]\))\>\""}], "}"}]}], ",", "\[IndentingNewLine]", 
      RowBox[{"PlotLabel", "\[Rule]", 
       RowBox[{"Proportional", "[", 
        RowBox[{
        "\"\<\!\(\*SubscriptBox[\(Log\), \(10\)]\)(\!\(\*FractionBox[\(\
\[Sigma]\), \(\[Mu]\)]\))\>\"", ",", 
         RowBox[{"NumberForm", "[", 
          RowBox[{
           RowBox[{
            RowBox[{
             RowBox[{"gatedMuCVFit", "[", "\"\<BestFitParameters\>\"", "]"}], 
             "[", 
             RowBox[{"[", "2", "]"}], "]"}], 
            RowBox[{"PlusMinus", "[", 
             RowBox[{
              RowBox[{
               RowBox[{
                RowBox[{
                "gatedMuCVFit", "[", "\"\<ParameterConfidenceIntervals\>\"", 
                 "]"}], "[", 
                RowBox[{"[", "2", "]"}], "]"}], "[", 
               RowBox[{"[", "2", "]"}], "]"}], "-", 
              RowBox[{
               RowBox[{
               "gatedMuCVFit", "[", "\"\<BestFitParameters\>\"", "]"}], "[", 
               RowBox[{"[", "2", "]"}], "]"}]}], "]"}], " ", 
            RowBox[{
             SubscriptBox["Log", "10"], "[", "  ", "\[Mu]", "]"}]}], ",", 
           "2"}], "]"}]}], "]"}]}], ",", 
      RowBox[{"Epilog", "\[Rule]", 
       RowBox[{"Inset", "[", 
        RowBox[{
         RowBox[{"Column", "[", 
          RowBox[{"{", 
           RowBox[{
            RowBox[{"R", "^", "2"}], "\[Equal]", 
            RowBox[{"NumberForm", "[", 
             RowBox[{
              RowBox[{"gatedMuCVFit", "[", "\"\<RSquared\>\"", "]"}], ",", 
              "2"}], "]"}]}], "}"}], "]"}], ",", 
         RowBox[{"{", 
          RowBox[{"2.2", ",", 
           RowBox[{"-", "0.1"}]}], "}"}]}], "]"}]}]}], "]"}], ",", 
    RowBox[{"Plot", "[", 
     RowBox[{
      RowBox[{"gatedMuCVFit", "[", "\"\<BestFit\>\"", "]"}], ",", 
      RowBox[{"{", 
       RowBox[{"log10\[Mu]", ",", 
        RowBox[{"Min", "[", 
         RowBox[{"Log10", "[", 
          RowBox[{"LGM2gatedMoments", "[", 
           RowBox[{"[", 
            RowBox[{"All", ",", "1"}], "]"}], "]"}], "]"}], "]"}], ",", 
        RowBox[{"Max", "[", 
         RowBox[{"Log10", "[", 
          RowBox[{"LGM2gatedMoments", "[", 
           RowBox[{"[", 
            RowBox[{"All", ",", "1"}], "]"}], "]"}], "]"}], "]"}]}], "}"}], 
      ",", 
      RowBox[{"PlotStyle", "\[Rule]", 
       RowBox[{"{", 
        RowBox[{"Red", ",", "Thick"}], "}"}]}]}], "]"}]}], "]"}], 
  "\[IndentingNewLine]"}], "\[IndentingNewLine]", 
 RowBox[{
  RowBox[{"Export", "[", 
   RowBox[{"\"\<gatedcv_gatedmu.pdf\>\"", ",", "%"}], "]"}], 
  "\[IndentingNewLine]"}], "\[IndentingNewLine]", 
 RowBox[{
  RowBox[{"Show", "[", 
   RowBox[{
    RowBox[{"ListPlot", "[", 
     RowBox[{
      RowBox[{"Transpose", "[", 
       RowBox[{"{", 
        RowBox[{
         RowBox[{"Log10", "[", 
          RowBox[{"LGM2gatedMoments", "[", 
           RowBox[{"[", 
            RowBox[{"All", ",", "1"}], "]"}], "]"}], "]"}], ",", 
         RowBox[{"Log10", "[", "gatedF", "]"}]}], "}"}], "]"}], ",", 
      RowBox[{"PlotRange", "\[Rule]", "All"}], ",", 
      RowBox[{"Frame", "\[Rule]", 
       RowBox[{"{", 
        RowBox[{"True", ",", "True", ",", "False", ",", "False"}], "}"}]}], 
      ",", 
      RowBox[{"BaseStyle", "\[Rule]", 
       RowBox[{"{", 
        RowBox[{"14", ",", "Bold"}], "}"}]}], ",", 
      RowBox[{"PlotLabel", "\[Rule]", 
       RowBox[{"Proportional", "[", 
        RowBox[{
        "\"\<\!\(\*SubscriptBox[\(Log\), \
\(10\)]\)(\!\(\*FractionBox[SuperscriptBox[\(\[Sigma]\), \(2\)], \
\(\[Mu]\)]\))\>\"", ",", 
         RowBox[{"NumberForm", "[", 
          RowBox[{
           RowBox[{
            RowBox[{
             RowBox[{"gatedMuFFit", "[", "\"\<BestFitParameters\>\"", "]"}], 
             "[", 
             RowBox[{"[", "2", "]"}], "]"}], 
            RowBox[{"PlusMinus", "[", 
             RowBox[{
              RowBox[{
               RowBox[{
                RowBox[{
                "gatedMuFFit", "[", "\"\<ParameterConfidenceIntervals\>\"", 
                 "]"}], "[", 
                RowBox[{"[", "2", "]"}], "]"}], "[", 
               RowBox[{"[", "2", "]"}], "]"}], "-", 
              RowBox[{
               RowBox[{"gatedMuFFit", "[", "\"\<BestFitParameters\>\"", "]"}],
                "[", 
               RowBox[{"[", "2", "]"}], "]"}]}], "]"}], " ", 
            RowBox[{
             SubscriptBox["Log", "10"], "[", "  ", "\[Mu]", "]"}]}], ",", 
           "2"}], "]"}]}], "]"}]}], ",", 
      RowBox[{"FrameLabel", "\[Rule]", 
       RowBox[{"{", 
        RowBox[{
        "\"\<\!\(\*SubscriptBox[\(Log\), \(10\)]\)(<GFP> RFU)\>\"", ",", 
         "\"\<\!\(\*SubscriptBox[\(Log\), \
\(10\)]\)(\!\(\*FractionBox[SuperscriptBox[\(\[Sigma]\), \(2\)], \
\(\[Mu]\)]\))\>\""}], "}"}]}], ",", 
      RowBox[{"Epilog", "\[Rule]", 
       RowBox[{"Inset", "[", 
        RowBox[{
         RowBox[{"Column", "[", 
          RowBox[{"{", 
           RowBox[{
            RowBox[{"R", "^", "2"}], "\[Equal]", 
            RowBox[{"NumberForm", "[", 
             RowBox[{
              RowBox[{"gatedMuFFit", "[", "\"\<RSquared\>\"", "]"}], ",", 
              "2"}], "]"}]}], "}"}], "]"}], ",", 
         RowBox[{"{", 
          RowBox[{"2.2", ",", "0.5"}], "}"}]}], "]"}]}]}], "]"}], ",", 
    RowBox[{"Plot", "[", 
     RowBox[{
      RowBox[{"gatedMuFFit", "[", "\"\<BestFit\>\"", "]"}], ",", 
      RowBox[{"{", 
       RowBox[{"log10\[Mu]", ",", 
        RowBox[{"Min", "[", 
         RowBox[{"Log10", "[", 
          RowBox[{"LGM2gatedMoments", "[", 
           RowBox[{"[", 
            RowBox[{"All", ",", "1"}], "]"}], "]"}], "]"}], "]"}], ",", 
        RowBox[{"Max", "[", 
         RowBox[{"Log10", "[", 
          RowBox[{"LGM2gatedMoments", "[", 
           RowBox[{"[", 
            RowBox[{"All", ",", "1"}], "]"}], "]"}], "]"}], "]"}]}], "}"}], 
      ",", 
      RowBox[{"PlotStyle", "\[Rule]", 
       RowBox[{"{", 
        RowBox[{"Red", ",", "Thick"}], "}"}]}]}], "]"}]}], "]"}], 
  "\[IndentingNewLine]"}], "\[IndentingNewLine]", 
 RowBox[{"Export", "[", 
  RowBox[{"\"\<gatedf_gatedmu.pdf\>\"", ",", "%"}], "]"}]}], "Input",
 CellChangeTimes->{{3.54661026904353*^9, 3.5466102848097963`*^9}, {
   3.546610566419306*^9, 3.546610717415202*^9}, {3.546610777809943*^9, 
   3.546610783312036*^9}, {3.546610817769107*^9, 3.546610824354456*^9}, {
   3.546610863346306*^9, 3.546610950078615*^9}, {3.5466128706504393`*^9, 
   3.5466130258773737`*^9}, 3.546613059792495*^9, {3.5466131021685667`*^9, 
   3.5466131135415163`*^9}, {3.546613184465426*^9, 3.546613185858575*^9}, {
   3.5466146135048447`*^9, 3.546614619385315*^9}, {3.546614733175926*^9, 
   3.5466147466405287`*^9}, {3.5466147907451077`*^9, 3.546614894715254*^9}, {
   3.54661500176545*^9, 3.546615065426643*^9}, {3.546615117140028*^9, 
   3.546615161686679*^9}, {3.5466151945139027`*^9, 3.546615271850897*^9}, {
   3.546615303480137*^9, 3.546615342256754*^9}, {3.546615382890194*^9, 
   3.54661539030877*^9}, {3.546615665202242*^9, 3.5466156839953403`*^9}, {
   3.5468824004950333`*^9, 3.5468824159762907`*^9}, {3.5468824604312277`*^9, 
   3.546882663235464*^9}, {3.546885228543706*^9, 3.546885229773291*^9}}],

Cell[BoxData[
 GraphicsBox[{{{}, 
    {Hue[0.67, 0.6, 0.6], PointBox[CompressedData["
1:eJwVV3k41WsXPfNxzJdKlFRCSbgaLhV7JyljKJpUQhSF0A3dq2iQ+jJLRAih
TIlkKA0kUcbmlEaST845nN+Zz3e+P95nP+8/7/O8a6299toLfEM99lNIJNJX
+fl/LXWRaN9+JAKJxRGmtysVH13yWcOeTUbHkE37HYaV0d55cue9dwTY7o3V
X18khSAtFWsDJh9OnM4fE/VQsIXHFUK/ECICVgbvMaKhc0V/ak0zB1R8Z1Ds
KTzopee3KlrxIWjy6m7ObzHkfnzDNY8QQqOFnXSil4L9XZonzJ4IQLqy1u1t
AgW9q8S3HRqFsOd8b7TDFTJOPXn2rbmSBzYmGdH/ZEjg5b6y8S+ebNjS2ljf
9ZYN4tzvxrpDfDD1kT0s+CADt557EHhQCGEqPoGDJ6i4J3No2PuoCDpPsr5G
+tMxscPOKYhGALe9wz0yUQZzapRnJ/+Yhhfrm2oac0h49mCl0T5FAnTVFPRc
IiTgeyoylMYkY+2quXHQpIJe/o4PMvQkoMQ2Kd41SscNnNWDx3uEYBcYqefE
pGLInXEam84H3xBe6MV6Ol7oqCo/QOVDyqPNJsQjGVy9UbHbtYMDV1U1dYze
TUGZrScnW0aAikyPx7xKwXeVjCPlmlLYk99zpEfGQOXtg8bt1VLYxOjPXyZm
YMDJA9d7+gjo9e2ebRRFxfD5a49+vsWGhURmyZW5XIhYoclptRZAP16emaxK
xfb3ymr75fh+tvp2ZPFJMpouK7UMpAjgdq8eX9WYgkl6MMI040NDFuVrap0M
DpitS1yiKAXT7MU3BuYo4PlvlOw8v2mofkeVnX5LwEBWiV1DNg/WrlyQF39K
DE+3KdsmLiGgfcHQ5oICMv5Zlmhtvk4AZndszjgm0dCvMB/enpcA7ErW4zfT
0TvLfslGfQGUbrfYXNVNwtheVqXEQAz1dRN+L3cy0MB6p+r1TDIybTPWH1ik
hIfS3ll1PxWBh6Ma1TqXhqEWVRVj1yiYFtAV7B6tiqv1f3e6RAug8HRzso4B
GfdZp1LDtaVgR4iSJpxZ6BYV3DAux1+L9KeZZjUJh/BdRk7iFFj45/xz4S8B
KHRlWD+/JoO7tjs9/xvCxLotOsL5cnwKFO5m+M+m4WisNqN7p1yXTQN3taUq
+J/4NKXP0QTcP8wLNDCVgP9h6ApVkAC52FjRe4COK6CmbbFcv2O3kvKWzqdi
bNQ5jYjtQjDJrlQs0iHjbYchJvGEgEMW81wVfpDwIjOnL/ooD2hqL5q6R8Qw
bWfr48cVQP5sLngmMvBYo7Kh2XchqPpnWAUasvCWwvvPqSMiePbb5JCPLg1v
1d5zn9kvhuRQx1TtAQYqrLNoXhYvgv9o51GYITScrvAfK50hBu+39LDCHhqW
p+jutFjNh1fvRrrfmrFQOG+/fUinBHhxK4Jf7Gfg3gWPk0OdqJj8Tv/sH+0q
qBW+euXLQTHcOTbi1/WnIlqpr9Ur1RaAvmtRBpFKxtHbn2NXx4sh4mrLUPd1
Gv54dq43/S8+rDwe7EMfoOHR4z1FX20JkOb5PypdSsKknvClepMSaFhSXVxy
lYmTFT6UEm8xsH6Nae81pOO2rXbB59SF8FdAfFzSbSqmnincsPUsDzJ3uaV7
6sjA+NWFSbtaMbRWNmUlGdNxzPi12pJUMcQWmiYmPKaiVY0KvyhLCAFZHvc8
1akYEwCt5JUELJxuVrNzo2GjYXXohe0iGPq5/UfTBvn9kYmhcTEPXvWE6zuH
kNHdlbxiLEcEQmHiTJkDHW+d6V86NSyDcqHvt6IOFlJ0lEcWrBKDke2UQto/
VDQxKV702YMA4z71Y4pXpHAs0ODuxptCaHO9p72okoyrB8xTSXPEwKwrSr/Q
QcFVp7tvP7ImIIWXHdwXJ4XSM5Z+Of/yIdu9f5B0koT3cu5YOTClsFCYszou
j4XLc7oqtHVE8FA8ci54HhUfWvttenJNrifn5ga1Hwz0Ka+v2KpHQsW2Z5t+
6KigpZNPvQZDAn2Flv5CLwYaKY2kX5sngggp715bGA1dNzk+Na0SwC+G/dkZ
bWQcUip1tv3Jg7Chc53CXBJ6ZWapK+4n4MGlOAqjiISk8xFRE685oJHgnrW+
dxr2njzwba5wCmxLx4dUaRLYvPD+fKVf0zD2SnM3eRkJxy075vamk/GFcL70
IaGKGi5f71z0EUHN6uj3SrPouOXKjWHaFAfSmOQAax8u/H3Le6vzXQH4tmic
vbaHihm0TTGTNVzo3yqd/1xV7qsvWwt3ecp98hVto2WcBH5fLLfQquRAQXuZ
q9e2KQgVfkjbYyQAUaLCuAGdivX2a4Ux8ndJ1YFuxvV86FKY5ZvuxAXm7vlR
pQN8aHyxvSBmoRCIpDkPXhZS0SZS656/RABes8dv/9rKRJUvzS8uVxMgyoEm
w2sSKFln9FrBig1faa693RrT4OS3KWEziwe3Q6ryir/I+4bjIqk6QYByz9XL
56bJ6Hn0+5eG5XxITmOF3KiSQvktIsqgSgi+LsH2+zl0HDk62FP/bAqgz1ZM
uSmGD41/1Ona8GGGk0eCQQEJ/1SIcLSaxQWnV2vYGrYiIEesHLs6Og0nPkWn
pxvK/YEIJlr9BDCLun6lyxUS1tuw2U3IhRS74Ddh+nwwU1gS9yiJD2fO0aLO
JknhiePAzC7naWj471nnEksh0PorAzX1OeB2p16pSpkPgSe1rGxaBEAy89Y7
uIKMTfHZp5ISOBCzQ4FGkvM9t5H++3A2B1bNSkl9U80B5dHQyRjlKeC5RP57
+IAAQvZkHmBFc6Dk4OGZmS4cyB+bGe1vzIP+HUkbJEwBPM6MvL/PchKeZp2b
cziAA2tmX3KJc5kCh9kacc11BPiwZ5f1PuaC/mDAfY9TXHAl8nY4vJ4GQUHf
ffenEjBr62rqC+BDf0nZzQqZFMS95IZALhfWNH9KxygJeBnvU8wbEsK6vMK5
hfZMnPjZeeRhHxsmI+ZmvznOh9h3r7anDYihZ6FXRO5BFq4Z3TB3mzkPTg3/
VHNDESwTVMyLChSAktHN0H0LyVht3v93H4UPQ03LNu2opKFN+7YW914BaGnp
+XVdJ6N43HbqIoMLHgWl6227+LBD+3vM+EkuNAyj4wvONFgapq8p8OKCtl7H
5r1dIvh6sebjIFcM0d/99vsuZOC5FcceeNEpuC5OQn7rqYQp2fdsfmfyIZUp
VGCkUTDrqJ0etWMaavcd+my3QARbx1/bvQrjgs/N5v2H18sAdqaw+xV4wNCa
E76oUwAfdKzfD+pIQfe7y4ML5Qq40Tf0R+xHAjp9Rm11PWUQG5jrSpbP/16r
bBsbTTKmDK542lE2Cdf2Vkfn35DzsuSL5uflbGA/K93PCp4CxRHOMfYrLgwK
yMriywRci+Cx9AtJ+M76E13/ljK+cLxvmHKCD+slLbqHFpLQ3PL5mqMVBETO
6L9cyhJDaNeLE7rrpuHlzbe7KPJoaJoxeKWKwYfzKZt3nxwmYUhk3HIPJyF8
O790e9AUCUMfN41qnSLjtz0Kb6aN1NDn+tuLvN0CULFzm1unTsMg5boN9SUi
cKd+JUwyKLjczIStqcqFCVVpq1iZjIl9fHua8RTo252sTRaRcCZXe7nVdx7s
+XxIvd1DrmcHLGjoEsOBQ0yVF/cZuKezsLVkvhiy2nLIH4GBLn1FAbT3BLxu
83istZGEwjqHLFXJFPi8fONUtlUMWh6aXSfEfFj7kW3KZ1FR/73LqNokAZ6W
M+DRAnn+OlU8VyeIgPkN0jKjZhl0ElJzHzsCZsUIMyNmyeA6LdgrVFcITsO9
s56bUHBcMWGH6W423IofThi/y4YNBkT5RAsHbHaRp8KbpkB8I/+j5rJJ8NJW
PvAykQ0JG/rb/5Hzvjh5TkasHwvXTrCctIz5kEubHNUOo2BFVNjiS89EMLm5
cvDDdhqumNi7Pr5nEt70SvbVjBAQ5CUxWKUnhtRLrVCqS0Uv8wLn5BoBbHHY
KMtPpCAn6KD6YWMJXK385v1HBR39naP4I3Kfm+MSF6m9QAhPSr6EtYTLINmq
paL6Jgur4n+l6q4VwukOx4l1flTU7L85LKCIwMjyYUH1JBW/6+UikS6Cxq/O
PtZraThSb3xpSQIP1L6UsHb5iqA2ZukV3w9cqNvbeshO/o8Pl6o8S4enIHpp
Y3SdfL84En3yQMNKKayr0TdcLmThJ88rz89oSEGw+0e52xgDl4UESeyTRJB7
t+tMwVoypncfXLImchpURy1kD8zJeGte2/bVZgT8OOhTLHtIQ50j/IzfJCk0
bzNQ8T/KxE/+8za1DAng2JfzjjFyPNoqfs6w/EcMgmUbRtSX0lEr/2eHkZ18
rmhmPNHYRUDMIl3zWfI8YyP++0FpMBWHXNVHxG0SsFvxZUdfiBIaON8sOFsm
zy+H7SOi9tFxaZaoMnyHEBJDNnVKPBnYr3GhRXyYB25b2kx7P8pz7i67AqlA
ABuryjLpR8kYlnV8ecpmMRTllih0i+g48PLGbPV2AQysM25PSKOhaaHWtz/O
i6BtxvpawzQq/npUXvW+TAQ53jpI4bKwFvIuecj75XxmUlbsbjKurXW3evav
ENw9A4JE8+jYsGvx4L9XpsEiKLyY/kAMC3ZvK06T+82lpC2p5icoGJQ7YS4M
4cPM0TFXn61k/BQRL1YfFUPYGWp04zwmSldcCFefICAj3rtTUkvC/wF/b8jC

      "]]}, {}}, {{}, {}, 
    {RGBColor[1, 0, 0], Thickness[Large], LineBox[CompressedData["
1:eJwVz3880wkcx/FtX0ax7Sv0Q7VSXL+EaygPPz6fU35sRn50ulQSD1IqoZQf
adStTFF35qLyWOrqjrH2qKzJdbpKKTz8uKjr1ElGnbT5bZjb/fF+vB7PP9/W
UQkhMTQKhRKg3//d4clXma9VQ/IrkbPPZQ1M5MXEttur4QIv6j0h0UDhu0zV
RUc1yGpc8x9e00CLQK5a7KSGfyV9fe7lGvB5NLd3hZsaovf6XOZUa8DRr6vX
jauGUC2VsH6lAcOQlI/RMWpwXpTaPGk+CJUxkv7bV9QwsmtPvDx3EOiul20a
52lAfjdpMeYPgbClcqYpRwNihq3gUtYwLM8w/q5gQgOhYWEdzgkjUNc6631r
0iD4H6gqGzo0ChcGrFna7kGIF/5mn7l7DKKqug4URwzB0wND9nax47D5fB9X
1z4Ek96/LF8QOwExDvR6nu8wbF1qUN+6RQuCtBep5MNh+Pws75Ns6yQ8Ft1s
fLBuBCqSa2u2cafApuJ5iWPpCHizEk96uUyDKF18deHCUZiXGlQXuF4H81lH
fb/kjoJZT7tyxYoZkAZSlrjTx+A6q87iB0sK7pQ0J/Mzx8DO9p86BzEFXRSK
eO+BMai7H9DCMaWiZZqPWLFnHATK1iLuOSouovXvnvN6HPgbyqufGNJwpYtr
pCp0AlzYl4pCz9AwOKPxzfGGCTib8XxQYEzgtdPHtNPuWhjfHnDdQkCg1vMF
b6xK/6u017yaaoCp9508X6+cBKt9L988STNAS15PZebFSVhWRmMnagxQccoj
+IrZFPgF+7Ltkwwx65S08Hr2FGSnvksJ/mSIwY6PGLbTU/CXcf454X46egws
pe09Mg0lZCZ7ez8dQxLFReKeaUgpqjUqjDbC/RJ5lNsuHezLsZK9/2CEsoIP
TfXNOjisfVop3mmMzEsR9xbiDHzqvrOyr80YkwMEbap7M5DhpIzkb5mFgqi/
/RotKGhDN9PMbZiF3MMNtd3BFFR5CmAoYDbe6PMVDYgo+GDcS+X8dDaaqWLn
vPmDgpQ13kbzPU3whHIb59QMBaMeR6hMfjfBrC8dP1tvoGL72xeLY9ebonBy
lTz9CBXjIoPMW5WmWHx+SbpCrne4xclOVwZ6nZEU9n6kYsbLNf6b5Qz8/O0I
78+vaChVhLe0rmOinfBl0N1dNBy06pTVlDMxFbZZHvuJhqWjJcY+y1hY33Qr
aayNhkmux5Z0lbKwovZH63hTAssyQ3wTGSTOtvXg7GEQWF5DcTrOJDE2R7Up
mkmgVFu5NIdFIjvENW47qXeKiVZiRmJe99tKfwsCKw4+ljZbkniQvtrdbhGB
sgiXOY5sEu35tWGf1xB429Oqc8CeRNGtvXEf7fTOeFavdSBRZWGe1rNW7+qU
KvrXJJZ0xlzpdCDwjktbPptDIjPB5EMjh8C79me9AteTOHAhLLHSjUAFW3ez
Akjkjc5kl7nrvUNaoEQSb4T/WnDDQ+/i8Kwn35AYsXxKUQIE3purCO/cSGLT
nau6vI0EKpmHGAw/Elcv8CdzN+nNZ2vnc0kUHh+2Pu2tt6hBZcMj0dPH1/uE
L4HV9FW17nwSi8vUYel+em/qkPoFkDjKLI47ytU7+/uiLYEkhiRvTEvm6V3L
EUZuJlHW0Z+b4E9gja4raX8Qif8BH2Unvg==
      "]]}}},
  AspectRatio->NCache[GoldenRatio^(-1), 0.6180339887498948],
  Axes->True,
  AxesOrigin->{1., 0},
  BaseStyle->{14, Bold},
  Epilog->InsetBox[
    BoxData[
     FormBox[
      TagBox[
       GridBox[{{
          RowBox[{
            SuperscriptBox["R", "2"], "\[LongEqual]", 
            TagBox[
             InterpretationBox[
             "\"0.86\"", 0.8601883371105934, AutoDelete -> True], 
             NumberForm[#, 2]& ]}]}}, 
        GridBoxAlignment -> {"Columns" -> {{Left}}}, 
        GridBoxItemSize -> {
         "Columns" -> {{Automatic}}, "Rows" -> {{Automatic}}}], "Column"], 
      TraditionalForm]], {2., 1.}],
  Frame->{True, True, False, False},
  FrameLabel->{
    FormBox[
    "\"\\!\\(\\*SubscriptBox[\\(Log\\), \\(10\\)]\\)(<GFP> RFU)\"", 
     TraditionalForm], 
    FormBox[
    "\"\\!\\(\\*SubscriptBox[\\(Log\\), \\(10\\)]\\)(\\!\\(\\*SuperscriptBox[\
\\(\[Sigma]\\), \\(2\\)]\\))\"", TraditionalForm]},
  PlotLabel->FormBox[
    RowBox[{
     "\"\\!\\(\\*SubscriptBox[\\(Log\\), \
\\(10\\)]\\)(\\!\\(\\*SuperscriptBox[\\(\[Sigma]\\), \\(2\\)]\\))\"", 
      "\[Proportional]", 
      TagBox[
       RowBox[{
         InterpretationBox[
         "\"2.1\"", 2.1258031993286006`, AutoDelete -> True], " ", 
         RowBox[{"(", 
           RowBox[{"\[PlusMinus]", 
             InterpretationBox[
             "\"0.11\"", 0.11258930362573327`, AutoDelete -> True]}], ")"}], 
         " ", 
         RowBox[{
           SubscriptBox["Log", 
            InterpretationBox["\"10\"", 10, Editable -> False]], "(", "\[Mu]",
            ")"}]}], NumberForm[#, 2]& ]}], TraditionalForm],
  PlotRange->{All, All},
  PlotRangeClipping->True,
  PlotRangePadding->{Automatic, Automatic}]], "Output",
 CellChangeTimes->{3.546886371639215*^9}],

Cell[BoxData["\<\"gatedvar_gatedmu.pdf\"\>"], "Output",
 CellChangeTimes->{3.546886372850492*^9}],

Cell[BoxData[
 GraphicsBox[{{{}, 
    {Hue[0.67, 0.6, 0.6], PointBox[CompressedData["
1:eJwVlndYDewbxyvReCvJKGl5k4ZSKjTd0ZIW0UASUQoN6RXZVAqRIilU2pM0
RNxES9E6zXNOZyQlaZ06u/zO74/nev68n+t7fZ/781l7NMTtuIiQkNCQ4Pz/
znOeX/26jgcemxU0SkepWPfI13xaQdjqN59ue8yuG+2cpg68H2CBg+nRB1vl
aBgkL22pIcaGEscqhxwSAWuZDC50ckFrO3dbTNEAOhV3Jr58NwMKf9Zabxkb
xPbFz1HSlA1b1zxfq359CNMH+xgG4Vy4U+bWIxY3iJ0ty6/oN3DAyTOmxotD
Qu9S/muHGi7w7b3OClnQcbbh6493JUxw+yySwbxLwe4j+eN092nwFE1R53ZQ
kZ8+rKNMZsPX/pakVDINd7e9h4BALlwRO3fEMZeIPg/JVO8IHux12816bt2H
cY02jkGiLLB4cCPu4wIJ17yUUrj3cw4MXzk8ddfvxpjAEs0jkiyY/OxmEJFJ
xaM3zoaIiglbOVkZndNw7UCPY7s+JqvOg863iNAfJBLazpgRotq4IKar2FWn
RsHgqnHR6cVsOG5Vnqd0ow5vN5YWnFjEhput0poD1lR8Vlh8yKVxBtLt7DIj
KqiYv8N9JvUvC4JluqfsY7pxoGRJWMHyBRg3JfEDXEko5UXQqS9bABl7CV2f
74Pof/VEblsHCzz/C92S5d+BZ9QsImivpqHOgW6jaU/FcOPlM2jJgZvff4d9
ru3DeqLU0uOCfJus95idv0PFjXp5JgEiHBgLUxY5coSICaowIqYveG9e1O9L
BVQ8ob89TltyAca8jl70rOnF+B8iqU/95uDYhLBR1R86dqXk2FSnMiGQqz3+
u4yKTZ5SO+K0WSDVV9v0Qr0HN+XHWRps54BE0wbao5ZO9Mt8Dv3x83BfYfvV
m+YU9E6x07ZX50DgJa2KTSVUvNwuUTKvwQf1kFPrMnV7UcPygEzuQ2Gr2FCr
8kZpKp56MGDa2sSDADU9okU5CUMMS4vHskSsjDnWVUsNiWimPtnsfJ4DmywD
zvrnU/GIZeKiM6sXIFzBvVPasAt3R56sHhfkP0z9pea/l4xkq4HkJ3GzIGdu
fGBvNQXFW5Itv2X9hWeyEe0YQMWKvYpcNUE+rrpxD6dzu3D08uolrQdErL5J
X3LmkAfwzvUH/9DOs2B/ysay9HoaHjsNLSHi85CgsVfUlUBCY3j5RUvQX53N
MemzfoN4OfKWXLgXF3I/VC7NiKLjaweyGKuBBUqH+D/f3iDiXbEnHecjmLBK
yH90/SIqztns8PVjcKD06HmRsN0teK5Gar3+MBeiPaIbL4+/w1fiRFriCA+e
+L3pqdei4Kvy93tWdvIhWuqb8CSvF8W3G77Tu86Dmaf76E92k3Cu+NhY3go+
nHCJ+rV6BRkL7isfMDRjQ7ytw/6JilLgqhy3C26eB7mzdaeuJJDx8NrP90Ic
F1n5tn8xTHtBQ/kzZpu7CXxY0pUS76JQj6ayFqp5qzngKe6n80FlEEdf0y6b
XedDt3vyzarTFPz59VZ70lY2xFwauxq+rgUjotpeDO1gATGiKHrSm4QJbWc2
qE7Nw6EUmTU/bftxqthXJMebD0/EejPl+0nouc/m5C1ZLlx7I5Y3Et6PidGZ
tvtimKB4eHgy5wcRdXpuT9mU86Ew08avXzB/TKd3qXYiH/rk9khbp9HQ9KU0
+0UKF5z8xsdMlAfxgj+g8GYWvItfc/GPRiPWrC8Lue3Fg1CGl8YORxLW1Omu
18lmwp2WEcnIXgLucRE2HnvCA29n8vli6358Fd25YZb6F9bqflDefrwPRRSl
RtZu4UNFmX6tajgNdXWz19HcWLAxdmtntSQVzwVovLEv4kLApnYLez4NzboM
EoXW8OHYNkXer1w6brnZ+rrOkgVv1BdYAQwK5kWb+D25xAaz9sem/kwKvn9S
ZeogtgBB14P5qnkdaPSkpXi1Ig+aIhLuvZmg4CdLv50NWVwougPRFcPf0Leg
snifqpBVVYRotIJKM5o4+lbKLZmHZznPbI7UDqDmPyNJWSo86DL86HmuegBd
du5q2ljKgYTFy8QD8ylI/ifPaccvJryuiZRS2dSPHg9TZCWPs8Cd62kiK05E
ofjwyIneGSCu3vDaECl4+OqJH0rcWWCVN3W7U/vR9d8Pav/8noNHegUymuwe
HDdpVGpPErbaQKr8E4ntKOc8VHXXlwe3HPJPi+n04960Qqro7Ays1N93sDWW
jv+98t7n9IYDewiapnn+/ZgsuvPC1EsGFJ9Qz9PMHUCbbsw86D4LdXlz7Hm3
Hpy8W2AoXzID2zwKV/WJ0DCES3rgo8mB1k970ui3+rDSzoJ7wZcBhNq1O1Pk
SdgivupokiMDVALlHy/EELHmu1fGhX+5IPl39mqSyABuOyv//tg8B7ZRDjg0
WdejNP3d98dlLFDTNhmSfE/DnO2aveKm0/CdL1Qb92EAHf12xrpKMKGp7Att
9jAJmTPO86VXWJB/r/ZBqlYPukcM06uN2LDG65Nn/RsaFrxiRWqUckExcdNX
oclOHIkgtFV+nQWVza12HYR+JNUsq1DexgaVd/Pl1HODuEk8fJfpKgZsPLvP
HgndKBy+eezZ6ByISdOv7XOn4BzrJAv9OPDx156bw/dpWLltevqtFQPKwyZW
SdaSUF9c+1pdAhsGYp3jFxLo2LCra2WL0xz05KlSpnypKNpZErBcfQbOEB1j
p8/0YcBVedNttRz4lvWfUeFSGr69nnojIXYGZj3dl5hdHkSlmsWTp1NnQMQ7
ymnRDTpKjYZMXZCaBVvR3gbZI2QM9nl4QuL8DGzZ+/7dpWw6Ph9bef6YDhNO
RT0tbnEaws8Pz344YjIFFzU/1RWvIKG5wiPna86zoKugqGj/k4q+0wr57Z8Z
kC7Tkugi+gNdWE/3O/TOgU0aYfRaKxH1v7S87fBnw236RDPzGw357cLVAQwG
XPhmX6FMJqCHzhHJp2Qu5Jzgn6ZUt+LEr+awTx3T0I8Tyftce/DyQI/Xgy4+
RLxfrFvm2oLmo7ZKngZMmJ3M1PJRo6Eep1glMoADNtmLfPTiqVhm0Plfhwgb
EkrVIz4VfcVt9Z61e9oFfuIdVi61V+Ab4ztm7y5hgFN4rcPrGwO4f/XwhfGr
DODuiSuSFORnsj7JPMODAaUHPrjUfe7GobsvBwkMPuRmGg432xLxlvG5jx6L
Rawy2mjz+YE0vJ/6ftvkQ7bAd2R6s5f2YUqEjeqixjmIilM69OkUFfeN99r0
hDLg38r2e/zI7wgH7k93ijMh8unisGs76UhStCQSFBeA11N7cl19N9ofDfl5
eZAFDX7MOKqAZ5cD0l2EBfz3PrhELea4YB7BuKkxfwouObxdNZUr4Lc2fTnN
aBoslpneDOMQUXJk5tx0DwOsCENDP1dQMSucKaGeKWT1ImeLyR2bTvy+68P6
+1fYIJ8mIrfzLRUNTL6ZRxSz4PfBpsEdrkMY0vL9ivL2OVjWE2sfpkLBjcmE
tNIlbEiSWcF985iEwWevGbk5cmFVV1FVWwkdQz6/HZW/IWzVDoEtbdPf0Te3
/y7zEAd2xWk0SGzuxiCpCtvKHB4YymWlyarT0Uhfd3q5DAPWi4TF1Yh/xLgO
tp2oziwYn/zyIju8GVcyVhuZDjOBaFcR3+7Qg28drDKqW/hgHTHklGvUhz7N
mZijxgel5UpslRu96Nzxwl+UyIK+TTZ3y10HkVvhkCIzPwta2hH1v3YRUd5t
ecsVPhtOtUWHqnztRXWi8+jSKRZsvv0ze4tpF565ka2kGMSCmOfJaqsNB7GZ
tWDga8MC5tiSx6k/BjFX9KRHiDIXghJPLNyqo+C4ZOz+jYemQStJb0OoMA1t
NVgFE7Uz4Dw5fjgIBf0qfD64XG8Kdpz3L8zOIGOsbWf9Reu/cLF/oIF9pRct
JiQc5XXYcDk34NbcSA8WR4ZqPfrKgz9ZUq7DDWQ0njhsfb1tCtbJ33TID+7C
II95jS2qAl5diWpVXkRHD4MMp3svOSCT7rf5fRoJZ4ICZU/rzIPLnNz3YA4Z
jzlFskfk5gR+H3KxSpSKDTn00Nozf4H8MlXWSKkXS6//TlS24ELB+PWEYD8i
Lu8sonJEePAyoPCvlgMJh1XTrVhJPHg1ZXFtxIeMI5U6j7RjmfAxruxfdhEN
yy9sSDtKYoDPBv0kYWUKkh6VuudRZ+GK6E4/Y/MeDDt/9UT15gX4tC5cYtlE
O1Lc075Fyy3AY0pXAiGDhHrBQfN2CTxQP2k56fTiBya1BmqbnxX07QExf1S6
A1+pfPEy02eBT67yi+7Az6gYxk6eFFqAqONOqhs3DiDlmMrOWjIHsiRcmGLC
RPxS/GuFyUU+GPASq9JtyCj//Fejps0sfNCBZgs9Gl5Yp2ywSuAz0xmPP9To
dSHZRXaE/2UeGgihgd6v6lDDqSgjJp8PYReTKk2UyLghhVdyZj8X4rNaH3RJ
t2On3O1a/mkmFGa/SHbjUrDyoE3GAocDxANbV85I0DA0JcrovisfjH97Fsm6
9mNXd6GCbD0HFu0WcVn7lYAbM+V/LIvnQfYmt8ZiCgV/1xWUEvN5sOw4c/TR
oXdYDk8fuQn+S2a+Gd/1LwUtyveYfr3EhcLwEnPzqG6sPqhFuJQ2B5FPasXG
/5Bw7SHP7AeCfaNvttTp1v4+DEqfMOAGs2F3h8ytgCASUsKv82VH+VBbw5P2
0ejFBePbZ2QnBHxrfpu9a5yE/wOr8q/8
      "]]}, {}}, {{}, {}, 
    {RGBColor[1, 0, 0], Thickness[Large], LineBox[CompressedData["
1:eJwVx3k41HkcwPExv5Iuhqh26ZhNmy3JQ0+U4/t9EsM4atTqXLYR8aDWOHLk
qEdybFatkSxWG6NtmdjUdG2fStuxmB1p/WbmN1MkIy0ad4OZ2dk/3s/7eTG5
x4Mj6DQaLdDQ/z/kGaBaslGNTvhaO7SkK0FTFBHZ5aBGjYKOVxyDS99kqsoc
1WhgTl56d5oSOrKbVCs2q9HBR+PPtalK8GlZ2r/OTY3wNnG4a4oSHH17+t38
1Gi+/alLDYlKmBucPBAeoUblZv1zyuKUIIyoHrxRqUYPun6nYsOUYLy1wrZ9
2QiqTSnc24yVkNsh1IvzR9Dr9fG6ObZKWHPSZF+JZgSRXklNffOU8PTl/Lcv
eaOI991dpyMDCjg/zDSb7h1FoQ2L3vzbpgDurZ648tAx9EH7835zoQJ2Fr/3
03WNIdebnO6nPyggYpPxCzZrHJEnGRfOJCggO601lfFoHC3bx7B4u0cBTwrq
2h84TaA6rxV/sFwVYNvwV5XjLxNIw/dN9LBRQEE6/7K19SQanGnWSLQULDc7
wfpYOIkceQ7X4nooqA+irXI3nkJWs+/trj6m4JtqSUJA5hS6N/joBq+Ggi0i
UYz38BRqGqqL9smjwCrNhy86+gn50f8eEkVTYEMfPGwh+4Sc1hGVToEU2G3Z
+q1qtwbdD0v53N+BAs7JdiqjTYNM9AtrxswouHI2ZVrrPo2uCOv31Y7JYdqz
lT11axp1xxdR46/kkHpvs6fMbgYd887ID7wtByt2nzCzbAY9yCrw2lIhB1GO
B6fSfBYJ26Wt9zPkcCqnvrTm9Cwa3rA5K+CwHDiOLYvXamdRR6WElrZdDh7D
q+nRSVqUmFxY5GIrh+B4/iV+nxZFhe1m6ebJIba6iesWpkO6g4fE3AEZXC95
J34h0aF3UbxsSZsMTH8KvW2N9ahQIfAUN8ogITC7U3VbjzrDbVqjL8ggm6vw
bbek4diZqtOmyTLwS2x72Muh4ToB14SzVwaC96yC4QIaduI636nYJgNzVaQF
9ZiGs3K+SE5ZKYOsO/udc/Q0HHc32GhUL4VTH8lapqsRrqcVixJ7pZA781VT
epIR/v6AqTv/iRTKi1eli5qMsL31b23eAilsz6su7R8wwisH9+Tp86Uw9PUE
+9WXdNwoQRZ7Y6Rgn/vPrpthdFzyp8szUZAUUtF+q5SLdOzKDMq76iSFF+JG
3lQnHWcW1y5zsZRCw8MfmTGLCGzFWPBSPEXCgrUezkcXE3h0e69mp8GR+aod
4aYEliTdZ3ZMkrAyeGvUQQaBz1HH4jsnSCjqfS30tyTw3LpOhnSMhGPG693t
bQg86VG5s+cjCQ4BD0OGNhC4K8axfayfhILG6KgBewI3V82fSDRYZbkkrW8j
gS90vLWZVJFQpYyoVG4icJALP/ZTHwmmxxe+a3cm8FP69EJtLwnD50PihW4E
Fl1qYRt3k8Ce1J++5k5gflsF7+wbEgQHfi0ReBA4QZ9UbmJw6JpZURUi8KYI
uw8LXpMgbr6sK/Ii8FXHc/lmChLWf+bPKNxB4NzwyKZiioTcjHHmWW8CHylF
MnODPX1Y3lksAq+eHbGzlJNQfk0dku5LYJ1D6y6+jIRJ0/KoE34EVhyuSVlq
cHCCV1oCm8B3SzKqL0pJuE4OFh73J3DZs5Dnyw3+D0ADkQo=
      "]]}}},
  AspectRatio->NCache[GoldenRatio^(-1), 0.6180339887498948],
  Axes->True,
  AxesOrigin->{1., 0},
  BaseStyle->{14, Bold},
  Epilog->InsetBox[
    BoxData[
     FormBox[
      TagBox[
       GridBox[{{
          RowBox[{
            SuperscriptBox["R", "2"], "\[LongEqual]", 
            TagBox[
             InterpretationBox[
             "\"0.021\"", 0.021092547826517514`, AutoDelete -> True], 
             NumberForm[#, 2]& ]}]}}, 
        GridBoxAlignment -> {"Columns" -> {{Left}}}, 
        GridBoxItemSize -> {
         "Columns" -> {{Automatic}}, "Rows" -> {{Automatic}}}], "Column"], 
      TraditionalForm]], {2.2, -0.1}],
  Frame->{True, True, False, False},
  FrameLabel->{
    FormBox[
    "\"\\!\\(\\*SubscriptBox[\\(Log\\), \\(10\\)]\\)(<GFP> RFU)\"", 
     TraditionalForm], 
    FormBox[
    "\"\\!\\(\\*SubscriptBox[\\(Log\\), \\(10\\)]\\)(\\!\\(\\*FractionBox[\\(\
\[Sigma]\\), \\(\[Mu]\\)]\\))\"", TraditionalForm]},
  PlotLabel->FormBox[
    RowBox[{
     "\"\\!\\(\\*SubscriptBox[\\(Log\\), \
\\(10\\)]\\)(\\!\\(\\*FractionBox[\\(\[Sigma]\\), \\(\[Mu]\\)]\\))\"", 
      "\[Proportional]", 
      TagBox[
       RowBox[{
         InterpretationBox[
         "\"0.063\"", 0.06290159966429983, AutoDelete -> True], " ", 
         RowBox[{"(", 
           RowBox[{"\[PlusMinus]", 
             InterpretationBox[
             "\"0.056\"", 0.056294651812866706`, AutoDelete -> True]}], ")"}],
          " ", 
         RowBox[{
           SubscriptBox["Log", 
            InterpretationBox["\"10\"", 10, Editable -> False]], "(", "\[Mu]",
            ")"}]}], NumberForm[#, 2]& ]}], TraditionalForm],
  PlotRange->{All, All},
  PlotRangeClipping->True,
  PlotRangePadding->{Automatic, Automatic}]], "Output",
 CellChangeTimes->{3.5468863730496407`*^9}],

Cell[BoxData["\<\"gatedcv_gatedmu.pdf\"\>"], "Output",
 CellChangeTimes->{3.546886373539771*^9}],

Cell[BoxData[
 GraphicsBox[{{{}, 
    {Hue[0.67, 0.6, 0.6], PointBox[CompressedData["
1:eJwVl3k4FVoXxpEyJJTKcBMNysyNXESvikqlQSFCSiGVmdBNpFEps1AXFVHG
UIlSiAwpc5k5hnPQcQbHGfGd74/9rD/X3u+z1+9914az3tbnhQQEBAj88//6
0mpevqSaiyzdRpJY6Riqk1x2UOUEzaQKfxwvesjE3kMUh489TFAPGm6U3dgL
T9kVpioiLGwhuOpm/T2Fyjk6B20cHMv785bNmsShvLbYogoalhSsuPFavxE/
l6ZXiRux4PZq8cp/vW14MvCLruvPQd6K0ysdnMbR1iRzXaeODVuzTPNl8eNw
LOCVWJZz8Ll5//U4zhBm6xpHK/LnoJ6oclworRedZ3KmR2yoKC3U2Ch/LQO8
J2Pqiv0s1Eu4O0ou9OLoj49wv8CBcrLw+khNEpwT+4ccA7nw+OXZKP+SjHv1
5gc9hZno5C1dsVp8GH8VScg9GmdAuPBH3Len47h9IX/rGXEmHJM8+wuf/8bZ
yABvYRFBswy3I5uC3Pj3PHfgc4LSPCK466Utzv6BBc244+oPDm6+P9WpHzYO
r7fTwtSlLNhsEehVO0/H/fqCXI8lLMhNR4obLwzgv1d5TofraRBT1iN8TfqM
nN02tJRFJkaCOulTwZPoyV/mmyuzgLoNf49Nds9A4mSH+tfCBYhfSFfTjCXD
Ldwj+0crE4FRLmvnTcjwUzYJHC6mguv5dOnz12/hry9DqzJlwzXV2K/yEwlf
eyWkzvP1Zetcye32H4G21ktDdyE2/Ii63pefj+OhEiZEdFh4MbRiZuvaAXjo
7LqnJr4AupB00zUtGqJGhVKeujKgXiyiu6OwBu3JWebvUuaQHUg+o/WyG9/s
JHbfU2PiZvepCi8dIv7OuWequ4uNk3cnUhrezsA1Mx2/o+ZhoL6woNUzBcfk
vWr7NrExpmcyqT49hLCfYvnzKjxMP25XyH9EgYqpg2R2oqBZrViA501FOi7F
9Rg1f+PCV/ju41ODk/DeVpA3+UzIzMLDOOx7HhPGm2YarELYWNks9bolcxhn
TGOX+MkvQLXYTeFi+CyOBl98N83Xv1Lqj5V/6Qj6zXoSUu/NwjpaIL3mXRtE
mxJMvz9bRFsAehSCyCg9rsBR5usjf/W181EnMohh8suaHYTMSEEB59P2MvHg
Rtzy4RAmGvIe+a5s7cK5y2jyFp3HjjKNuBiTP9BHUa0q///CsmfaUXICYcF3
V/mf5ODcxIHlh/wHUWLZL8KsY+KAwSdVPfFRRIuktoYEzqFX8eeLgw2/wTDf
7eJKZ8Ny+rnSPiU6rpRLbNEZ4yBbcp1VujsTxaK9w7ETXHzLn592yiai+M3H
Y2vaePDS7P6p2EGB6K5tFVo3uFAelUr4XDIJRt65yZerebi5/PDU9jVTyI1R
dNhmzIKQyhtEqHDAWX9+r1fDPAgNIspOwmSc3lDzyPvgErPTfl+m99BnIetn
vL2zgwfbawlxX/g8MJI2UXopz8Y6uTWrY1aPglgyHGZ8gwfuSp2QT0kkjDfe
/Rn/Dwu3NA5TgryoCLz64zlhNxOSEfQv3aojePjDT0OJMo+hyClFTSsqKHku
QlmOPOy1njy7bWgKdifML96V5kCLEq6jlj+J2FuZFiduz0EkzylNSHUY6l33
KeZveMgVb79WZDGFSfVuKbVYHjbrSixtnhqDUdEK1vNkDlTmtZdKrZpAqBuq
BLcz0Rhp6HL7IhXlWwq975/kYonD0g8d5ydRXq25Rf3FHMbLfXf1+RBx7LCg
/mQqF/uOqJC30v6g+FabxuzQIjK96U+OF9AhpCAxscGAh9SO9zbCt8egqfli
87A1E6z4N5ZZyv244q7yft9rDjZcejUn4DwM43bdWIG/eHilpqWpRRyBwc3m
kmpTJjwatg8aS/fj5S1D19RrLKze8etBi/AwPqa+NbIUWcBd++s7yvUY0Ett
ypNX4CL9k2hjqMU4vpi67q97xkGSg8xWezU6XHLL8k4oCZgd365uuInJhuFB
l7JVy+bRTtmwpfbIDLYun4h/tp6Lfwkrfn6/NYXD+w980y5gQ/p+5N3ZEgL6
l788tJvE19e584Fb5ihsE5Olxc8zYavbTVxSTYBAlH8wuZuGOOLMXE51PU6H
e4yu48yizkqUTpAZwpGNn5SXTzEgJtu+baZ/FNOG9et+xgua1USWVBPqOVhl
RXgb7cLFk6PrBVYn/8HxtFdDwrM0vJFKs9kgmYagYscTh96z8eRhrDdVbBIJ
wvtDKUV0sMx+p/pd+Q3zzqrMUzb8fkJRB8rtRjATnbtNNp+G1VfpVdTnH+DN
6Ytz3sp/j55HVM9XEsr2mnBCXejQzMw/+dG6E02ia8/GH6SDclTt5FHlLpS3
nMwI3ciBx3+VVWd2T2JngOzHc/NseFV+fuWXN4sVIxUtjwuZeEeQLPinsRtZ
u7Z2ixpRQZY3aFBqacFB1/13jojN4anWY/sT5wcxR7OaL7jOhLntoHttFxE2
gWMj7/RYmAiI0Wyc+o3cYmawSgEH60gDMlkGVEwEdvwoa5zF6cvlxfoRg+gr
X1mquJOF1PcqZQ7CI/hb1P+A0Vo69J/EWpXYDUHQf/vkf0QGmMUrs9qYv8Bg
XmRWubLRZejRfOHgIMp2UqkfzOjwliWmdEe1Q0dULaL6IQt2gl69UovdqDvQ
vqbpEANf7rf0eBS2Q7gt311mEw3asUoxntndcA+XNdpZyYZ+xa7lqvbD+HAj
JfLhHRoE3gYtebCnEevKl85cTqHhu7xT1DPPIEgQvSmhErPITl6p3+jdCS/n
RA+xEBqsznHi1T7cqkqfXBNyTn0OqSE1rnXTdahJDPh0xpACDekMooPPF+yQ
S7KKsJqFj8BQWqtRE1yocjk/a+hQOHLnUqhSTNVh5lN7y24GCrJbEjbUDkKn
tulDqxsLD2/711x07QHvp+A7dzodYR0V5cViBNiqnxF/2s/nhfSIdlYhHWRS
g++XVipEVQ88dczpQVhP18m4dh6UL3ZGZy8ysINosc5Odw4bhh+1ENABLXbe
+mB3NtpyrSMSPwyjULctqFWIBQmLe/LDdlTs/GpXeewnGyOtzTJRnBHwpnfP
Ri+jw+57nGnrqm7Yy4+FTofTMWs8ECr5qAaGW+J3ZNjSUU11Vw0jDYEQXTTQ
Qef3D9X+NZhJxl39K59tlwqZ+aZIRApn0hCT8nHnTCILm6cuZRutIyE50Fxp
ST0Dl4vSRUUudOLEdLd5lw8dcmH1u7SzJgCHGGqb6Bz+HrcRfiDUgj4F094O
hQU4Fzpn7TakY99Z7/GwASaWcQi+IT39CHN/cliQ7//mcppOc5+HENOh/60+
hwJppeIc2aum+KY2IjOsR8UBMa2Hu8sbID5Bu0LtosMqKTjjhHQLnvnPiW3K
FDDzTWhlLiqx0HLg05aY6yz0fSJbK68ZhK7h9x2BfB9e6SsT0BDQCu+mluuK
uxhIidDwia/vgnZCR1rBMhaa5BNNXwQQ4BUQoWd9kO+Ht2zpYkED8K75QJSN
FDSbNEgbqLDkwiX7d/ScExtBNdE2hNt/4ClRalGWxYXP7KYTlksJ0NPRpMpI
0nG8P12xSZaf51pZe4XVZxF8WcrEIHUKa+jyekZjczicfr03M3wCHyzNMt41
8SD3qCVktJgC54bMqixlHlqr4vesPU2BVetzN+FeJqp9lpjZug2DU2qZLDk/
i8cRJm1uzv2QtZZpus5j4UtHhsqw9iQ29VoRpShMSGuUaZCyp+EX+WKdgicT
zu6lcn89G0IDc0HXxZzvk2LkeKv9g8gWvmjrrcjByJXLBTbBfD6K37HXdqJC
juqUdH8mCRYqzFxyJQ0PTj/PMP9VBd6r9AEZLQpejdUlyTWX4Y5F29d/9yyi
8de5s+GRdJiQxQ7KqrPA2Z63wugSCXnBPqpJjVx4Hu4Q3NdCgj759J4bPyiI
jroS+t6lD5628yoGSvx8kL+kRNeQz3fdjEOPitjIqO1zPfN1HDTPC9KX1eeR
MFRlffHUNM4dCmZNrGKgT2gz5athB+qyRnwq/RZx8nsi8dkoHQU3pmIVTTgo
lTuR2LyaBJm210NsIS4CTfK/NFaSMKb0xIwZz4X8Ee7isgYSJsrUk9TuzCGj
aPr710vteBOqkXa2jw7RhCN77/zTir6kApuXQ7MwUluzX+E2Ab4h4R7vti9A
eqKOUPCJgUGbtO+3Vi1gS/NZiX9uzkDLy3N+70Mu1CVKDYmvexHffEFtRwAD
a0RYudE9JBSvrz1prMOEQhlvpvYEDQq+rIQZgQU47rS+9YtEweC59fsr+9lQ
/ExO8flARG0eabXhvzzYO+/yby+Zgmw6qX6r+Sxqnx1n2L37htDNirpr+XlG
KCcz08/sD/oPS0/waufxWr60OUuODZVDrzNu5/DQ81fN/Q79aWgkc/P97DkY
t0gcvWtNQ9uq+5W8y3NgCI59s6r5jbJT5hkLbDZKBRXWyg8Nwyf5ql7MER5e
70mvkDo6g/bOV3LSX9l4fuo4YaGKDO1M2dGVUVy8le4XuKI/ganq3ILeHC4s
56JaVU1ZeIOnSdb8eantWtS1qRiByZtjRo3XOGihMAzsw2fw7pRqx7U0BqaM
VHcpxfVhg5Pdizg+b2TC03lPWonwfELW5XixcMO95fcD/1EM+t/gSRN5EEq+
yTjD37MW9O/7SZOZOJ5xyqxrZgT/A/epQHM=
      "]]}, {}}, {{}, {}, 
    {RGBColor[1, 0, 0], Thickness[Large], LineBox[CompressedData["
1:eJwVkmk01WkAxi//cpoIFamYEJlqVErHZCzPewrXtVQ0mTTTZrkYRTHKEtGU
9cwdxpIlHSLTJGKoWykplZGIEi0k4XKL69ru8trGfHjOc37n/D48Hx59j0BX
b0UWi+U8l//7Z2snwdINYtTkC8cMx25BzvPmtm2c4zsND9qX8JHRFSXINBGj
uaUkKXELHy3R5YKvt4ohVggyEJ/gw652Wf83FmLoeVDXKjEfJvbd/RYcMY6v
Vv7HRXQb811PCj29xTApMD4eJbyLUu+8wYpcMcoKAwfbu6qhZH7RsFFrBKF9
FU8vVNUitqV0tilhBJkfyxmv6joYnF6wL00+xy0BVLmkAU9ffvXpZdAo7Fu9
bJVGXiBFpK9Ge0YReiggSl3SAo9b3ceyD46hsNNuHntVK3YlD3Bm2sZwr22G
62/ZBu9NSvUO7HG8qZXO6pq9QXR4Q5j6w3E8Nl9UG7n/HR4n/tVYvWUCZQWe
9/z3d8Cw5Nklk8sTSI7P+pO9+wMSI9LztbUl0JsM4XC3fcRytVPs4SQJZMUP
eo+bdeP6TpaupZIUlvlams2cTziQ1xzsFCWFbE+XqdG+Hpjx+f62Iikqo+uO
2fzQC81wu3S+jwzvRu5b8r37oKM4eGTJWxlYna1Go14CrDUzPyzYIwdPhV6J
CeuHy+nG95HP5UiT85YuSBhAQVwonbakuHjY5qJbrBDUusFBeotCVWXBXXnm
Z4RVbbV+u3YSUZsHR72yvkDToa80KnMSXA2ysi5tEPxzVi65i6dw1+JyW+SV
IcScu55ReHYKqp2GpVMFIriY1C5aMz2FZ49urmzmD8NKpKfoFzINBdP33zt7
iuF6Ij0rvW8aOQ+/hGR0i3E0r9zD4tAM/IN+m0z4ZQQ30nqb6ptnYHG4mHfk
8whUcw7e1iazqDNWzqr0GUWwc/Qrwe1ZxGmPDpUPjyLao8O+UYNF2Gy/3akB
Y+D8+rymx4VFrNJ9plfJxlA0wE4UJbLIZj0Jnxc6jsUC7pL3j1ikO+GeMEwy
jjN33E3PzbLIE82FXLUzE4gZbr+iv02BFH/oH46fmUDs5LryiBAF8qTe6fH1
eAmyk3Uj+OUKJDdVqOakLsX2+LyMfqECCc5e5veCJ8XQ3gmHViNFElP7TGVa
Swbj2Ne7bx5SJL+vU6tWzZQhDO6aoRcUyd6AJEGOphz1TWVB0leKxOU1z/1V
rhwlNan6/ioM2RW2+p1Ih2LhGitTn0UMyboa72ekS8FNENh4qjKkp10kO6BP
scrV3PcndYaEmFVpNa6h4PV8KHXUmPPH9uwt3kgRoLTe0liHIV3Hzjf7EIqN
TjVuQ98yJNBj4OlHT4rEMj9foTFD7qTsdFvOpRBoLA3v28AQhYeVfbt8KS51
eud2bmJIqm7MvAdH534SqNzbaMoQfseK7bkhFKIUtxOlFgyZdXO87x5H4SCZ
PXvNkiGc2HKnlASKov1/pxVZMSTlplbHv0kUBw2m+JfAEAONXvpdMkVTZf4M
bwdD2C2nty3Loli/wlE9yYYhf7B66pxzKGIjx/XjbBnydhPnx/O5FNZ2bNsz
bIb48zRPjudTZF8Tu0XYM6TifsR840IKiWq27ykOQ6YHu9M8iyhcg3eEBzsw
xFbH3jDnKsWN9sGkQMe5PY6lFS+vUfwHgXprTg==
      "]]}}},
  AspectRatio->NCache[GoldenRatio^(-1), 0.6180339887498948],
  Axes->True,
  AxesOrigin->{1., 0},
  BaseStyle->{14, Bold},
  Epilog->InsetBox[
    BoxData[
     FormBox[
      TagBox[
       GridBox[{{
          RowBox[{
            SuperscriptBox["R", "2"], "\[LongEqual]", 
            TagBox[
             InterpretationBox[
             "\"0.63\"", 0.6331023487124522, AutoDelete -> True], 
             NumberForm[#, 2]& ]}]}}, 
        GridBoxAlignment -> {"Columns" -> {{Left}}}, 
        GridBoxItemSize -> {
         "Columns" -> {{Automatic}}, "Rows" -> {{Automatic}}}], "Column"], 
      TraditionalForm]], {2.2, 0.5}],
  Frame->{True, True, False, False},
  FrameLabel->{
    FormBox[
    "\"\\!\\(\\*SubscriptBox[\\(Log\\), \\(10\\)]\\)(<GFP> RFU)\"", 
     TraditionalForm], 
    FormBox[
    "\"\\!\\(\\*SubscriptBox[\\(Log\\), \
\\(10\\)]\\)(\\!\\(\\*FractionBox[SuperscriptBox[\\(\[Sigma]\\), \\(2\\)], \
\\(\[Mu]\\)]\\))\"", TraditionalForm]},
  PlotLabel->FormBox[
    RowBox[{
     "\"\\!\\(\\*SubscriptBox[\\(Log\\), \
\\(10\\)]\\)(\\!\\(\\*FractionBox[SuperscriptBox[\\(\[Sigma]\\), \\(2\\)], \
\\(\[Mu]\\)]\\))\"", "\[Proportional]", 
      TagBox[
       RowBox[{
         InterpretationBox[
         "\"1.1\"", 1.1258031993286002`, AutoDelete -> True], " ", 
         RowBox[{"(", 
           RowBox[{"\[PlusMinus]", 
             InterpretationBox[
             "\"0.11\"", 0.1125893036257335, AutoDelete -> True]}], ")"}], 
         " ", 
         RowBox[{
           SubscriptBox["Log", 
            InterpretationBox["\"10\"", 10, Editable -> False]], "(", "\[Mu]",
            ")"}]}], NumberForm[#, 2]& ]}], TraditionalForm],
  PlotRange->{All, All},
  PlotRangeClipping->True,
  PlotRangePadding->{Automatic, Automatic}]], "Output",
 CellChangeTimes->{3.546886373759118*^9}],

Cell[BoxData["\<\"gatedf_gatedmu.pdf\"\>"], "Output",
 CellChangeTimes->{3.546886374268037*^9}]
}, Open  ]],

Cell[BoxData["\[IndentingNewLine]"], "Input",
 CellChangeTimes->{{3.546445763411378*^9, 3.546445775941647*^9}, {
   3.546531964255762*^9, 3.546532007421526*^9}, {3.546532684465073*^9, 
   3.546532736033738*^9}, {3.5465327673558083`*^9, 3.5465327814641323`*^9}, 
   3.546550619807089*^9, {3.5466153502678432`*^9, 3.546615375765373*^9}}],

Cell[BoxData[""], "Input",
 CellChangeTimes->{{3.54653288755107*^9, 3.546533058812212*^9}, 
   3.546550617822918*^9}],

Cell[BoxData[""], "Input",
 CellChangeTimes->{{3.546533042895541*^9, 3.546533047403557*^9}}],

Cell[BoxData[""], "Input",
 CellChangeTimes->{{3.546445618229434*^9, 3.5464456188492937`*^9}}],

Cell[BoxData["\[IndentingNewLine]"], "Input",
 CellChangeTimes->{{3.531486354215355*^9, 3.531486394491942*^9}, {
   3.531494250633308*^9, 3.531494274504196*^9}, {3.531494325874887*^9, 
   3.5314943788409777`*^9}, {3.531494442226552*^9, 3.531494443504735*^9}, {
   3.5314946313086567`*^9, 3.5314946389532824`*^9}, {3.531494713964634*^9, 
   3.531494889835821*^9}, {3.5314951522538013`*^9, 3.531495165916115*^9}, {
   3.531495304421919*^9, 3.531495365459931*^9}, {3.5314955212323923`*^9, 
   3.5314955810361977`*^9}, {3.531495614117346*^9, 3.5314956238919497`*^9}, {
   3.531495737844715*^9, 3.531495746676055*^9}, {3.531501087655964*^9, 
   3.531501104566223*^9}, {3.5463743954090767`*^9, 3.546374397003413*^9}, 
   3.546550614393497*^9}],

Cell[BoxData[
 RowBox[{"\[IndentingNewLine]", "\[IndentingNewLine]", 
  "\[IndentingNewLine]"}]], "Input",
 CellChangeTimes->{{3.5314950732149982`*^9, 3.5314950732259607`*^9}, {
   3.531495130009626*^9, 3.5314951368084307`*^9}, {3.531495229762351*^9, 
   3.531495277226407*^9}, {3.5314955916340237`*^9, 3.531495594048565*^9}, {
   3.531495645809063*^9, 3.531495714573349*^9}, 3.531495750998993*^9, {
   3.546374360174728*^9, 3.546374415244961*^9}, {3.5463744527804117`*^9, 
   3.546374480919127*^9}, {3.546375112417458*^9, 3.546375184061035*^9}, {
   3.546383400304367*^9, 3.5463834745631313`*^9}, {3.546445743329221*^9, 
   3.546445744862759*^9}, {3.546445788369297*^9, 3.5464458040300417`*^9}, {
   3.546616395660932*^9, 3.54661640267515*^9}, {3.5466165561075783`*^9, 
   3.546616576222164*^9}}],

Cell[BoxData[""], "Input",
 CellChangeTimes->{{3.531495639168713*^9, 3.531495643600469*^9}, {
   3.5314957263246813`*^9, 3.531495735249906*^9}, {3.546375233382061*^9, 
   3.5463752431082077`*^9}, 3.546445811840268*^9}],

Cell[BoxData[
 RowBox[{"\[IndentingNewLine]", "\[IndentingNewLine]"}]], "Input",
 CellChangeTimes->{{3.531495761504737*^9, 3.531495771440493*^9}, {
   3.54637446158805*^9, 3.546374462771852*^9}, {3.546374492835367*^9, 
   3.546374521583716*^9}, {3.546375074427188*^9, 3.546375076240679*^9}, {
   3.546375117082061*^9, 3.546375127835949*^9}, 3.546383496600716*^9, 
   3.5465506100895233`*^9, 3.546882735769187*^9}],

Cell[BoxData[""], "Input",
 CellChangeTimes->{{3.531455614986259*^9, 3.531455631067233*^9}, {
  3.53145572448525*^9, 3.531455732907494*^9}, {3.531455777485423*^9, 
  3.531455780803651*^9}, {3.53145582457312*^9, 3.5314558284352007`*^9}, {
  3.531501489124077*^9, 3.5315014898582478`*^9}}],

Cell[BoxData[""], "Input",
 CellChangeTimes->{{3.531495840528658*^9, 3.5314958502713337`*^9}, {
   3.531495901490158*^9, 3.53149593024886*^9}, {3.5314960632282133`*^9, 
   3.531496066409031*^9}, {3.5314973577426863`*^9, 3.5314974812794943`*^9}, 
   3.531498217513109*^9}],

Cell[BoxData[""], "Input",
 CellChangeTimes->{{3.5314984139080353`*^9, 3.5314984139435596`*^9}}],

Cell[BoxData[""], "Input",
 CellChangeTimes->{{3.531497249597677*^9, 3.531497252013392*^9}, 
   3.53149735423884*^9}],

Cell[CellGroupData[{

Cell[BoxData[{
 RowBox[{"ListPlot", "[", 
  RowBox[{
   RowBox[{"Table", "[", 
    RowBox[{
     RowBox[{"Tooltip", "[", 
      RowBox[{
       RowBox[{"Transpose", "[", 
        RowBox[{"{", 
         RowBox[{
          RowBox[{"Log10", "[", 
           RowBox[{
            RowBox[{"LGM2", "[", 
             RowBox[{"[", "i", "]"}], "]"}], "[", 
            RowBox[{"[", "2", "]"}], "]"}], "]"}], ",", 
          RowBox[{"Log10", "[", 
           RowBox[{
            RowBox[{"LGM2", "[", 
             RowBox[{"[", "i", "]"}], "]"}], "[", 
            RowBox[{"[", "3", "]"}], "]"}], "]"}]}], "}"}], "]"}], ",", 
       RowBox[{
        RowBox[{"LGM2", "[", 
         RowBox[{"[", "i", "]"}], "]"}], "[", 
        RowBox[{"[", "1", "]"}], "]"}]}], "]"}], ",", 
     RowBox[{"{", 
      RowBox[{"i", ",", "1", ",", 
       RowBox[{
        RowBox[{"Dimensions", "[", "LGM2", "]"}], "[", 
        RowBox[{"[", "1", "]"}], "]"}]}], "}"}]}], "]"}], ",", 
   RowBox[{"PlotRange", "\[Rule]", "All"}], ",", 
   RowBox[{"Frame", "\[Rule]", 
    RowBox[{"{", 
     RowBox[{"True", ",", "True", ",", "False", ",", "False"}], "}"}]}], ",", 
   
   RowBox[{"FrameLabel", "\[Rule]", 
    RowBox[{"{", 
     RowBox[{"\"\<Log10(<GFP>)\>\"", ",", "\"\<Log10(Variance)\>\""}], 
     "}"}]}]}], "]"}], "\[IndentingNewLine]", 
 RowBox[{"ListPlot", "[", 
  RowBox[{
   RowBox[{"Table", "[", 
    RowBox[{
     RowBox[{"Tooltip", "[", 
      RowBox[{
       RowBox[{"Transpose", "[", 
        RowBox[{"{", 
         RowBox[{
          RowBox[{
           RowBox[{"LGM2", "[", 
            RowBox[{"[", "i", "]"}], "]"}], "[", 
           RowBox[{"[", "2", "]"}], "]"}], ",", 
          RowBox[{
           RowBox[{"LGM2", "[", 
            RowBox[{"[", "i", "]"}], "]"}], "[", 
           RowBox[{"[", "4", "]"}], "]"}]}], "}"}], "]"}], ",", 
       RowBox[{
        RowBox[{"LGM2", "[", 
         RowBox[{"[", "i", "]"}], "]"}], "[", 
        RowBox[{"[", "1", "]"}], "]"}]}], "]"}], ",", 
     RowBox[{"{", 
      RowBox[{"i", ",", "1", ",", 
       RowBox[{
        RowBox[{"Dimensions", "[", "LGM2", "]"}], "[", 
        RowBox[{"[", "1", "]"}], "]"}]}], "}"}]}], "]"}], ",", 
   RowBox[{"PlotRange", "\[Rule]", "All"}], ",", 
   RowBox[{"Frame", "\[Rule]", 
    RowBox[{"{", 
     RowBox[{"True", ",", "True", ",", "False", ",", "False"}], "}"}]}], ",", 
   
   RowBox[{"FrameLabel", "\[Rule]", 
    RowBox[{"{", 
     RowBox[{"\"\<<GFP>\>\"", ",", "\"\<Noise Strength\>\""}], "}"}]}]}], 
  "]"}], "\[IndentingNewLine]", 
 RowBox[{"ListPlot", "[", 
  RowBox[{
   RowBox[{"Table", "[", 
    RowBox[{
     RowBox[{"Tooltip", "[", 
      RowBox[{
       RowBox[{"Transpose", "[", 
        RowBox[{"{", 
         RowBox[{
          RowBox[{
           RowBox[{"LGM2", "[", 
            RowBox[{"[", "i", "]"}], "]"}], "[", 
           RowBox[{"[", "2", "]"}], "]"}], ",", 
          RowBox[{
           RowBox[{"LGM2", "[", 
            RowBox[{"[", "i", "]"}], "]"}], "[", 
           RowBox[{"[", "5", "]"}], "]"}]}], "}"}], "]"}], ",", 
       RowBox[{
        RowBox[{"LGM2", "[", 
         RowBox[{"[", "i", "]"}], "]"}], "[", 
        RowBox[{"[", "1", "]"}], "]"}]}], "]"}], ",", 
     RowBox[{"{", 
      RowBox[{"i", ",", "1", ",", 
       RowBox[{
        RowBox[{"Dimensions", "[", "LGM2", "]"}], "[", 
        RowBox[{"[", "1", "]"}], "]"}]}], "}"}]}], "]"}], ",", 
   RowBox[{"PlotRange", "\[Rule]", "All"}], ",", 
   RowBox[{"Frame", "\[Rule]", 
    RowBox[{"{", 
     RowBox[{"True", ",", "True", ",", "False", ",", "False"}], "}"}]}], ",", 
   
   RowBox[{"FrameLabel", "\[Rule]", 
    RowBox[{"{", 
     RowBox[{"\"\<<GFP>\>\"", ",", "\"\<CV\>\""}], "}"}]}]}], "]"}]}], "Input",\

 CellChangeTimes->{{3.531495852071576*^9, 3.53149585208375*^9}, {
  3.531498495784079*^9, 3.5314985157100973`*^9}, {3.531499090850038*^9, 
  3.5314990946083927`*^9}, {3.5314991254583883`*^9, 3.531499127912108*^9}, {
  3.531500024750834*^9, 3.531500028594961*^9}, {3.531500068774673*^9, 
  3.53150031229311*^9}, {3.531500487261406*^9, 3.531500490861039*^9}, {
  3.531500648964628*^9, 3.531500706425293*^9}, {3.531501131574597*^9, 
  3.531501131741975*^9}, {3.531501346391549*^9, 3.531501360314707*^9}, {
  3.531501397247381*^9, 3.531501420580544*^9}, {3.5315262406069593`*^9, 
  3.531526241114461*^9}, {3.531526271146556*^9, 3.53152628036244*^9}, {
  3.531526617188314*^9, 3.5315266173862047`*^9}}],

Cell[BoxData[
 RowBox[{
  StyleBox[
   RowBox[{"Part", "::", "partw"}], "MessageName"], 
  RowBox[{
  ":", " "}], "\<\"Part \[NoBreak]\\!\\(1\\)\[NoBreak] of \
\[NoBreak]\\!\\({}\\)\[NoBreak] does not exist. \\!\\(\\*ButtonBox[\\\"\
\[RightSkeleton]\\\", ButtonStyle->\\\"Link\\\", ButtonFrame->None, \
ButtonData:>\\\"paclet:ref/message/General/partw\\\", ButtonNote -> \
\\\"Part::partw\\\"]\\)\"\>"}]], "Message", "MSG",
 CellChangeTimes->{3.546886375338986*^9}],

Cell[BoxData[
 RowBox[{
  StyleBox[
   RowBox[{"Table", "::", "iterb"}], "MessageName"], 
  RowBox[{
  ":", " "}], "\<\"Iterator \[NoBreak]\\!\\({i, 1, \\(\\(\\(\\({}\\)\\) \
\[LeftDoubleBracket] 1 \[RightDoubleBracket]\\)\\)}\\)\[NoBreak] does not \
have appropriate bounds. \\!\\(\\*ButtonBox[\\\"\[RightSkeleton]\\\", \
ButtonStyle->\\\"Link\\\", ButtonFrame->None, \
ButtonData:>\\\"paclet:ref/message/General/iterb\\\", ButtonNote -> \
\\\"Table::iterb\\\"]\\)\"\>"}]], "Message", "MSG",
 CellChangeTimes->{3.546886375448551*^9}],

Cell[BoxData[
 RowBox[{
  StyleBox[
   RowBox[{"Part", "::", "partw"}], "MessageName"], 
  RowBox[{
  ":", " "}], "\<\"Part \[NoBreak]\\!\\(1\\)\[NoBreak] of \
\[NoBreak]\\!\\({}\\)\[NoBreak] does not exist. \\!\\(\\*ButtonBox[\\\"\
\[RightSkeleton]\\\", ButtonStyle->\\\"Link\\\", ButtonFrame->None, \
ButtonData:>\\\"paclet:ref/message/General/partw\\\", ButtonNote -> \
\\\"Part::partw\\\"]\\)\"\>"}]], "Message", "MSG",
 CellChangeTimes->{3.546886375468161*^9}],

Cell[BoxData[
 RowBox[{
  StyleBox[
   RowBox[{"Table", "::", "iterb"}], "MessageName"], 
  RowBox[{
  ":", " "}], "\<\"Iterator \[NoBreak]\\!\\({i, 1, \\(\\(\\(\\({}\\)\\) \
\[LeftDoubleBracket] 1 \[RightDoubleBracket]\\)\\)}\\)\[NoBreak] does not \
have appropriate bounds. \\!\\(\\*ButtonBox[\\\"\[RightSkeleton]\\\", \
ButtonStyle->\\\"Link\\\", ButtonFrame->None, \
ButtonData:>\\\"paclet:ref/message/General/iterb\\\", ButtonNote -> \
\\\"Table::iterb\\\"]\\)\"\>"}]], "Message", "MSG",
 CellChangeTimes->{3.54688637548553*^9}],

Cell[BoxData[
 RowBox[{
  StyleBox[
   RowBox[{"ListPlot", "::", "lpn"}], "MessageName"], 
  RowBox[{
  ":", " "}], \
"\<\"\[NoBreak]\\!\\(Table[\\(\\(\\*TagBox[TooltipBox[\\(Transpose[\\(\\({\\(\
\\(Log10[\\(\\(\\(\\(LGM2 \[LeftDoubleBracket] i \[RightDoubleBracket]\\)\\) \
\[LeftDoubleBracket] 2 \[RightDoubleBracket]\\)\\)]\\)\\), \\(\\(Log10[\\(\\(\
\\(\\(LGM2 \[LeftDoubleBracket] i \[RightDoubleBracket]\\)\\) \
\[LeftDoubleBracket] 3 \[RightDoubleBracket]\\)\\)]\\)\\)}\\)\\)]\\), \
RowBox[List[RowBox[List[\\\"LGM2\\\", \\\"\\\\[LeftDoubleBracket]\\\", \
\\\"i\\\", \\\"\\\\[RightDoubleBracket]\\\"]], \
\\\"\\\\[LeftDoubleBracket]\\\", \\\"1\\\", \
\\\"\\\\[RightDoubleBracket]\\\"]]], Function[Annotation[Slot[1], \
Part[Part[LGM2, i], 1], \\\"Tooltip\\\"]]], \\(\\({i, 1, \\(\\(\\(\\({}\\)\\) \
\[LeftDoubleBracket] 1 \[RightDoubleBracket]\\)\\)}\\)\\)\\)\\)]\\)\[NoBreak] \
is not a list of numbers or pairs of numbers. \\!\\(\\*ButtonBox[\\\"\
\[RightSkeleton]\\\", ButtonStyle->\\\"Link\\\", ButtonFrame->None, \
ButtonData:>\\\"paclet:ref/ListPlot\\\", ButtonNote -> \\\"ListPlot::lpn\\\"]\
\\)\"\>"}]], "Message", "MSG",
 CellChangeTimes->{3.546886375559709*^9}],

Cell[BoxData[
 RowBox[{"ListPlot", "[", 
  RowBox[{
   RowBox[{"Table", "[", 
    RowBox[{
     TagBox[
      TooltipBox[
       RowBox[{"Transpose", "[", 
        RowBox[{"{", 
         RowBox[{
          RowBox[{"Log10", "[", 
           RowBox[{
            RowBox[{
            "LGM2", "\[LeftDoubleBracket]", "i", "\[RightDoubleBracket]"}], 
            "\[LeftDoubleBracket]", "2", "\[RightDoubleBracket]"}], "]"}], 
          ",", 
          RowBox[{"Log10", "[", 
           RowBox[{
            RowBox[{
            "LGM2", "\[LeftDoubleBracket]", "i", "\[RightDoubleBracket]"}], 
            "\[LeftDoubleBracket]", "3", "\[RightDoubleBracket]"}], "]"}]}], 
         "}"}], "]"}],
       RowBox[{
         RowBox[{
          "LGM2", "\[LeftDoubleBracket]", "i", "\[RightDoubleBracket]"}], 
         "\[LeftDoubleBracket]", "1", "\[RightDoubleBracket]"}]],
      Annotation[#, 
       Part[
        Part[$CellContext`LGM2, $CellContext`i], 1], "Tooltip"]& ], ",", 
     RowBox[{"{", 
      RowBox[{"i", ",", "1", ",", 
       RowBox[{
        RowBox[{"{", "}"}], "\[LeftDoubleBracket]", "1", 
        "\[RightDoubleBracket]"}]}], "}"}]}], "]"}], ",", 
   RowBox[{"PlotRange", "\[Rule]", "All"}], ",", 
   RowBox[{"Frame", "\[Rule]", 
    RowBox[{"{", 
     RowBox[{"True", ",", "True", ",", "False", ",", "False"}], "}"}]}], ",", 
   
   RowBox[{"FrameLabel", "\[Rule]", 
    RowBox[{"{", 
     RowBox[{"\<\"Log10(<GFP>)\"\>", ",", "\<\"Log10(Variance)\"\>"}], 
     "}"}]}]}], "]"}]], "Output",
 CellChangeTimes->{3.546886375579638*^9}],

Cell[BoxData[
 RowBox[{
  StyleBox[
   RowBox[{"Part", "::", "partw"}], "MessageName"], 
  RowBox[{
  ":", " "}], "\<\"Part \[NoBreak]\\!\\(1\\)\[NoBreak] of \
\[NoBreak]\\!\\({}\\)\[NoBreak] does not exist. \\!\\(\\*ButtonBox[\\\"\
\[RightSkeleton]\\\", ButtonStyle->\\\"Link\\\", ButtonFrame->None, \
ButtonData:>\\\"paclet:ref/message/General/partw\\\", ButtonNote -> \
\\\"Part::partw\\\"]\\)\"\>"}]], "Message", "MSG",
 CellChangeTimes->{3.546886375603595*^9}],

Cell[BoxData[
 RowBox[{
  StyleBox[
   RowBox[{"Table", "::", "iterb"}], "MessageName"], 
  RowBox[{
  ":", " "}], "\<\"Iterator \[NoBreak]\\!\\({i, 1, \\(\\(\\(\\({}\\)\\) \
\[LeftDoubleBracket] 1 \[RightDoubleBracket]\\)\\)}\\)\[NoBreak] does not \
have appropriate bounds. \\!\\(\\*ButtonBox[\\\"\[RightSkeleton]\\\", \
ButtonStyle->\\\"Link\\\", ButtonFrame->None, \
ButtonData:>\\\"paclet:ref/message/General/iterb\\\", ButtonNote -> \
\\\"Table::iterb\\\"]\\)\"\>"}]], "Message", "MSG",
 CellChangeTimes->{3.54688637562729*^9}],

Cell[BoxData[
 RowBox[{
  StyleBox[
   RowBox[{"Table", "::", "iterb"}], "MessageName"], 
  RowBox[{
  ":", " "}], "\<\"Iterator \[NoBreak]\\!\\({i, 1, \\(\\(\\(\\({}\\)\\) \
\[LeftDoubleBracket] 1 \[RightDoubleBracket]\\)\\)}\\)\[NoBreak] does not \
have appropriate bounds. \\!\\(\\*ButtonBox[\\\"\[RightSkeleton]\\\", \
ButtonStyle->\\\"Link\\\", ButtonFrame->None, \
ButtonData:>\\\"paclet:ref/message/General/iterb\\\", ButtonNote -> \
\\\"Table::iterb\\\"]\\)\"\>"}]], "Message", "MSG",
 CellChangeTimes->{3.5468863756435623`*^9}],

Cell[BoxData[
 RowBox[{
  StyleBox[
   RowBox[{"ListPlot", "::", "lpn"}], "MessageName"], 
  RowBox[{
  ":", " "}], \
"\<\"\[NoBreak]\\!\\(Table[\\(\\(\\*TagBox[TooltipBox[\\(Transpose[\\(\\({\\(\
\\(\\(\\(LGM2 \[LeftDoubleBracket] i \[RightDoubleBracket]\\)\\) \
\[LeftDoubleBracket] 2 \[RightDoubleBracket]\\)\\), \\(\\(\\(\\(LGM2 \
\[LeftDoubleBracket] i \[RightDoubleBracket]\\)\\) \[LeftDoubleBracket] 4 \
\[RightDoubleBracket]\\)\\)}\\)\\)]\\), RowBox[List[RowBox[List[\\\"LGM2\\\", \
\\\"\\\\[LeftDoubleBracket]\\\", \\\"i\\\", \
\\\"\\\\[RightDoubleBracket]\\\"]], \\\"\\\\[LeftDoubleBracket]\\\", \
\\\"1\\\", \\\"\\\\[RightDoubleBracket]\\\"]]], Function[Annotation[Slot[1], \
Part[Part[LGM2, i], 1], \\\"Tooltip\\\"]]], \\(\\({i, 1, \\(\\(\\(\\({}\\)\\) \
\[LeftDoubleBracket] 1 \[RightDoubleBracket]\\)\\)}\\)\\)\\)\\)]\\)\[NoBreak] \
is not a list of numbers or pairs of numbers. \\!\\(\\*ButtonBox[\\\"\
\[RightSkeleton]\\\", ButtonStyle->\\\"Link\\\", ButtonFrame->None, \
ButtonData:>\\\"paclet:ref/ListPlot\\\", ButtonNote -> \\\"ListPlot::lpn\\\"]\
\\)\"\>"}]], "Message", "MSG",
 CellChangeTimes->{3.546886375662693*^9}],

Cell[BoxData[
 RowBox[{"ListPlot", "[", 
  RowBox[{
   RowBox[{"Table", "[", 
    RowBox[{
     TagBox[
      TooltipBox[
       RowBox[{"Transpose", "[", 
        RowBox[{"{", 
         RowBox[{
          RowBox[{
           RowBox[{
           "LGM2", "\[LeftDoubleBracket]", "i", "\[RightDoubleBracket]"}], 
           "\[LeftDoubleBracket]", "2", "\[RightDoubleBracket]"}], ",", 
          RowBox[{
           RowBox[{
           "LGM2", "\[LeftDoubleBracket]", "i", "\[RightDoubleBracket]"}], 
           "\[LeftDoubleBracket]", "4", "\[RightDoubleBracket]"}]}], "}"}], 
        "]"}],
       RowBox[{
         RowBox[{
          "LGM2", "\[LeftDoubleBracket]", "i", "\[RightDoubleBracket]"}], 
         "\[LeftDoubleBracket]", "1", "\[RightDoubleBracket]"}]],
      Annotation[#, 
       Part[
        Part[$CellContext`LGM2, $CellContext`i], 1], "Tooltip"]& ], ",", 
     RowBox[{"{", 
      RowBox[{"i", ",", "1", ",", 
       RowBox[{
        RowBox[{"{", "}"}], "\[LeftDoubleBracket]", "1", 
        "\[RightDoubleBracket]"}]}], "}"}]}], "]"}], ",", 
   RowBox[{"PlotRange", "\[Rule]", "All"}], ",", 
   RowBox[{"Frame", "\[Rule]", 
    RowBox[{"{", 
     RowBox[{"True", ",", "True", ",", "False", ",", "False"}], "}"}]}], ",", 
   
   RowBox[{"FrameLabel", "\[Rule]", 
    RowBox[{"{", 
     RowBox[{"\<\"<GFP>\"\>", ",", "\<\"Noise Strength\"\>"}], "}"}]}]}], 
  "]"}]], "Output",
 CellChangeTimes->{3.5468863756821833`*^9}],

Cell[BoxData[
 RowBox[{
  StyleBox[
   RowBox[{"Part", "::", "partw"}], "MessageName"], 
  RowBox[{
  ":", " "}], "\<\"Part \[NoBreak]\\!\\(1\\)\[NoBreak] of \
\[NoBreak]\\!\\({}\\)\[NoBreak] does not exist. \\!\\(\\*ButtonBox[\\\"\
\[RightSkeleton]\\\", ButtonStyle->\\\"Link\\\", ButtonFrame->None, \
ButtonData:>\\\"paclet:ref/message/General/partw\\\", ButtonNote -> \
\\\"Part::partw\\\"]\\)\"\>"}]], "Message", "MSG",
 CellChangeTimes->{3.5468863757037*^9}],

Cell[BoxData[
 RowBox[{
  StyleBox[
   RowBox[{"Table", "::", "iterb"}], "MessageName"], 
  RowBox[{
  ":", " "}], "\<\"Iterator \[NoBreak]\\!\\({i, 1, \\(\\(\\(\\({}\\)\\) \
\[LeftDoubleBracket] 1 \[RightDoubleBracket]\\)\\)}\\)\[NoBreak] does not \
have appropriate bounds. \\!\\(\\*ButtonBox[\\\"\[RightSkeleton]\\\", \
ButtonStyle->\\\"Link\\\", ButtonFrame->None, \
ButtonData:>\\\"paclet:ref/message/General/iterb\\\", ButtonNote -> \
\\\"Table::iterb\\\"]\\)\"\>"}]], "Message", "MSG",
 CellChangeTimes->{3.5468863757217493`*^9}],

Cell[BoxData[
 RowBox[{
  StyleBox[
   RowBox[{"Table", "::", "iterb"}], "MessageName"], 
  RowBox[{
  ":", " "}], "\<\"Iterator \[NoBreak]\\!\\({i, 1, \\(\\(\\(\\({}\\)\\) \
\[LeftDoubleBracket] 1 \[RightDoubleBracket]\\)\\)}\\)\[NoBreak] does not \
have appropriate bounds. \\!\\(\\*ButtonBox[\\\"\[RightSkeleton]\\\", \
ButtonStyle->\\\"Link\\\", ButtonFrame->None, \
ButtonData:>\\\"paclet:ref/message/General/iterb\\\", ButtonNote -> \
\\\"Table::iterb\\\"]\\)\"\>"}]], "Message", "MSG",
 CellChangeTimes->{3.546886375738559*^9}],

Cell[BoxData[
 RowBox[{
  StyleBox[
   RowBox[{"ListPlot", "::", "lpn"}], "MessageName"], 
  RowBox[{
  ":", " "}], \
"\<\"\[NoBreak]\\!\\(Table[\\(\\(\\*TagBox[TooltipBox[\\(Transpose[\\(\\({\\(\
\\(\\(\\(LGM2 \[LeftDoubleBracket] i \[RightDoubleBracket]\\)\\) \
\[LeftDoubleBracket] 2 \[RightDoubleBracket]\\)\\), \\(\\(\\(\\(LGM2 \
\[LeftDoubleBracket] i \[RightDoubleBracket]\\)\\) \[LeftDoubleBracket] 5 \
\[RightDoubleBracket]\\)\\)}\\)\\)]\\), RowBox[List[RowBox[List[\\\"LGM2\\\", \
\\\"\\\\[LeftDoubleBracket]\\\", \\\"i\\\", \
\\\"\\\\[RightDoubleBracket]\\\"]], \\\"\\\\[LeftDoubleBracket]\\\", \
\\\"1\\\", \\\"\\\\[RightDoubleBracket]\\\"]]], Function[Annotation[Slot[1], \
Part[Part[LGM2, i], 1], \\\"Tooltip\\\"]]], \\(\\({i, 1, \\(\\(\\(\\({}\\)\\) \
\[LeftDoubleBracket] 1 \[RightDoubleBracket]\\)\\)}\\)\\)\\)\\)]\\)\[NoBreak] \
is not a list of numbers or pairs of numbers. \\!\\(\\*ButtonBox[\\\"\
\[RightSkeleton]\\\", ButtonStyle->\\\"Link\\\", ButtonFrame->None, \
ButtonData:>\\\"paclet:ref/ListPlot\\\", ButtonNote -> \\\"ListPlot::lpn\\\"]\
\\)\"\>"}]], "Message", "MSG",
 CellChangeTimes->{3.54688637575597*^9}],

Cell[BoxData[
 RowBox[{"ListPlot", "[", 
  RowBox[{
   RowBox[{"Table", "[", 
    RowBox[{
     TagBox[
      TooltipBox[
       RowBox[{"Transpose", "[", 
        RowBox[{"{", 
         RowBox[{
          RowBox[{
           RowBox[{
           "LGM2", "\[LeftDoubleBracket]", "i", "\[RightDoubleBracket]"}], 
           "\[LeftDoubleBracket]", "2", "\[RightDoubleBracket]"}], ",", 
          RowBox[{
           RowBox[{
           "LGM2", "\[LeftDoubleBracket]", "i", "\[RightDoubleBracket]"}], 
           "\[LeftDoubleBracket]", "5", "\[RightDoubleBracket]"}]}], "}"}], 
        "]"}],
       RowBox[{
         RowBox[{
          "LGM2", "\[LeftDoubleBracket]", "i", "\[RightDoubleBracket]"}], 
         "\[LeftDoubleBracket]", "1", "\[RightDoubleBracket]"}]],
      Annotation[#, 
       Part[
        Part[$CellContext`LGM2, $CellContext`i], 1], "Tooltip"]& ], ",", 
     RowBox[{"{", 
      RowBox[{"i", ",", "1", ",", 
       RowBox[{
        RowBox[{"{", "}"}], "\[LeftDoubleBracket]", "1", 
        "\[RightDoubleBracket]"}]}], "}"}]}], "]"}], ",", 
   RowBox[{"PlotRange", "\[Rule]", "All"}], ",", 
   RowBox[{"Frame", "\[Rule]", 
    RowBox[{"{", 
     RowBox[{"True", ",", "True", ",", "False", ",", "False"}], "}"}]}], ",", 
   
   RowBox[{"FrameLabel", "\[Rule]", 
    RowBox[{"{", 
     RowBox[{"\<\"<GFP>\"\>", ",", "\<\"CV\"\>"}], "}"}]}]}], "]"}]], "Output",\

 CellChangeTimes->{3.546886375774611*^9}]
}, Open  ]],

Cell[BoxData[""], "Input",
 CellChangeTimes->{{3.54661618604911*^9, 3.5466161861227427`*^9}}],

Cell[BoxData[
 RowBox[{
  RowBox[{"BinCounts", "[", 
   RowBox[{
    RowBox[{
     RowBox[{"Import", "[", 
      RowBox[{
       RowBox[{"files", "[", 
        RowBox[{"[", "1", "]"}], "]"}], ",", "\"\<Data\>\""}], "]"}], "[", 
     RowBox[{"[", 
      RowBox[{"All", ",", "3"}], "]"}], "]"}], ",", 
    RowBox[{"{", 
     RowBox[{"1", ",", "1024", ",", "1"}], "}"}]}], "]"}], ";"}]], "Input",
 CellChangeTimes->{{3.546616179955205*^9, 3.546616180065572*^9}, {
   3.5466166363803663`*^9, 3.546616748355969*^9}, 3.5468827058194723`*^9}],

Cell[BoxData[
 RowBox[{
  RowBox[{"GFPcounts", "=", 
   RowBox[{"ParallelTable", "[", 
    RowBox[{
     RowBox[{"BinCounts", "[", 
      RowBox[{
       RowBox[{
        RowBox[{"Import", "[", 
         RowBox[{
          RowBox[{"files", "[", 
           RowBox[{"[", "i", "]"}], "]"}], ",", "\"\<Data\>\""}], "]"}], "[", 
        
        RowBox[{"[", 
         RowBox[{"All", ",", "3"}], "]"}], "]"}], ",", 
       RowBox[{"{", 
        RowBox[{"1", ",", "1024", ",", "1"}], "}"}]}], "]"}], ",", 
     RowBox[{"{", 
      RowBox[{"i", ",", "1", ",", 
       RowBox[{"Length", "[", "files", "]"}]}], "}"}]}], "]"}]}], 
  ";"}]], "Input",
 CellChangeTimes->{{3.5466161817252073`*^9, 3.546616181859767*^9}, {
  3.546616255163074*^9, 3.5466163297189093`*^9}, {3.54661675448181*^9, 
  3.546616763084531*^9}}],

Cell[BoxData[""], "Input",
 CellChangeTimes->{{3.5314949646745253`*^9, 3.53149507125292*^9}}],

Cell[CellGroupData[{

Cell[BoxData[
 RowBox[{"ArrayPlot", "[", 
  RowBox[{"GFPcounts", ",", 
   RowBox[{"Frame", "\[Rule]", 
    RowBox[{"{", 
     RowBox[{"True", ",", "True", ",", "False", ",", "False"}], "}"}]}], ",", 
   
   RowBox[{"FrameLabel", "\[Rule]", 
    RowBox[{"{", 
     RowBox[{
     "\"\<Clone\>\"", ",", " ", 
      "\"\<\!\(\*SubscriptBox[\(Log\), \(10\)]\)(GFP RFU)\>\""}], "}"}]}], 
   ",", 
   RowBox[{"BaseStyle", "\[Rule]", 
    RowBox[{"{", 
     RowBox[{"14", ",", "Bold"}], "}"}]}]}], "]"}]], "Input",
 CellChangeTimes->{{3.531497082485713*^9, 3.5314970825002737`*^9}, {
  3.546616767217787*^9, 3.546616777726399*^9}, {3.546616846722649*^9, 
  3.546616849862864*^9}, {3.5466169105949*^9, 3.546616912749218*^9}, {
  3.54661694297383*^9, 3.546616959623762*^9}, {3.5466169907158318`*^9, 
  3.5466170982152843`*^9}, {3.546617162077702*^9, 3.546617169386218*^9}, {
  3.5466172456144533`*^9, 3.546617263589694*^9}, {3.546617613608938*^9, 
  3.546617614737623*^9}, {3.546617656556706*^9, 3.546617694484833*^9}, {
  3.546617792048785*^9, 3.546617817124661*^9}, {3.546617877657399*^9, 
  3.546617921815196*^9}, {3.546617969037757*^9, 3.5466181086883287`*^9}}],

Cell[BoxData[
 GraphicsBox[RasterBox[CompressedData["
1:eJzsvXd3YlmWL9hr5u9Za9Z6M9PrvVfdr0xXVlZkho+QQiEvZEAGCRAIhBBC
GGGE9957e72/fLj5IDPn3AsSKKTIyKysLtPaESFxDQT3nLP3+W3/u+ug9vp/
+5d/+Zf/F/z7//73f/mX8T8ZiQ9fi3cnxfvT/P1tgnSeF0ROEARaGNNjnhFZ
jhMojCJ5lKcwmsJwlERG5GBEIt16s9rrtsulQrVbzJVrtUglWEynQqlQKOvz
uG2hK5fb6PLqLA6tYf/kQKM4N6v3jrXKTdWJaWFv4+TkZGtPqTpe2tv69FGx
qfqo0qwc7emXVw2Hn0+PbXtateZKr7o5u9qx+jV6g8kWCnhv3OZgMOkPRQKF
eKVQyFSy5Xyn2kZag3atP+ogJIqPaGQ0IkYUMuIZjuJZXmAEhgcPxIksD38L
4liQn1QUxyJ4fHAMX8HREGfGa3JqdhjFL158fdS/fuczPdMvpq+tK/HhRfHB
7y9JuF/q8+t+8lO4vw2yy90lcSxMXoqAicQpM8lfAvzhwG8RChTwGnAe4D6W
4mlW4CmGZTiCJCh0gOMUOuqiw16/3mn2a+1GK9oq5Uu5Ui6bT4a9SdeN02g1
G679Fo1BY7lUGsynum311rJmW3W0v3X2+dPy7rpa+enjzvbytupk6d3y/kfV
4cKxdmFxf2d/91h9eqDTHp+ZdUeKS7PZZbk5Nrsvr2xhS/w2EA7EwqHbVKWe
yVRr/Vq9U6o2O/3SoDXsDgdthOgOcQylaY6lSAzBGIxhOGbM0CwLJAp4CI4T
KY7lwTmOF3hAY4Efc+CJwU8wLpNxkoZCEOShFe+F8Hg6aDPTAt8iPpw/cX7+
vpje8d3M/QzB9Ex/c3pqHucvPHrXzH3C/H13a2XululZXjrF3zEt/CEI8sLh
xhMWFuAN4AjAAIgEpJUNVrvAAQJ7Ks0ILI3TFI1igxHeJYZNFO0NmrVSq1Cp
VJr5Wq6WysVCMY8/eut3+TwOu+fEeG5UWI6sWuXBkXZVu6d8v/J5S7PwWrHx
5uXvVtdX3yx8ePf2u+XVVdUPay+Vux8125/OdPvbh2/Wd/W7mr3jU9P5rvX8
VO23n3quvfaAP5nIxKqxQDmVyeZr+Uy92qhU6+V2D2z9yGiAY/gARVgMZ3CG
IWmG5QAGAA/Dge2eZ1nArKz0QOAQ4gJJqkGmhYPCjycCbmYAxXueFGfH+Kn5
+YZLT972zKbP9MtJuHv1xDq6FxnyPi/KGzZgBGkzkqEwIMD4YOMGvMGCU4D1
GZ5jAe9QPEqjLEGC/ZAa4Vi7i/aHZLfT7NVb5W65mCsWavFWIhZNZdyeQMji
P/e6o9YL65nxzHR8dHaq1p6YDzdPDFvHS7vHy1bt4v7qnlKtPdrc+/P7nY97
+/r3O9tvP+s1+r2dPYXh+HjHrFYebB6oNftAcTBrz43Oa6fnzBV2+IO32XQ0
lKrFs7FkMZIptjuN+qjW6WNYp9cZDocYhZPMECMZwP0Aa7A0xQJVhgGbMxBm
4MHA44Ln5TlwIIMUieulIZBHhoOyUjoQJJAj3O/eU/H7QPKOZ6XD02w8r0SI
vx7D/4wPehYy/wD09Uma4sjZrRyq8/BYgJuZBDgl9A12eLDk+TFEpWDFg+0P
8LIgUADM0jwFeJrjKJYEf3mUQLAugLyd9qjf6vfbzVIzly3lesVkKlDIp0J+
VzRmt3u8ZtO1w6R1XFyc606PTlZ1yp23B29+XF/feaf48ON3O6svXn16+bvl
Hw9evfv4cUGxuruzvglA+fnS2+XlVf2GSm882jk6PTdbjbYDs9thcYdCHqvL
EQtEIrlYLpstVfrFbqXcKJX7I6TVRYYdgDQwjKR5gsJphOJ4hgZYBCgTjMDT
PADgAseLQMEHoFyAOj0Ht3dekDZ2QeJaYbKtiw/479HxFp665RfM01/77c/0
TF+jL5fXnEHrC24Q5u8RZYVfYiEgVUSowo8Bx0FEAGA0zQskDZQBEmCCUZ8G
WvJwgKNAbW61Rs1WZwSQQbFZqBayyVykkcn6CqFYtBCIuKN+u99qszitLqdD
c3npMqjdp9eqQ43u6OBAs6c7PtNun6j0h4cn2pWDLeWxfn194/jsUG/Y16hU
auPJierw8PzC4LlUnRxenzlMrqAzYL2xnQcunCHfdSicT7mzwWwonwsWgXZQ
aJZ6+UZ7UC512+ig0wD/+gMSGeII0F+oEUMwOIlTPEUTAgOIBto9UBkAUACI
AeroAvgFj6BsESZSZCwbER9s/U+r4N/M5d+gDHzV9vOt/88z/afQ334+vqYI
fNNNE9Ar3h9MNWIoCyB4Bho1xQE5wDMMxdM4RhI4NhoiA6Zdb7er+XIxX4oU
Y/HYbTpwbQ7abDqzW3+i2VftLu6/XVtRrR6qljcVu+/2F9+/XdCtK95/Xlne
3ltV7q4u6wyHK2vbhyfb6gOl5vzo/Ni+Ybl02pwXV06nO+aMXifDxUS20mu3
o/V8t9NGOq0ehmJdEscxisZonqYZErAz0F4gHID2f6DNANUfqDZQoAnThxNk
hWD64MIU4YtzjP3FMH0FTnwTfYOa8Ex/A3pokp2/KtzfNMWU01OCKBt+5WUF
XvO8bP3lJOs3z7NjuK0IYwmrctIPgMbBAmVEgWFpQGC9sjTBchwBEDlJgTM8
TXEY2GQJliLJLkfxQ4rHEIIiCIYicYzB+RG4TKNdhO7TCI2Dv6P+aABYEKOh
PayDNRGkOcQIBB20MGLIdJDRcIS3kSE1GBDECB/hKIDXFIqS5BBBcQqjcbAp
UgyJEzSLU+CbUAwKFAQGfBGaoRgAulkCaNYsRQMYANA4w9EkRYF/BEmiKEoh
BImTKAYdcihGIXgPxzCkgwPNvAc09XIfHdS7nVG/X231e61EA68CFi7XC8V6
u5SvlIvdUr6UKUdS1UyylK3litlILJcOBdK32dRtOJuJRT2hhCeRy/hv455s
MJQNxDyxzPVN3GGNxsK+20gqdhMORoOeRCCViIdi6Vgk4Ylls4VwNhKKZhIp
b8FbTRWKiVq81ACaRn3YKDZqtWqt0ugOeh0wcOgAHTTAUJBon8eAQGMo8Bg4
CrQkimAIAAjgszM4C9UpEQdzKakhYGw4DpoUJcAEXgsTr8hYnDhHRHHqX5Ht
LLJbQLK5yrYGfsbGLz7wwjy9Vn/q+jP9XdJPWIqmOv5DG9HEcvf4Oyer7J6E
yb97V93D/32y190tNWnX44XJah2zUKhJomxiKASyC2gCLFC3ObjIOQpAZiDa
SAFa2TCaIjggpoC0IsAvfDhqd1ASG6JNdDhAAM93Gp1Ws1mo51qtdqlQLFZL
qUI6kg3cRoPBdDjiCpgNXoPNdeG7MF0fKA2e8y2tYe9oF0CAlZ1PWwcrS6s7
268+fVz8rNh698Pymw/LS58U6ys7u4uqlb395SPFJ/X6ofbq9PDkxnHhvnBe
Wlyu4m0QSINYohiN5mq1bLHZrjer9WoHafdHXbyPIkAYUjj48hyBkTjLsIzI
kdD1AT18IkQLoszJgjB1b87YXZ6cxGfGe6ZfQI8hynmvnjj37/6VcGcQnL5L
mGw4slQQ+YmvS5A2KF4ya0PW5iSeh+ucZyBiEYFiD/ibh7ieZVme5UmOREmu
j6E4h6BDCgPQghyhPYTo9XrDTqvebLaaxUqtVq7XM7lALl+Jp/PhWNoRCEW8
aU/iNmoPWX1OV8Dm95sv7FdOu/1Kf+m6tBqd19qz89MDjf1y/9hi1Bk0p07d
+bFGZzR/ut47cmmPLfaz45vd0InVZQS4X2s229xX5ohFEwnYfK6QNx51R+MJ
nzsZDqUCrnAini/m8uVCvZyPtKqVbqXQK5a6jSKSq7cBIMHbA3SE0gNkQNIo
io8wjADSCidYGhcEAucoFroGxiwrigzHjyUHwVj2D4jSHg0lwMP5mhXj8yL9
q2rVz1sVz/QPRd8yu9+4AubX2yzv350T7y/OLcb7RSk8QAX3oHMsCQPhzoMg
3ouUyceJE7QKPYETdAEPxkCF5ln47jElQPQLNBnpF1AIwBYKtlIaZ1GoMRDo
EB0OcQQhat0qMhjVy63RsFkpl2LZaiyTTqRS+bw3Ei94vbbAddATiAfDvpDd
rrPcuPRm+5XdqlLbDKpzw7ZJc7G/p1cdbeuMFuvW4YlyR3W0ojSpT/YO1I7D
47OTU7XBarUZr1R2nf3aDMSM7fzSar45dzmunV7wuZ5cMnobj6aioZw3XezV
qtV6N18tV0q1ehcZdEco0kdHWB+oUyRG0BzJohjDQyciB/9AXQ5IBVYOZZoM
nOxdmAKDeZfMeFY+fzHz3y4BnmXFM83Sk+vhp419dyLh4YuH6gYMhxHuBMBY
FiG8tAHKVnCg9EruABgWRJEUy9LQzT4Cyj+GtIZoa9Dqt2qNdq3aqJVzyXA6
XUwGErFMwuUOGq90V6cHV5eayzWnefdi/XB9Rb38aWN3eXv51avXP/7pxbuX
Py6+3/jt1up75esX77Y/bi2/VmyrlbsHBv3+1pZKeXJ4em25dF9bzrweczgc
ikUjiXQin6y08+1CrdFv9NDOqImQJNYZEThNDBmKhFZKyMPUmOckV8YkyuFO
MZ/acMTZYRjPnfy2WXiSfkVv/zP9k9AvMAHPsbN4v8fMHNyZICWTpCBhf2mf
kgzgrARrWQ4aIVmWwzmcBps0yeBDtI0ixKCBImi7N2p3K+1CJ5fPpsrFdCqZ
yEYD196Q59ruv7ZcnZmNbseJ3qyyX5mP9ada9bby8NPK7obOrDha2vyPH3Qr
r3d315c+bu8e7ay/1H1+p9rZebvx4fPegVKlUO2rj7VKjeLcZAycuk0W+6nF
Frq6tYO9P3GdTSaj2UKmlq12Gt1Oo91v1/sYjoxwAkMJBMGhgZRiwO4MsDrF
8NBsKuk+PIztYSVOFWC8A1RpJKRy59OcgUAPUfyvNGd/ya3P9Delf8aZmgtb
fez63bXJJjixR0ueblG2FAjQKg1Q/Zjlx7QgIX5OpBmcpAiEoFAgPPrIqNUf
jNq1frdVrTYKtXq0Wi7ksolsPOvNJhLR2+RNKOZ1XWsu3I4r/Y3V4D+6UhvO
T7YuLs8Od1bWLMcbmrW9k0W1bst8sq/QaQ629hTa1a29822N5li3dXh9fObS
nu9cnphNZ3qv9UR/474Iuzwel9cbTgUS0VAskQ7l0rl4MlWsNJrpZqNVqwAJ
1ut3Op3BoDeUzHztEYkMRzTJkdC1AkA9yzIkR/MkD9ALxwgwGAqAGSlEmJWC
HDg5zh/8kYSowEINSJQih6WAYTBSHBS2wr0JX46nHk/VpPuhvpM4wlTzehSF
/dQ6/NrlR679XKj4TH8F+lXH+tui0+a1zocWpzvl/ik3wvx/Mb8872MAhKnK
IKvDAmAXsPFKoTMAXAPOYWgYi8cJLMlBhyYPdmqaJgGDkQiD0yMU72GD4bA1
GJWb/VK7nA9Wk55ULhpw+m1Xl1eXtotD/anm4OTT9rbicHt59cP7rfdrn5aX
f1w5+fDy8+LH775f/rC2sPQ9gBn/9t0PH1/q9hb2t/+8vLC6t31yfKJT7lu3
j03HZ44jg83tiHh8tz5PJheMZjKpQq1Vq3eq+VGnWyPaQOUnEQyjUQQhCACL
gOIPgQVHc1AUcBz09wHIxAJ0AR9vPOZEmEsgBUBI48hLQyFMvCyToZWjBx54
XeZm7k6xmrkkPrzna7P8S1bWM+P/A9BPTtITK2qygL64OhsHK/O8tKXxMKgP
vuI4RpTBswjDEQiRgbmzHE+TJEswNMWwJEnDhD0cKPkkRjAIhSIUglDUYAAD
dNFep4d0q51BY9Rr1QFob3UazUGt0qzXy83uoFHq1oqdXLvRqXdK2Ww5m41G
86lcPFPJR+rhfDJQzGSr0Wogn0kH4pFQNJgM+wNBbyCRiiaSznQ8mbuJ3gbT
nrw3GQ7Vo8FYOBB3pZNuf8Ru9zpvnUFPxu+IRxzWq/OCyxMJ2YKB24A/5PKG
nM7wbSSaqMRvPaGkLxwKxAvRaDIL8EImkyhH0+l8KhEvJxKJeiCXLGaT0UK8
FCsVa912uZtsFiv1ag0BKkgHqCINtDEa1QbtTreP4N0R2qSGON7D8SGFERQ+
wmign2AISeE0xpE8TjMQOLBQlDCsIAV58DQLswR5moNJBzAQhBdkYwSAFRyE
WTAEACIMXsZfYzlISZh4IGZmlBfnLYvzJsW/Oo8/C5F7EufG/qdGZsZdNHur
ML0k++rH4ngGLwr3W7U4k0Iqmd+mqr8MPXlJ25cTAKSYNqgIwwN2zEnJLgLc
uqQIOOjogwZ78PEcJTIsWJ4A/gosC5CxQFBgs6NwGHLEMgjZR1gMQQcYifWG
w06nVc/Xmo1Stloqluupej6SL8Qy0aA76HPe6O0u47XfprVqLRa9RXN0vnei
XN8zHa1snn1cPdBu7WrOdtSaN8ofDldXlOtKw8b5sXpv71R7oNJu7Nh0NzcX
F1aHw3npuzJ7PY5ALO4JZgIxICt8uUQ4X6i1K81OZzio1FB0gPaRLo0PcCCK
iBGHizj47hxPUWO4V/PQfUlDLpOcFAJ8XNnvCblPAu28nAUEh0/az2Uf6SRg
ZzZL6v7lvbo0M4VfzOZX1sEDN8xTdz29gH6F25/pL6WfNW9TS9yXV4Q7FD6z
hoQpthbvLPDjiadJ3hAmWbpSPDrMdxlLmwrcPWB6qyDZ92iBhr5sjmcYmhzS
HA4jCTECx9A+PkBao8Gw0ug0itlaLV/LVMLumj8VTsU9t26Hx+CyXV+cH5n1
Wu3Z/qp2S326c7y1/mLz8+rC1qeF5Y2XS2tHG4ql79a+X9ha/7C1urr6YnN3
af/N2ubh5rb2cH8DqOzmTa3hynVpP/W5fGcep/PcfZ6OABlRDKczpU493xsN
a71Wf4QOcQygCowGEIMiGUaEWjknQKEFnoMZi5LGLWMXuCfyMwMpznLn03Py
bHR/pn9OejQwUH4B6d5QIM7d8CSfzB092OmmV+VU2JltT5gmGkp3MfwY4AhC
Qr5AFEEMzBHQVo9iNEZRLI4Mhp0e3qhV68NOvVzJ5bLFTCSZ8qVCSafTHbS7
vL5rm02vNd6cmjSGU/366WfNwfbG1sbJ0f7nT8vr75ZWVg+2F1e3l9bWlpc2
tnY3N94r9hRrq6trH9eWTHuWzYOjjaMz5bn2TGswX1w5Xde+kMd5G42lo/F0
sFiMFlOJQrXWblQbRbReH6AA14xQZEChJEUiCEqBL0sxJMlDPATUfk7KNASC
VQ6JlMx7MkSYvBLuBl4eFX4WJ3wxwvOq/+ylefPML6RnUffPTeIXL55YN8Ls
khxPF9gDr9fU+S0vx0mKuyA7+mHxnrGkUnBSTRuoH3AiI5nEKYomSIQcomDv
7nRHvf6w10P6lXa92ahGqoVCIhINpqLFxO2NK3npDDnd12cXhmunxqhXnZ6e
H+p2N/cNR9tn2yqV8lC9srz4cnFvc3F/60yl3F56u3+ws6Y4WlN83Ds5Umkd
26cay772UmNVn5nPbs7OrG6r2xWwOn0X0Zt4JOpxJ+LheDSfzxerpdygMur0
gX6AlwdkewDUhAEGEA9K0ASO0yTG0YCLGUagOBya8ziO4iWrnsTckM8nRQAm
tjt+onLf50QK88a6uxEWH574+gT+XOvOM/3T0GPL56cl/2S/vedmcX7LEOeu
TmLSHv2/xnN1qb7h684AAenN89/4TgueXdf8/RcUZUe8VGlH8peJHAwb5ARo
XIRRgyLN8wIA/zxPsTSCk/gQ7feG7Wa1kSvnUulgNO7OON0em892aPNpziyH
mk+Ktc1tw/bW8h821/68tryw8cfXb169/v3//Ye9zz/+8PE3Lxbe/uHdmzef
Nz+/erO5rl7bWFGdHx7sqpf1p9qjK+215fbKcWGJBJK3sXgyXsin68VSO9Np
57utbnuEjBCAULABiaBYn6IIghYAGOBIASgnsn1EoGHc0FgkwYOwkgGGlZ4R
CklB+imnXIh3wzMd9qkZRy7CNI/OhIczNgvZ7j/qi7l87PhZePwT0qPxKndr
Qtqzp8w4YUVBrukzlmz8ohStK+WmSYlqnMDBcpgizfIQ7BIszN0TaJagCJTA
kdEI74Ndfdgtd2vdYbNSzada+UIsVE4lo8GI/9Lnsbk8fo1Dc67XnOsceqNO
cWDc29zTbu4cnm4f7h9v7x/t7+xu7V3oXuoPDUrlluJQZTxUG3ZUxjPr3sHR
ufX0dP/yUnd5fuO59rtc3kA86QmFI5lkNtDMxYvJQiRfazUapXqp2u+Xe81+
G8VGON7HhjRNYAyJITBuicY4oGNIaXgcI4qUKDKCVO5E8sjB8mXy0PD38mji
h+dnWGs8NcLcezbvRnjexvAwivqnt/Nv2++feuN/Ij1Ljb87Eu/+ySUkxdnM
YlHaUWFxPqlMH+RqgGNpgaNYliI5nKYQAiV7o8GgN0DbGIGMup1hrzVoNBud
SrWaKZbT+Vg6kMtG09l8IHaVCt4G/a5wzOkJBwKmW6P70GJz2mz2M+2JZs+q
u1JfHJiOD08NGuOl6vTqUnd8rjNdnlqNJxaNW28zmA3GS73dZLVbrHb7jSV0
5bi1GExRvy8ZDl/YfdHYzWXkJpZMlaNBb7RUqyTClWS5Wo03c6VSuxlrV2qd
frXWLXUrnRL4lrVep99vdTujdg8dDIZ9fIQzxADFGArHKBSVrJkjhIGxPDCc
gGJYWKWToUUWoHqRY4FwowQpwBcMGTepbCZMxORYBiYze+uXQ//rs8Mzgz3T
X4u+sss8vey+3Mm+ukSnDudHmGXyF4JYaK2HbAa9joAxYfU9geIZDKPwHtIf
DbpopdMv5KrpkiuRvQ25HTav5frMYlLoFnb3NjeOlhdfvv2w/OPvXv4fr/7j
Nz/867/9Yeu7//byt9//23cvv/vXf/3u9Q8v//3V68W367/70/dLa7tL+0uL
uwrl5aZmTa87hJlCBqffcnPr8F5Fw/FiIpHL9lvtRqWN9kbkEMVpHCVZnmBh
MRDoTWClLIfJc8sv5XTpX5NXn/n+mf6eSPzqoXTq2yTJjNCZGgCmmq+s0orT
0FgY4MJLWQjQmg72ZoLlYHl+Ah8R2KiPI0MgGQatYrfarTcz3WyyXM+kQ8kb
ny8c8LhvLLdO77H1wnHh0GpNJ6fbmpPD85Nl9eG+aedIo1o5/LTx6aNeod3Y
XFvYUeo3ldsrx0efP2kO9/W6o1OtYd9sOTu2qMx2w7U1bAtaXU5vJODzptOR
cipQjuXzgVKxXKk3+sNOu9/qdzsdFGgaONHFKRooGjgDK7DQUmYj9E2ychlF
GAnIwiQoCWZICVHTIqJjKcziPsNydkiFu7F6bCC/rsU/S5J/RBLv9se5M2M5
InzOiidOrz4208L9PXdMd1eJ6PHdW9Z4p9YmcVpfXt7qYB1QXgo1gy52qCHD
eh68wEsB76JAs1JOLwM3cZKjaY6kSZqjYJUblqJZDCcYhqAICiVxBCUwghwN
ej2EbSMY0R5i3RE+6NZ7zV6pX6uPRrVqqYGMGoNasd3Mdlu5Sqddq9Ua+WI6
m20nSsVCLhrJl8q5QDYRCuVzydtEIhkKJkO3sYgvlfTeOKO3N56boKfgDVxn
fM6b28iV7zrg8zg0F+Cs59ZttzpvHJeBa+eV1W2w2k0+uyngMl9bfVaDwWkL
XAQvLF7/ZSBs9N16b/2ubDjmDQZ9/ptoOp10JvL5eCEbyWRjmXy82ky2+9lS
PV4eFKujVmfQLrdGHQRAiOEQQ1EM7WMjgkEJoIOwAhgOnuKA+iHAHGGGkVUx
Wuo1IoXoUZOSULwgF1946JeZmapHX/8sehYQfz36prEV535/sWHeTb344NY5
F/s0UFcuETVJx5GK0Iw5qZwvD1aaZN5jpVKcOANr90KkLXIMTZAUStE4S40w
vIchOEaSIwar40i91an16l2klc02iqVKpRHJJ1PRXC56k4n644FbbzgWjdwY
/AHflVPvdp5fxI51xkPV0ZnWpFXsnG6fGVcUxv2TQ7X2QHm+83H3zdbx/s6S
cn0RoO/1td0TpWpj79Bq0p3qrjT7JqNNbb60G/yuC7PV6/a54inAp2lXKlLN
FEqZbK5YbhXrpU6n0+52gVKAIAjZJRDAWEC2kAhOs5QUQkDxLM1QsL4AtHVA
56Ncq1sYT016Y2lQpBDa+zy/Wfv63PiKD30lX5nWn5pxce7XX4meWfofgMQn
D2bPPUi1H3+BCubffL9mBbk0v2TOh0Z7aOHmoSMNhvJyJATWAE6zDEMzDEpj
JEYOSIyihyiFjnqNXhfvNju9aq1cr2WbpVIuEorcJjMRQ9Hhcro9ly6bx2G/
vD5Qn57d7Oq3DEc7JyrN0crBu08ryvc7K8ubesXy8dLC4Yf177ZOjtc2FBs7
q3uard0DzdHB4fbWjWJXp7M7vA673W2z3lpsV8Eb95U3GffEYt5SOHIbjzaL
zXy7kQc7fTPbB9w+7PaHfaSJDtvgG5IIRtMEgbMMyUpEk5DzGY6n+bFUjUgy
2vGyXBTv02pmnR2/Bpc8c9oz/a3oybX3hEIozouQLz1Zk1w0cZLjI0jSQpQa
csGqo1Bl5WHBDg6jgH4LQDzDkP0BQgyxUQNp11rlZrVebMfS8VAu5fLbrRF3
wBGL221q7/WFdie4ca5aOFTsLBy8Xl397W82theWF9YXVr9ffbe++lr99tWr
taWl3/9+bWlr4fWnnXeKZZVCodxQnGj2ljQ65aH56vJc57b4rGeuG7fH7gze
hovxSDZaSjW7uVqj3ukMicYQGwLlYohTJA6UcBboHzBIB+jeNA8fQFK2Acge
yxm4UuqSLBnEuxidJwb1J711P4eehcYzPUnfsDgeT/d86o2PSYMvC/Y/8r6Z
JNQHVnxxPE04mPtcUc4gkg0IIiffwsr9clgYOQf0DgYovyzGMBgNm+NBzZgZ
IUgfH6B1rDdstzrVSq9RaNezhV4yV28kM9FYKJMIJH1x+7nP5vQ41MZz9YVe
b9SYTuxnqoPNPdWlSnm2qVRrThUm9c72gWprfR+AEY3q6OhIfbyrMBlPVMbd
M+WJQb2vP9TvqLVGg/PCazC7rC5bwuP22orJiO82Ew7Wo5l4sV7M5uqFWqHd
btSabaDHD0bEcDRkoSqPjWDYAyblN0Elg5TEoSCZJ+XAXikPb1K+F0YUCFME
Ikwzg+7GULivHvQFgvt1RMSznPnnpp9QSL9t+h9UCnxCERFnb53qxBPT9TSK
aBriLn/MxLQ95uU+GHKsLC8wNC0SNCz1TVEUBv52kdZo2Gki/Wq/2mw3S5lK
qpIrF1OFUNAdzwZd4bDPfuPUnRs9pkOjQnNxdnS1f6lQ7SqWdlXbH1YOV7S7
i28/v3v/+c3S59eqvVefXn56sb7+/fcrSqVKoV/cW1Ovb705PdCbjepTk8F6
cHXtdltCN/bATSocDpcz4UQ+WyxmCvVBJt9odTq9YQPpIWSXJgYoihAYRkMl
iSMljUnidSmpH7YAkwIFJkXBpmN5b4/5chQfs+A/OVXi00cPxf+3vu+Z/jPp
J2bnW/b5mdc/VXrqJ+xK85LiLkFwYiqYXrvTEPgJc0smM3iOE8eTHhgwPEYq
+gs7aLEM7ELAMSxFMoSUvYNBbsFgIwCKoRgCRwhkOMKwen/UQ7DOoDqoj5qt
crdZ75fqtXKuWOzVU81sthAp5iO+WjYUzEduAbi3BJ12p83q8HsvLQaL+lBv
MJvU+q0T9ZlOoXCfLK7qtvYPjjQrB9qPW1vLml3Vru5wU3cFdIbj7SPjsWb3
UmsyH5uuXGafw2Fwu249oWtryB4K3CajiVws48/EcpVEKZ8olpulRrPb6rXb
BaTX66J4v0+SfQrD8RFHwJqkMMZYlAyLnJQKINw5KNk7Z8xDbp+drYfB/9/K
ks+s+/dK8wjta3J9/lCc3C0Kd365ialuLCeSj+XMOLnuhpS3Cu9koZEa7jKw
8QcsrA/LcHBy7onA0dCeJ6XYsNDiLTICz1A0gNvQKwfOStl0HENzMNgN1uTm
RZqjGVi8YwxWtNSRmhVo6L2jBQaWrxKkZn+sINXmkVLzpGD1iUAQ5DrgUg48
tAnIsmIaoC7b2UXu3vQ2nvoRpXj+qYldcuvLjQYnNkv4QdInc3LqLj8pxicZ
LzkYggw0dYYGSj1sl0ETsK0GhZMYA/D4kKBRgkTa6KjRawxrrWKrUerU25VE
PZVPxsPJYPTW6/QH/B5nwHltddoipoMri2HzYn9Xp1AfnhpP36q0Gwrt0ea6
cmt3f0tvVCr3dcr9lc3Ns9PLY6Nq+cysNqo19hu302y80F7bLG6fKxpO3UbT
N4mbZCgYSKXCmWgtnUgVY7lSqlVpVsuwMXm3Nui2m+0uMRjgGNWnEBojUBxW
SBhRDHgAACwo2GsYFh6AlYM4bgxzl+VqX7JJZuK0eJiZMeP7+WlB8c2i5Fnm
/FXp4fA+nWX+2NROrdYPrt3Hn4vTjWiyOASZa+UzUDbAm2HHbgbKIFjQArrI
YAtMyLCwGgADdzyRYaT6PRhQdFFiAPR0hO6Par1Sr1PslsvFRDaXyeWzhduL
QNTpjEX8lrDl8sx8pTtW7p4ot3T7+4rFjwsfFr9fWFb+2+anz4vfvV9c+s3K
j2/+5+d3q99/VG6vr/xBufXmcHV/62h7f3FnU61XqfdVlgODxeLwem12dyTo
89zmk6l4IpmrlvKldLlWT/XqrcYI6Y4IGsegl5IkYAV+gmMh2uBYcUxJTXpZ
qXaYFI8wKdU7KbkNhQ53H0ozkTrCpIfxVzD1Y1qWOMeBT771mZ7pH4e+FE+P
nr/XHsYPf8ml/u9r58o2MX5aOAeckpTmMeyUQ1Esx/Kw3RXY00mBImCTMJZi
EBI22EBwlgJbJYJ20CEyGA76aLs1GLZbzVS2U4rGM5F4IuLL3NgdcXv09vLk
8kKvc8TUFpPhQKna3VrY3ASbt3Jr61i18vnk3eftg9VPS1vLx0tLnxXv3i8v
7hytrm69V2mVSsWpSmfQ7hwdGw6NF1cGtd9xYbP6rQGvx5eMJL2JeCKRjsUL
7VSyVq62B/XeYIi02wOUGI0wBhlRGAsEJQt0Hpj3D7v/gKeBIwC2cU6q9Sd5
GCYhjjOZA1+M4GOa4UMR84hp8C8qSfxMfw/06+wbj+xSd8trfuXNZodOzXdj
8e4dd7kucg0dCCJk5DCWXeh37S9hITop5AigcpEDygfUMQCUpaQGhBxJohhJ
D7vkEG1hnS7SjnUAKm628+VyrVQodFPlRKYa83pCgbA57Lf53Naw3ug9s7r2
T3Y0+hOdVqXdUu4ol5XL28q1jc136y8XFhcWl14rlvcW91Y+v1p++3F/RaV/
s7KwrtSebB4bLxSaQ9OR1WI0GEzWy1u32+/3p2OxaCmXiWQ6hXwtXW8N+s1u
r9fDkEEfoREUfF+SJKBixHI4LzCirP3wUp0kQerYIanvvCBMKpjMjB4vR+3e
w7i5gKxfMK0/ka37rdee6Z+dnoadXwOk4v0Zce66+PDVFB/fmfPHk3qS/LSw
j5QiKzUolePoAIdAM4RUJ1BKlKF5VuAoCMKhjgsN5hRL0TDgdcRQbR5s8jCM
H6MoAOMxgmyhyHDYHfZ7ONIZAB2+NyrX2rVBvVnNF9OJeBoW24yHnX6P9/zG
5L28ury9uVCfnyuPNXtqlUJ/atg82ts+2F5cfPmjcnvh44+/V7z/w+dXf1xc
fPHh5YsPi6vLn7aX15d29MubC9vrmybdjUrvsRm09mDgJpqKFv35QjoYbxbz
lWq7MmiS7T6QDyMEwUYMRtAURoGfDMAlJMnhBAv7F0pJCeApOSkrSOSk0oni
pNDafU3Ge9X9SxVDnN7wUBF8ZJv/delZevw8+jY1bzqJM57xqbV99q3ypgvt
Xby8l0rZ52PJ8iO1x4TlIhheJDlY+hVWuaBZ2Cibxhi5mS7SQhAUAGSYndaj
hoMh1kS73fKg1i+XmsVqr1OpFZuBRjVWKqfLwUA+EMn4nNHb8FXcnzUFzD6v
9eosGnC6bF7H0aXl7MJgPj7Zd63v3exeWQ7tKoNFaXLsGHYPDvXqz6rz9TPV
psp6qdszqs+NBs254dxk0V8azMarM6fZqred23yXTq/fZ/ffZgKlTCqVzScK
8XCnUs+WC5lqtVJud3Ltdr3ZQ9ojwNujbm9ADWjoDuhjBIpwFD0AQgAABhrK
CYETGIZhOSlOgBEZ2OJYYDipsr5UKQMO2yQTF4olfmZsxaklcdZMMpNP84un
/C+gZ1Z7pin9AkR4//srb56vFv9l6ZfJbjQPL+X9XbjzXU19+Hf8M564Kia8
NGlaN6kjKp2Y5gfJai47qQEGjW4kZGSpsQ4Ly3+xPCyHAy3eDIETFE1iNInQ
GIoOh0gfo0bDUb/W6/aa3WG7UiwUsq16LBAtRNJppz94FQ4m/G6LzeO5OrTa
LHajRaU5OdQZ1ncMG/t7B+u6lTeKtZWTvV2lcuWHHzYXlAtL739Q/vGTfn1f
ubV5tL2+otYd7G2dbGtPrGeXS6dW45Xv1nF7fWWyR3zBVDRUuE1movl8pdOq
lEvVRq3XblZ7CDLAcZQeIRgNNn0ah18dyF7YDIzmoKIjSIYMqVzI1OEhyjrB
rMCfVE6/O5zv/P7I1v9g6sUHx49deKa/CX3NUPwXfs59scy52+YXAz++sw9N
GvRKB9NK1PISk8vEw0A0aGfjJhUtJI8dXLhSei3MM5MEAc/LRXFgfy+eoUkA
PwATUzxNSxn5BMmSOIAgFEkRBIUhKNKhkTY6HIw66KDWrNXb/d6oNuiUivlq
oVvK1lKVRCYVzIcDIf/1jSPmvXIG45cWr/768nrnXHFqVF6q9zRHl4rtTf2H
VYXm+PDzzv7mlv6jSrtmONGf7m6ottQnyjOdQqf7YDecnm7uHRwaLk5cF44T
t9XsurkKOb03AW8mFo8Hc7FiMV6MJcqVMkAczVa10Wi3hsMewPG9wWA46OBI
n6BQChlxCIDygIthvXLoQYWly3laBI/NU5zc+xg6PqE6I0w8A7IVRB5YXpz0
Q5tMhFz58L6P56wKNTPB4nz01JO/H7MAfNWi8JiEeJqexcY/Iv0aE/sThoGZ
A3Hux3hWQRXmglPFO7122gJMlINa5ZRVudY4vMKNJ/ENkiQaS+0GJIUZVtsX
GJiaCLZWWGOTYEUKSBoCuh8BZBBQgsZpDB8hOImhQ2owoLpEp4x2W+0m2u/W
W7VaMd6uRnOterSTr6WShWCwkAln3UG/5/Y25A86fDaH23ttdZqunBbHufNC
pz91uc+tNsOB6dimOTaenZ2p17Vrayu6U5NWrTvZ1e3D3MWjg5P9y0uN9eT4
+vzK4j7zuj2ea9+1x5/0+b3pYCiejQdi4Vy+mKtkCqVmKdXplNLFbrc6KIwG
TaLTGKEIDtMThxiQliOUIMkBCVsDU7C1MQX0HFbyUkoFDmQro8hPi4lNtMhp
8PDE3nI3+o/Pt/jYyZ9YBs/08+mRffnxC3M00+Rpsp/cXeInXiLoJpO7y046
b0KjkjimeY5goYGdgB4mARaXQHESGZIjEicJlEZaxKA/6gw7WK/TxTqtWqHZ
yxVqwXg+XChFE/G0/zbq9fhvHQGfJWI2R4K31hub+VB3pVXrDwzW1U3N8Ybm
4ORyb91wtvN2b3/1aGfRfryxsPf53frRyuqqwqxX7x3tbx4fWfeVev32rvlY
bzJYTg+0N9dOrf7G6greBqK3rlg070/mErFkvpTL1EqlernRHtZ7/SExwPoI
QrVHsGAgCdP1oOUMhilBHxmMS5CaA8v6w0w5wnsTyq+FfJ/X/jP949JDA/HU
PH+3Sct7hIRL5fZcUvyfyNKwSyWsxwGkCMkwKIrigzZK9ju1YT3fqvaK6XKm
GMsWS/ZQIhpNhc03V07zue309HJ316A92N/bV69vLh+dvFje/P7V777ffff+
j6/+/P2H71//+w8f3vzw/fuFrTcf371debX16eObjzsftnc0u2/UunPTufnM
rT+9sF3oPJ6wxeZMp32BVDmeSufLlVKtOWp0mkOgOWAECXsEcTQJVGyeY6G2
Af3nQEDw8l9RUlBEqZz+JDJyPJ7m9Ip3us49/n4gMJ6o1/cAXP/V6Vn8/MPS
N07dt9wmPHw9rwbOVMoW7rxIYynoXIo2l6NoRGhcY6ARCpblBRspIAZnUJbB
GJIgCAzDB8QIQ7Au0h1UG+V+v9SuF1vlVrmcTebT0UQo545f+gN2h/7q8tx8
7rtynaxs7p7urC1vvFxT7L3fWdtUfPxx6f3Ch90337999frt0uLWzsraf3z/
4cPnze0PCy++X1lZ2lGt6vdXtfvrRu2m5vzk8uLKZg36LgOhm2AyHc/lktle
plrvtZr9Vg+FqbkACuDkcEQyJIz04TiGAyxNjwGvcyJHS00FBalhjyArEjJ3
z+UqTrqHzmcuf9tszIHnZ2Z8pr81/cw1OGconrH8TUj4YlU/ahqSInjubhaF
+4+axgHJUkeYVs6YWP85+Xa5d+0krHYsW7Q5oJnArAK4V4MdnKYRniYA0gCS
iCIphMVGo0G/iw1GvVa3kc0XGqVyrpqqR0vRkPcm6fD5/IGQ027RXduACm4+
PteeHpzt7Cy/V+5q9T/ubh0o3y/+aWtp5/3Cp/VXy7s7O9ufP6yrdl8efNhY
Otv4sLp7rDzb1CgvdOpT4+WlxeC7vrRYbO5L120q6glWvcV0vVjM19KNbq6d
7jUalVpn2B/1ByMcQTEMljsmCBSnWZbGKZomgZhloRmU5ESB4aV6AbA+F2zj
LT2/ICtqMNR4muksiuI0Yv9+OCdI5H5W7q/9svl/bEU80z8+/YRV95FLs4a3
maAzcWpikAJRxpM4FEnHltmYhZYGdszJNgepJT302NFj2N8GFtcE0JsfQ/sU
wUuxOhQ8RQC+wDGSJWC/TGTQ7+OjUXPUHPSGXcDXSL1drdeLSV8ymUgWbkOV
dNgZDCejDo/No/N6nNu3BrPWcn11dL69u7el/rj/dnnjxfv9LYXyt0uK4+/2
Pr1b2355sLn2XvHh7eqHg/XNzQ+aXYvuw75Ws2XWHl+rTQden+3ywhyJOEPx
cDSQqRZimXwlUyzUGrV6Ge31av1hd4B0iCGK9TFkROIMRxAkT+A0TQmMQAOp
JEiqw1iQc5CmMf+TAZTamsrDKdzb3+bGfEaluLeM/hoT/Zff+kz/Regn1sRD
HXdWCZ6ouneLW5zTPO5qVIhyYutY4KRXAJ+P5UJA0BFIizBbEOdYFKMZDCWZ
0WhYG45GSG00aFebjWq1UBmma4VY8jYUywXyloDbenNj1Jm0p5tn++aDA8vu
8dbJ96sLO0tbq0uq13/8Ye2//+b37z68eP/nF+8+vPnN/9z9n1t/3njx9tOn
96snik9rqh3lzqnRoDo4PTw50DvObHpPzJ9wOS+uwu5UMFwv5LLJcrc46g7x
JjEakHWYVcdQNMMTYGeGHXgAJuGl3EgpAYGXAAuELzw38/Cy0+IuQF/esSUH
xoOMO/Eu2neqkIjzo/3AzCDMTcc36ijP9F+dHnXsPL1+5s6Ld7GH94tPuEMJ
UxbnODmplBdFhoHHAOzCVvNSv3kSRuERCMFSzIhmcIyC0TkY2un1OqPOqDlE
Rr16s9dJ12q1WLbVCGaKlXw6U0tlM+lAJO2K+2KO23DKEw15XBc+k9NyZTz1
eC/PTv2WC4dZe3Z4sWPSXlnOlZrTc5NG579yWM7Ml7rA9alebzbZtBar1nl2
qrm9NhlszivLmcVs8fkVPqvFc+MK+1zuYPw2kg2n/IF0yhaIRHzxbPE2Gstl
AvlKNVtp5svFbqtR7gxavWqrh7e7gwEQUMM2tIZQFEVjAOZDxyIJwD4nFSmG
RgdofSCkXGao1jBy329OavvNS8XPeHlEBXESPyElZj+QDfAXP0n2vzPL3gP+
u6SK+Wn+qdzxn6RnAfJfie7cY/cnZg/FeQXzSWvAXe4rP77/QMmyCPPXoNIL
X0H7HAOr1oscS4scTjMEJ2FqmqZ5BKaxYzg+aHf7A7zbb6Kd9qDdbJUL9Wa7
3ehlcuVqMu2PRjLRSCyR87lC7kDE57TZvEGr/cbmNBtvbgzmc51Sv3eqMZ4d
nOkM6lPzxsmFdvP05PRIu7d9uKBTKLUKnXr7Snlsuti/0mqOTk/3D/TWS8v5
9a3VeXN2eXVmvbBbbFGfNZaKx4KJcDgdzxWTqUS9lksWi81CtlFvDEvtLvhy
9f6gTw36DNmiMRLFCYqkCYqBIo4haQgdOJi/B30m0OsgTBrvSbEKclj/dBDv
ixjMzshjAVtfTsJjU/qtJ5/pvxDN2PYkcDqz4MaTLV4U7xHqtIHk+M6kJ0FY
WKwf1v+GhbBFFoJhiqPhLk8DJZ/kKSn1Biew0aiHDYdord3qtiudTqPUqFWr
9XwxHEs0w2m3L5L333jdutDFtdUf8Jv0xnOzy6Cy6AAyV6/o9nfOT1WmnSOF
Wq3c3tw6Pt9RGs/VAPQffz7ZM+2rzAt75+pTk+70wLRmOTrXnhpPTedHHpPD
emC7uvYkbe5bp8scTsQitxGgOiTy0WgkkU/ns+V8ttXttBrVQXMAmLeNoMRo
SMJi5SOOJMC352CRIZ6B4YssJ0jlTzhezkCedNIYi/eFPR8gqSeQ1lNXv+nS
Mz3TX4/EByt4PGttHn+BJsX7/WrSKlZGuGO5wA4UGSwM0uOk84IU2MrBzD2Y
3MYCeUHDYDUJKIOdErAabF9BDykMwXpDFO10h0gPARt/qViv5XOlXKGSLlQS
cd9tIJ4PAWzud0adGcuN7dp9eqM+v3IdXyg3Nz5vHK4oD1XLqu2VnZ3lnaWN
z5/21/fU65/XdpcW3u+sbq+rt9cWgep/pD7+bFQ5TXvWa5v58shptziu9Taj
K+oOXTrCCV8g4o8EQrF8NZ0pZgrNSqrarNR6TaTfGTYRpDvESJKhYcAyzREc
DjA+C8OaYdzhtE6KPJzCFLQ/1OafnIV7QfK4sfAXzOwz/SPQf8LM/oxtZxZg
TlHBvfHpzjswm4wynt4mTIXA/QeJM2+eNRXKHyuBXtlqKEyNCZNaX2P5f4Gp
BzA3T9KboWdfCtoRpYIYtBSmAGt+sBwPFHEGo1AGHfVHRB8b4r1Opd9rN4q5
YqGYL2RTiUIhWvCGHJFk0BUOXtvterdRZ7s8tBrWdpSGnQ2l5vOOdmt5e1Wx
ufb+YP3t6r9v/fjq1eH2+urm1uejz/vb746Of9ze1SsP1Yojw87xicJ05baf
G5x23VU+epnwhO1RVyiQiSSikXQ1k26ny51cuV9s9+q9RrPVJ3pkD8O7DDWk
EYCUcIYhOYahaB6gDClOmWfB01KwLBusd0wLcsNyVq6BNhblEI2psJ7WQZ2Z
truhfohIxOkcPlAevlGX+Gb62gc9i6+/OT1lHLq/PLMgZjl83hQwnxYokzBz
Fr7iJ43nx3cqB3zJzSWtSUXoph6C8STAUHrHXQN6UWrVN+Y5uXcAA9vdwQx5
GLpHcwL0LbIsCU0KBIEy0JWIUSSC9LudPtoZ9obNXrdfq9Wa5U6rni9livFi
tFwIZSPJQiARdNsDDrfXfHF6bTfo3IfW06Nrg2H/QLNjMp/urqztKleUexu7
e+s7yoX9xR+X1YqdxV2VYl25uWk4XFXtKxc2VJ8ONWcmveLiyGZxOMyXTofF
6LQEb4PxQDYfTt6mI+lCJ5WvlmvtSK1SRSr9Zr8+GAGVCKW7FIASI0IQGJzg
WYZhYEVFmOYI2yjB9ChO7pYgFUqRpaMcyj+WpaY8R5PyjnMVQoTpSXnGxHvJ
MBMGPT+tc/P886XCM2//w9C8ne/B+dmDuz18kjwy2WzkwhyTCng8K6WwcdAj
JoiwVhVMtqFx2IWOI0iY3ErhFEUzGIngxKDTJQDA7/UbvW6n3mh2CrlKqxgv
1wulXKJYKfqzCb837UkFYmF/JOpxe90+u8bhubSf264NV9aLXbXh0nCutO5a
104UatXJxYpOrVzdUh3sfzYqDtRK/fqyUaM6OLs4O7symveN1rMTo9plNDuu
rqwmmyNqtV2fO2LmaCRyE8i6YyFrPJ2KJRrFVLvaKLc65UK5Wml0O41hY4AN
Rjg+Go1QoJX0wWaNYDxHA0kDcb6UtsiREIDAFD/JAchLxbjk7npT8crdvRTn
+Go8y4K/mHOeWe6fnh6bYvHBq8fNww/acMj33afc32/VcrFcaZORg1ekCpe8
HC4LwDZQ1gEEZTiBBrsuL5XNgJm8tMiQLEVSKI0hLIWNyNEIRxmAbkdEb9Aa
9vr9VqPcLLca9XKh2qo0i8VEKBfK3EQSzmDAf2MPeOLWW/uR3mm8ODKdWM7N
u2dnpl2LWq3eU+yu/Li4vPTDyur65v6m4uTz6p7ik+LtZ8Xe9vIB+LF7uL6/
v6nbNOq0ev2x5cjhOrO7nW6PPeoNhOP5ZLgczTYKxXqm1St0WsNms9lFu60u
1ccJbEgNEJTkUQC1SUqAWUNAb4DFcmFaAEPCvmUcrFsqTtuMMAInD5WskEyM
HJOR5O9E6QSqTDZicXyvJN3n5D81kV/n468aDGbe/p8tDZ6lz8+mv1jSzzL1
XR6bvFPL/figpgx/85N62uKkmo0orWmwQcOC3bB+N8MA7Awd82CX5mmcYjEa
oGeKo3EMH6LDPjokBvQQg12wm+gQaQM8PRxWGv1ao1uv1bulfB2wV60SLxWS
qXyiFMrGs6lc0BlPZqNJX8wevKl4/L5oKHblDVz6rm0Rh9Nl9wW9Tq/Veh28
MVwbjWa73X5l0l/emJymq1uty2w1uG7816awMRa7dOu9rssb903wOuD1e13x
cCJ8Gw+n/LfOcM5/Uypmc+lqNh0vVJLteqWRb5SKjXqpWMy026VKrVsqdWvD
7qjZbXbQbm/Uxer4CCcxhML7BNjQCYokEIzAaITDoDRjMGoE8DfLETTOcbRA
0FINdJhCCJOJoZ+SZmEpQoGb9PyUKh5IgGfM8xPG54WJNjOpIDRJu70zn8r2
0rsJnTH0iU9xsPjg1gfXxMfe8/Qq+xvJiWd6pgnNh7E9WL5T/XUSQHi/vqeF
/HmprrgcGy/ltguwHDfsGyiSHOBdguNJHEMRFKUojBthvQHWarW79WYrUcsl
CpVYNORN3wR8Drvj3GC0Kk/3985MK2sf335eWlYsflhZ+vE/ll79+P3C/3rx
6k+//WHxf/3phz+/+PPqu23Fn9aXN97vLq+sKA81hx9Ojna1ynPdsVlzDtSL
y/NLn/nG4bOFYoVwMZvPpetFoEG0qrVOszPokRiOkzhOERTMpYJtDST5Iciu
f6mCysTaOX3Mh3a5GTkxP14PGPmZrZ/pAaK857N5zV58uBWI91fm3//IljGr
zT4Ga8X5pXvP5BIS5ibHUoYAtHHDmrgiLN0tRRQwDCxJQJM8SSEkReHIkBiR
yKjd7rXaHaRQKORLlWQlksznU+Fg0B+/DYUjvnOH3XuttXot2wazYkd9qjja
N+0ZDlTLaoV6S3H0VrG9u69WHKi3DvYWTlZ3F1QrmyeK7X2VTr24Z1apDFt6
1Znt5sx1enLht9zemiNXwVDAHXVFvcFIPJLI5FLBZCqZy5dKlUKlWarXmp1+
pd1Cuviwg4zIfq+PjroMhZMUPcQJjmJFGvYLpmEaIk0JNA9LAsFmCBzHwtRj
2NuEn0Q/SxqX7DiE0kFqTcKPoRNAuEu1mFhGJ2GBU0wgX5+FDuJ0yh7DC18V
D8+y4x+HfulcPbUunsw3+dKsMCMd5jYj8a4bz8wNdwtzdosfz3oKJ1r0eBJT
My1iD+36ExAtTgpkcxPlZuIqEKBvQbjvIwb4SZBK/ggiC3mLlzp0wH/QVAEr
BAoMDL5lpdBc6C4kgL7PgkskTEKicVi9AHb0pVhcoGAQL4PDmqhA/pAkTvYw
Gh1RsFLQAAU/GiyK9rBBB+t0RqVOBR2Wm8N2uT4olHKlbKVSSKeKhUzOEyxn
QxmfP+hMmQJuz63T47JYL/03Hqv36spmcrlsxmOzce9Gf+640asMlotjvcVg
Wt872DEeHZpUR0enGrsGXDOZzCZD1GSzgLdFfQl/yhtxBdO34Wg0FYhmc9lk
BSg7nU67mS3XmrVOpd0cDntUDyX77eEQAwocTo4o8IskKPCgJCeQjEjCAkG0
nCbNMpQkkSS7D8vAygjQvSJIFWR5UTb1Su5XqZKbnNEgZYmP73K/xnd+XV42
dsyXJry3h85vJ+LDHWZqFP1yRT4LqP9cmgefs69nZYA4c3puHu8q7HAP3sbP
ftAkt3U805IMttGRtjpYH5CHDjBONmOwFE9JmjgP64zAhFoSxdkBi7LEiEIw
tEuNhsMm0qzky61KPhHPuRPBgP36yGU9cRxtnugPT16f6Lb/18ZvPqz8+HLh
xfsf//Dd6+/+r9+++z//x58+/j9vXnz8w8cfP3z/4sX7dfXn9/v7J3tHBqXx
wGgy2S5OLfYLh8nuCSW87ptI2FEs3QbymUQ8mi20mpVOo1droaNmp9XrEn0E
2hcYEqeAAMEZnoauDxYn4VcXeUaE4QvgGWaqBvMPkdnPW+g/6+5nHnqmv4x+
egWJdwJgJv3/QebrnR0dQl24AwHUDzAy2IEB1wB+YQd9WFqzW242W91BuZNO
p1KFi3wkE4q6b70mt0VvNRrtV2bDlmZ7b2H/QHmoeqV/r/q4vrr3fvv9H1+t
f/y8rXzx8d83Pvz2d++W//Tx+7W1lx92t7fAnQcHqsPNE8PG4Y7udNNi1ziu
nV6f25aPej3RZDzZLeWrlXoj1ynWq91qo9zp9gajYb+HcaNBH0VwAhngsC8g
TSIMQcOvysImnuAJREm3h72IpUamsGWvXEJoPMmQlp98Eg4hj9FMlo84c/7h
iD4AXd8yB8/0X5O+sBDNXfji5Rc3zGr/c6q9XBdrtqUmLxWrZWGbWilCHkJs
geYYDvAwQxAEizEIOsLIFoV2aqN2D8a8tBu9fC1fLKWihXwknfX7w9FEIJJx
OJ2X/svzI63drT5S6y9MxzvbZ4cK9eHJ4cGK0rC+vbv0eXlhXf0Hxcst3Zr2
s3JNt/x+4d3R6sGe4Y/Hx5tru2bDqVJ1YDQqD84s1zqN03huv4KehmjalYhF
E7lMtJQrllqlwqiOwIq9WGeADkY4g41o2KEHVh9mZRAs0pIiMqnKIaX1j+kp
zLkXblPzx/zm/fMn7Bve/vVP/dV4/Vlo/FehnzPTD+6dCwacFzZfxJYKU5A7
4R45/JQX5TLYcnF7ub/PmOXGPCtM2tXSBDnABgN82G7WW61Op1hp5AvFXCXs
D9zarSGbweLWnWoP1TvKvY8by3988+r159//7k9vX/7x3z589+5f/+PFi+9/
//5//Mvi7//bxuIff1x69X55/eOn5d0PywvKlWXVzsHBxplRe2NQG84cV0bb
jcMVicby8XQxUWuWytV6D0COBoID0TXCRyROD8kBQPEUTTA4D3uOMxxPwTZk
LPQWTsr0y/lRsl0CKjG8IN4P0HRw7sdIvD/zpN/vmZ7pb0QPTfozq1ic3iF+
cW2ynOVIfV4y4MmprNBMxEvxgXKIkWThht1zYRNwyZPOUZCRaJ6HBbNolIWt
PDCyz3aGOIkOet1Bs91qdUvVajWWCxTCSXsw6fNc+X0Bh/3ceWi4ONsznag2
dpff7S39fvHdy7WFl2s7W999eLX96fsfNj6/W//xxcedpYOVzZ13KyuLq4tK
8+Lhru5Ud23SaC/OVUeOc6fWYL40Ohy3t8FbZyjijMer8UCmnC43s7VCq1Is
9QbDYbNbRYYDjKAA7idgzBBD0zQpyNUSpSABmOAku/2loZLtlV+A9i9YfT7A
+osbH4N0j4iNv0CCPAuff076ypr74qYnlQLxK9fm6c5pP+9EFOdXtXws3GXH
zSOIqRoyV+hClKxk07IjQL7cvU+yIsBgRRGmIQN5IgIUAYUKD/1stMBTgmTV
JxmColgSIVEGpQdgc8cRGmmP8GFvNOwOWkOk32g1a41RqV1oD+q5ZilXqzby
qXQ5nyvkU/FEOhlMJWLpqi8Zq5qiuUQg5vFcxQO+iDcXvLWf2FzBuCseDIT8
V/aQ1xw0hhwOR9B3eu2Mn7uuzi/MbvvN5ZnRdnEWujz3XJt89lO75eT8wmHR
eoIAgty4bowu182tNeB13KaCnkDY6Utkg8loPp2Il/K3mVShXE7FCplGr1lK
F4r1drNUqHZKjfpwNOy1uwjaRUboYDjoYQSO4gBC4ST4A4u2MiyHMiyAVSz0
pUCfiPRblOqRTNIyJ9UF7wf88an+FjHxLEr+RjTDRA8MyvIPcTxvbBJn2Wu6
xQgTvV/yy0+CCaeOHFEOWYHdaznIn6zkPWN5sBvSFMYCHhv0CRQZMkir3x1U
kOaw1u4Ua6WSPxMOZQo2/7XPFQw5jAaH+sx4qjizr+o311QH2x/fKVb++GHz
3eKHl69/+MO712+3FlbWXr384fPOwofXP67trW2urr0+WtnQ7G4eHaqUB3sn
WvPR6bXl/Mqpd9hjrluHOxwPhkLBdL7WzJdq5Xq30R41Gt3WsE1g+ABACHow
ImF7DAq21yIZqSkPQ3Ny3xAW2i94KXKfn9YsEacy58F6FsQvxvUrM/H0VP0C
Rf9b7QzPDPj3Rz9zTr5hAT08vF+M4rQV33xKKD9FohI8hY5dQYqjg025xhzU
Zhmpjj/NkASFYjiG0QOURTGkg3fQZq3TqOU6jWKuma6lcpl05SYYDLriAWss
YvVarqwml9nnMNmVp4d6zZFGt/tm/di4Z9re3178uLp2urC1tvli64Nyd2v5
zebq0sbB4YujDfX66ubB1u7Wrkq5ptepzNp9o8F4bAF7otkbNLocKVcqHkmW
UrFMKlHO1bPtQqPS75a7WLsNUDg6HAFpMyLYIT0CWzpLwO5ajAg738DQOgZG
8AuSS5uTK5lMwgtkx7VUfI8X7gMW7kN0J0f3Ccr3AzsTjvj4LH05Ld8ymT9F
zwz9TDI9XAnzfiFxdrnCfJ7JihWkLrZykTkYZccKsDEWK5m2AbcAaMgxOAs7
4pIchpPQr0UigyHeRbFGswZYrjUqV5qlWqqSLSeDcU86GAgHQlfuM3vs+Mqu
su/vaw4OjJefT84OlVtq/db6pw2t+uX+6gvFf997/fbd6tL23tuNlfXljaOF
pVc726s769v692qbSqneNVj0dof6wuO6NF/Fze4brzMSCQQK/lA+X4ym8vlS
s5mr56v5VqXRrg463T6K9tAhPsBIAod1hQiKJDEeoRmchD33WBj2QzP8mGVY
KOGkrEQpb1YQpyV5Z0fyweHDTsrfynhP3/drsu6zGHimvy96akV+mXV4v8He
v3eatzQJAZxq93ItECn+B8YBAfkEdAwaiCcA3QmEwInWEO0NcaAHd6vNFgAj
QEOO+TP+xIXfdqHXmpyKY7Vp4/XB3taGav3t67crqvc//P/svfd3I9mVJrjn
7NmzP8ye3Z7ZnlG3ulVSSVWVWVXpk95bECA8QBCEJQhvCRDee+/DRyBg/tWN
FwGAoElTUkkrqXGLlYSJZBLx3r3vu+67/762++P7Vz//8NNP7ze//f3G//ru
4Mefvz/+8fXmt1urq69WVo+3z45Odo+3pUf8E/GZyHShdTmvvU6D2xeIBuLJ
cCiaChVqjCtT7vegZqfaRZEe3CcREkaG+BAbIiQ5HKEkyVgdYF4B/gC+EaA6
ZMOfU+zBEZyM5nONF12w6bPRA8vE1VTeA5Hx+Hnv/HOL8fm3lvJPL59c/WfR
6v2DBRrK0QIa5uIBXJ5r5m/MIn7D6ZBqDmiMWZ8aQI0hiBdMBszXBNTmMooy
BFSYNE3hjG6PUIqEEIIB8yiC9/pNRsFqhVwv38jni8mMP5WOxP0Be8prdfgv
XaYrt9SoPeYZLo8Pdi/Phaub66LznTdbbzb2Px6sfdjcXzvd+PZ3Kx9WdjdW
Vtd2t9Z3GY0+WeFLRDyVQCHSGdSeG6PpynhzbQ84Ah5PMhBN+qORRDqWrjAI
BzTtZFvlZr3W6PbqcKdd72G9PtpBMQxq4zAKEzhKwHifItHhACVokrFOQxIf
UQOuwGc66Xgy5U4cDsfTGzONVQ4noxkuuzcBDwKmXw4p/BJ1Xqr+P638ekv7
1VGnT73z2V/lIdReCH099rAfu9Wcagynvg04VUfTKdmsbWEH5YDOPxqwkxLs
rDKSHJE4RTCCguE7aB+Dul24X4FL5Wa5kq9mUpVSOZdLZaOJQiaeiUbuUtmk
6S4d0t84HTq9yqmTagSXfJn4RqkQnSgVAvGlmH/O2+TvbB+dnZyfHgqk20fH
q6c86ZlYJJcJ+GLmEqn00KGUqcRyrV6s11xqDKYbndmmt1sCdoc/GPIm/OlE
MplJh5KJdClfLTNOTaPYYHybRq/b6/dQBEagLoqCqQdEhxhSBAMrcMa7oRmX
hgL1zhQDJIghQBdjUG4wGIH5hTT4+IPpsPDp7RtNLctoPjycvZmzWoThaDKn
DXtSaTjDIotRzQel38+t8teeLUs79DeTT53qX/NXxs+u8vPhrkUAP2L5Q4Am
gv73ETvvB4D3IY2TJAn6Xns4TvYgpNdrQp1as1Zq5cuddKZcyaXCyWjEEQqb
XaZbr+7OZrC6LEY1T3lpWNOL3h6dHh2Lj093f3j78ePO9o+bP67vbp+9f73z
46Zkdfv41cHr9xsbH/bXeR/F+xunZxLhvuT84GyHJzhXHuoNOqPGqbM67QF/
PBT15ovpcKFSLdTL9XarRcDtfh8dYDADRjCUwMAxTo0IEA4dg6oejuloNM1S
Lhqq527Qcncv5R9CHhr3e/w5C2xPrT9z5oIOFZprQ6VHbJ6AccRBcJ0aYgjj
+WIoWuug7W4bqtaL+UI9Wqvk89VQKBSNp223t6aIx2J2mm91Jp3mWm1RHl3f
nPAvJJen/O2DjwKe4nDv5ES0K9kXrJ/tSrb2D474h7srZ8ena0f7798f7/EU
+1u8NZlMqJLIVMcXcr3gQqY5D8gNNp3N4tYH3AH3XToQipeitWKllGtW+512
j+z2+020x2h1j2BAAI6BCT3MsUkNwQHKHJr0ZAAKddjyQ+aIpNhIA+gKnKGM
yZSokEuUjB8EMrgwxbzAcYHVYzhrfZzdxPm9nv39haGr80X4WtA1flyM9dxF
X355Kf/l5El0+8m78519H26abdXxvVc6nm9YULg3mEzZKkBOAZTID+nxgDnp
wWE/GmIDCqdwDCcQGiWxPonDTRiF2p1Ot9LstiqFdqFeahdyqWgpmytFAg7H
td1rMZlcRuONXS3R2K3Xhk3Z4bFSJT872eMfS875px+Pea9k4j3R+9XjFeHO
7vb+PmMkVle2Ty5EH7f3jw5Xz2VC6YcTpVXGV0t0CvPltf/G5vQ57bZbT9hj
vwqGPfFyyh0tZNPNaqZUq3RanVqDBHU/VYxEYRQhcNAKi7OFAIy1mwxA/yHj
adAgUEezCjicNbmOJ4sxuM9p8fOwaSlL+evJFzbbAoh9/srPotzHSbOFC8cL
X5P7F2bMv2xzP+fFs+Q9LKCY0ABZMLoGSnEQjLEaCAxjMNRp9NvNervaKFeL
qVQpXojkbpPFgD8V8xt8RpdZ47uQam0KLU97fnIiX93alW693t9+dbJ1wP+4
v7ezynv7TiTgfXi5++H4ZGX75da68Fx6siE5U/PkApFUrxMabVql2aS3ubyu
W78tGAkHk5FkOZqKJ/P5WDZTSRcrjXqhnOt1et1Wu9Tq4wjaqyMQhvZhGoJ6
LP4hUcbQ0ThFUsRgyAAjQEhOMa45+IAsNRGbgOXIOdgyuynp4nCal2XddPaP
0UMK9QdBkdE9p+Dkwf19vCgPlmIp//Vk/Ny3RxDgESAYj5+58DM/e/r4gRX4
mmb1J3Gmr7tw/tqXQpDPRizuPZonHvysiHgyA/WzqaTTLMdoCthH03fYzB3H
Q8KN72NeoukRTmLAuUAJHMfhTheG4G6n02pVSo18rdqoME5RKRaLRdKJaDAa
MlqcSrfebJDIpQq9wnim2ZecKo53eDv8s9PT9294u+sf9l/tvf558/R042hr
9Wz94/725vHmO8mB+Ojk9NQok8hOL1RKhdGo10q8bnPAYs/f2u7u4qFoJpZN
ZzPFWj5Vy1VrnW65Xul3Wsyv0G30u1i720UQCiEgGMdQksAHGD2ghviAYiwv
NeG4xziCj+G0u3PKxT65d4pGX1jjL4eclkbp716+QtG+9OITittFH+PRo7kd
WbRYj3D1wl8YzwaOs5BiwDJtAkeEAeoUTVEMcAcDNCiEwpE+BGH9DtwtdJq1
Ktqv1xK1SjkTS8Tubr0Rj/PGfRV26OxGk+JGLhOciqT7x0r++en++fnW8d7K
3vnJ6/X199vbuz+929j66f2r9Ve76z9uHX/YP9nakm7L9s92d8QipZwnvTLr
Li+cZm3Y5LDH/LY7ny0Wz4eS1Ww2nM6XirV6ptQodxrFDtzrtPpot9PF+oMO
gkA482uSQ4qghzg9GAwIlMEOYEAqyXhSA8C/Az7fFD4MOfTADgmdlmDPOZJG
0zzrEzdv/OR2fnr1PlmJ/OCaXyhLA/DXki/5lKy1vj/a7tVrNOXYGbJJ6tmh
x1XKMruQHkzAJE6KJOk+NWD+JGgKdLziKEygbYKEEAiGQMVtp12HavVOtVkv
ZtvlRrpTzCQKpXDSW/MFvX5PIOK7i7qCnjub0xm4tTmtzhuzT+NUGVT2W5Nc
b9AbZdfKa43CoFRLDGqVWCNRaZTCM5XUINpXS64E4iuJ6VJ5odReqxwmtcdo
9djV1y6722r339ivvb6QL2zMJe9ivjtfKJZMJbK1bCGbK+QS5XajXa43uy2o
0az2GMTeISASJzAKQzCSJKgxKA8ekPQEjAoBPOagQZGjRh7OGhym8T22HWY0
57SaIfIHhTiPFGw8XsRB0+tHj7Tr61Xgz1S7pfyzy+fQ+sP3FnSf3cFzTMd2
9bBdPBO2Ap6eDvIE3XOgXpaleAP8NcyJQwM+/DGN4jhzVKE4NhziJEqjKIkj
VJ/Eu7061mp3oF6ribZbhUy2ks8k8pVoKnkb8nsDQZfPY9Vem0xWmVx5buAr
znhK6avjtaO1zfPj7aOPW6LXByuba293P4g2L3f3t04/iPeE26KD9b0t/uHJ
sUhiEp4oji74F2qhUiw0WcRmu8YYcjhc7pA/H4yl05FsOlepF5L5WrPVb4C+
AIzodmEMGSAoqAJg/hvg5ADQmVPkYALKnmlAWAfSGixrP4tWRvfoYrKosfff
n/O9p7d28tyrS1nKX0kebbCnqaEnIbjJPQZYeHM8mdWSzpgdJxM2bMURPLLj
AWiam0sHJmNANI4jKNLrIf12A2/3Cs1svVJL5fKJUCrmT6Xy3uBtKOAzu+98
VrtZJlVp9TKJ4EQoFygOFauHkrWjl+tKwY9bp6KjD6Ltra21NZHkaGN77fCU
x1sXnOwLLqXrOzwpTyc9Prq8vjVfKHWaa6v5Sm223N651N5gkDnuo4m7TDKa
zJYjhUq1miw3W9VGod1s9eBOv9tG+512vwXDKNInMJiiQFMizSg+A2OYc5+k
2VnF5AAwgg7AJDFQJMM2Bky4ZCfHYcTGKEcz92P04CQeLwTqHpz2XyufyuQ9
WsA/4yd/7scsZSmPZdEwzLDr817bPefVwjE4Xnhzcs/9OnsyLdHjSGJBPAm0
DANKEFACzPqsYHIf4MIfDEl6SFHjAcY4HTA5AAlEDNDtMid4B+pjjR4Bw3AL
LZXhVhUu5mLpYKUcjoSicX/cHwwkHWZXMKq/urDrjFqFUKgQiwRSHm9Xune0
Kz4RrW/9sCp4v7P+0++/P1g9WNvf3T786f3eTz/IdgSHW6u7ordHK+vbF+od
tUzIFylsUqPF4tQxTsx12JyI+++SqXw+Uy6UGoVWJVsv9rrtJtztM78P1EAg
tMPAC5omSdCYACYjMX4FOQT9RxwHMRs+43IfwLrOb88svji7w4uMSYtcCJ8N
xzxcxq9/fSl/L/LrrdAzUbinYYKH0Hb6ZJ71Z/ckV/gypZQfgDw/mHQ/nGHj
ETvjbwIcApAXZ6fhkKBijmRcbAZoDyjmkCUGOEZgEOCagJD+oNfvD7twB0ea
jVar262mG9VmI1OvpHKldraSq+XqsXwyHslm0uFwIe4KJxgcEQl5HfbwtdHt
NtpvguZbtS1wYzJYHWbHxY3NYndeuI03aqvT5NKZjA6rV6mV660XOqPaJb90
GjVa32WQedNwY7y2uMKOpDfqtvlcd77wrTfsdTsTd0FPJpoKBBhPJR5i9Dte
SZeLlWK+Fa2USpVcr1IvtxhpFMGc3koF6vTrWBOFOlAX6XUhhEAwBEUZfIEh
yICCMcYR6gOScIweIEOaGhCDwZgYsKPRwERSlm2DQVMsydGQpUyg2LALF7gb
zaelj+cpiXuoMVumR4v2l+2NX/DuUv6x5Zeu/RfjwfMit8mjqP2DnzA/z8YL
qGHCDfmdoglGH9gzkHU2RqDylmYHaDLqQ2BoH+3QvV6zhxU6nXazXG7U6vlq
KhbMZmPRcPjO7XO7vBazxeuw3ugu5GrRoVx0eSQSiVXn0o888eu1naOt15JX
xwdbazsXu5vveWcHp98ef/hwfnL0Xnp6KD044ItEKj5PeikVyMxyg+XmWm3Q
Xussvlt/3B4Kx8PJSCaRSKdT9W6rnSvV25Uu0q72sR4Ko2ivy+g9PsQYuEIN
QNsPqCekAIHZAIQUhtO5vMOpszDrBbq/reM5QPqFC/UVuv9n6vPSDPzjya+8
Zs9Ahvvn3Dzu6bYFWxs0tYH+ExBFG4/A4Fua5b1mu14Bi9+A0Wd8MGSc7z5J
ET3GGe+1IaTXbnSrnW6p2ojlyjV/OhrwRcI3vttro9MTvbZYRJeGS6Hi9OLt
wf7B2drBuy3ezunb7/5zbe3nH16srq+9/vndT9+t/ennt+9X3m1+PNg/3Vr9
sH78dktwJJKey/eVlzKN1aHR240+uzVks1huXVFzOpaIJBvxajEHhn/X+3AX
qtcZ/wLCkG4PJ2liwIAYxuwwQH7MEYawxX8sXmfDANNYwHjxbJ5X5D47AP2z
K7P06JfynPxla7uguosn7qOfzPnxs+bTmT9634zKBb2mEW2WNWOOSNkrR6xD
y3KCTTgW3zHX1w5IPYcso9AAJNZGgNQTuAuAf2+A04yPQOAUTjOWACTk+ox3
gHRwnOggLQSBILLdh9rNbr/Z6vVa7W693Wm16vVWo1kpFBudfCNWLKXq9Uqn
nCwXkvlkup4uNrL5Wq2UiCci6XgsHU3aE7lw9S6eKubzqVIonK6Gc8lMNhUK
xvKdZryeL8Zj3Ximni8XwqlcpVLOp+PZaqbYKuYb+WwynyvcFRO+QqaQj2VL
qUgmGk5nCtFoPpgLOUIRfyoU9obvnAZfJBqM2Cwhn8Yd8nrsep/X6PL5Q0aP
J+xPxFy+5G3QHg5G44lk5DYaiEbSkUQ8nk+X0/lstFAuV4vVYrvRbDQ6UKPb
h5twH6310DaM9yGMMUEkMiJImAZDTQYjnHGsGPtK0RTooRpz3cScvzBiqREW
PYZHa/2Ae+FJlPJrIpBL+evJc87606ePD+F5ZGjOmrnoIU6mMHM0mY/SYYNP
Y3pCc0Q/NJivBxz6EUkweBUU3GIYyfjrjOvex2CcxHASglG4yhzQUL3T7uaK
jVy5kq1Vsp1qKF7PxnN3yXgyHI9FIzGzJ2E2+52aG6/+RuvW6i0uuccoNigN
Qo1UdqQ421NreBq1/OBUf3NzIpWLry+M59ILrZx/vG26EKtUMpFWobFdm4w3
QcWF2WoI2F1Wy43THLq15m1xXyIRCkWtpVA0486Vs5F6rJivFDKMi54qwcVa
uV1pNJtwrdmCO4xv3sZ6/S6jSV0Ug0BWEmXAOYGS2GBADklQ4saSDwCSYYBM
2Og+GAnG9i/QHBfHeEr29YB2dzT+yy3ycz9heYYv5VeWp7biuTcXZJGY/rmZ
9CwKGC3w0Ey915m6cLX8E3ZOJeD1BvN7JjMkQYMsO82yg9JA/Zi3KdBPy5gf
BhtQNEEOhgSBDSBsiKAI2cYGRAtGMALBOy1gippIq9ttQo1iPVfO15vFUitf
T0WzmVg6FkllIvFI9Nbt99cS/rzX5/IELR6XzeK32e+Cdr3LLDBanCqXRme+
drg9Jr3WIpFqjRqDwnJi0KkD13yjw6y/1ppuLCqPTefSXhtMFofDceMxuvwG
m8PrcQZdd6G7cNjj8PgjEV8in/NlQ/FE3lOJFNPxXCpbSBWyjXKxXqlmm9Vm
sV1mzvVWu1fpwQ2i22rDMIH0UBiG+wTeB6lTGkZInKJA5z7jZ7D5SHDWE4D+
BIwWpwnQQEWPB+yxzuZK2OwBV6PF5g044DUlb2VLdR+EBMYLi/Zkvf8sa7M0
Uf/osriC09DTeKr24ynBFEv/yYGE4QTwVDF/MJhzAqirAKsEmJBJAFpAjCQY
dDDAcRjCukSv1et2GLDe6bearWanlas0q8lEOhlKJmLZ+K0/E/e67eGY03QL
mKwtDovVpNIblBKjRyUTSORGtUKyf3qh2FOfCaRnJxLe8aFGdnF+eixT7OvO
JTKtRnwm1ZyrBCqFSik3KJWXly6zx6nx+lRarcOqvfXfuCJhZ8TltzfNkVQ6
lU2laqlSuVxr1JvVAtpsQ7UG3KxDTaTTRckuimMECpMoTRIEzXj7MEqzI/iA
zg2GYEooN6drxIUip0E7mm3JYYN44/Gsb4mrluBUcbQAx9ii+blNXRiK8KBW
cGFVHrE0Pnzr+TX8lekF/qYKvrQm/zAy/vTh8cVmwfkLC3t7XlQwmlXWssO+
2U5h5sCjqAnJhglxHEzGBuMyuyjcazPKnC6mE5nMXcmbinkDFq9Gb7BdalTa
K5XqTKTa4B9s/unoh8P3e1s/fv/zux+PX/6wunX8w+aHtY23P798u/HHve9X
T/dW91dX+KK1vfNd/rFMoOILJBKtQ30pN1r9llu7WZ1wB7KMr3FXjuay5Wye
OdMbnUa1h8AduA/jcBMnIARj3CJAbE4MxkOaZtwJMFkY5O44dnSarR+e1Q1y
pQ6Tma/+KRfgmRv5Jdy2VKF/CvmrL+N4Hq6bJuI4JL/4D3Nvc5Cfo6Kcpv25
L25yMyjXAUfjhOPCIUYTApyT5GgI3GiSraelmO+M5hIYAw1IFO6QCNLtE32S
QQZ9rA/X2q12q1mp9EuNSj1SS4Vv78Lpu1QiEfCG/bd3d3a31epy3eivvSaD
WaDRaa1KA18oOROqBMpTsVApOFYqd45lkrPN7VO5+PjoeGf/8OBcKZdJZCrx
tfrsUiiTSMS8M4VU4nEa7LZL97XVa3UbLx13uWD8NplM1qKhfLZUTzHoIF9q
tAr1Zh9iEHqti3eQWqsBM/gAgwkYgSAIxQF5MIJTIGNPAScF9EMMJwxuB1OK
6BFLsjVhyY3oKQaY9t1wsbjFxOgspvpkyT+1/M++vlT5pTwrzzr7T1LJj7fP
g+aUydynn4b1J2xTGcdcSXO9nyzx1QhED2fj7UAckaLH5JAARXs4c14zKgND
OI70EKjbg3qtVLNWy9ST/jKj6rGAye9wJAx3zkuN+sohlJ6I+Cev97a3Vvc2
/uP99y//8M33//er3734zav/+bvf/Y//63f/sfPdt9/88T9/XHnz/rs3Hz6+
WOP/tHcqf3d+JpTL9HqzIaz0mR134dRdKJeOxurJZqVahJptvN7t9iiMMUDo
ACEp0N2K0uiQItg2BQrl9Bic2uPxAHwomvtg3C1YIOx5dP/+khj5UnOX8svk
L0wJP87w3Af3FuJ308ejxYtmtb8jzgZMLcKI0xRW4ekJW7c7prmjHwbsXwSY
oUPhJAHjSGcAIT0KgRg7AFVbYOZOqlwsVWKhRNrivYu7rLfugMvutFtdmguh
Un0hOtMpBLztw4M90Z9ebhxsv/34ZnPvx+9+s7K29ePHdz98t7Xx408H79e3
V0/ey1Y2fxRvC07OtbL9M7nCpDIotF6LXWX3Bm98dmckGckUQulIpVzNl9KV
Vh2qtJqleqcDt7tQvwf3GYMAQUNAUsYgFQrHMZoYUAM2rAHKF0FWjS1iGHBp
EwB76PFk+MBUPuTdGj+6288t4vPW9ysXcin/4PKFNZwVej93co8fPJz1mU6V
eMbZys6iGtJTwpjBgJ1uQ7OJ+hEYRMvs7AFB0NSQwEDDG0ahEEQOMAhptzAa
gXqMdoA59v1Gv9do13qVWr7bquYz+Xwq2QhHc/GMLxt3JDJ3IV3s1hs0BwJ2
q8drNNlCN9cqpVkp0p1cqlUXYuZI1iq8xzK+/EgoPJXITe8VEtOR9uiIL5Eq
BTL+lfr8QiJVyR3H0iu9wXh1dW0Uyq9dBoPPYnW6Ane3dqf7LhGIxfyxaD7V
SOZKmWIpX2tXKulCo1ipNnqtZruLtJtUj2DQOU7CfYLGMQJnXA1QcU+AEvsB
PQAjeNkBJuAmTFhGP0BIxhJ1De8L7h4e8sNfBMOXspR/dPnFIahngtZP/InJ
9KCcdgZMuBYBdgjnkDljRyPm0AXYm0BQCEEZZ7vZ6dTrtV4xl84no9Fo0udN
XFtufRrVqYGntUgN4su1k62P+7yN/ZWVD+9/+u1PL39Y//nlf//2f/vpf/77
z//x+4+/+f77b/7bn/7Pb37+47+uvnvz/dp/e736emdLfrx/yldpjJdim9nj
sEYiQXM2mSxlS+Vmo90HVTYQ1CdxBPD09CmcsYwUOaQpkvkC03pJULI7Hgw5
Chzm/xGbDZgb3zmKGj0yIwuhvcV24WfCoV8jS9OzlK+WLwbin304270zBDLt
6WHncrNsAKDfZzJhEMSQGlEDkLKmaHKIYyjaY+BDt9dHG7UWo1T1aqzYrYVz
5fxdPhn0px23V26dzaPiXSj1J4ad8w+C3Veba7tvNn/4+ePHNy9/9+b7//Gf
L//48+pvf/P9N//HH795/2H1j9+82frtT6vf/37z9cePmqO9PRlftC0za/Tn
TpnT6/Dduu6S0WwylSrWo5V6uYzV2xggBWzjKAPkWdeDGA0Y1QWkOWBkIajo
Ae3KbIhiArLpwzE3hIRtZOKIO2f588ksXD+Ng36Kn+OLSP4rlXap20v5tPyZ
u+Pzf21039l3nwqYEWexHj5g+hizLBjMoYezjWhs1p/R/eEYNK8RAxIb0Mwx
SVMDDLS5MNgbhXEIRohuq9eDq/1et1YpNRlzUMsmy+VUOh5PFCL+gN3vDwW9
OpPJeaG/1nouFAaTQncgvLi6UW8e7awdrR8ci9ZOV5Rr26t7BztbBxuHa2cb
b3nHmztbqs1t/qHgQnF0LFMfXJnORUqjlW8zWWxeu8F1YwsGgg5rLFZIZkPx
eKoWzVfqpVQLqVUa7Ua51IGqWKOLdtpwG241QB0RRsKg3BhDBxgO+vJIQGYw
pGesJgw2AY15LAcQS8o5edDmMEtfjmb2YvygD+85PPSJVfrCpUv7sJRfW54F
84twdWYW2CphEEQYsqS1bCEfsAQDnNEOgkJJGkIIog+hLbiDwdVSqdnp5iqp
TLkViwVv03ZryH3tvdHdqE1q2eWVWcl7yTt+ubu//3Zn43Bna/3bP/3ny1f/
uv3zm58+vv3w8t2L7zdWdn5e23v/9vXpzuvVo529D+vCs5Nj4YpSJJFqzGdW
rVVrdFw7PUGHz+V0O29D2VQlUa02q7VOo9trYX24D4GZHaDFmGL8DEafx2zv
EVcXP5qO1xuP5h+Wq4p+PmvyudeWspS/vvwlGHL8zBsLJw5XwDZemMwH8voD
NkjGVgTQbPx7PBiQI9CwN6IJEgMzM5jjkkLbfRRDyH4XgqBar1MrlXtgxkY5
V6mmAr6YOxWLeFwmp8fqsYQuDTeiK7NErhQoZEd63rrkbPvj9sHhxs+HR9//
4f3bzeMXP/1xc+fNu+33awd/3FtdWd09EkjVB3uyS6FELBdfmi5FzmuLw2w0
u+13tmAiECrceaKRRCBeBlNF4lCyk693SvVqn7EBtR7chzs9FCYRUGgA99nC
YXhE4xCODwYUSlGMcw8+2IDruh8PWBvHRgfnSfrR1ESMpwW244W7t1C19+ks
4NJiLOXXkr/pXno2QPULg1TjJ39n/IDpkktVjGeoeQLCgqwGApA95JjwqeGY
ZcohwcwtjHE3YGQAKu1giHEueq0+VK22CsV2sVFP5LOFQDZ95/KHXW6LS2++
UV5oL3QmmUgnECo3xLtnyoO3e4KjD9ubr1+t/fzT0fbqn9Zev3/z4vXK0drW
yut13u7Rysm5YIu3c6TZPdjcv5ALrrVXBo3B4NLYHAZz4Dbn9EeSmXiuWM+X
itVysVNrlZqNeq/RryBIuQFBbagPQSiKoSTWoyiYcY0wjDE2FIqNOMafEaBR
HbNBCJolSaHZgUDAu6DnzRYzosVZEfHs9kzTjM/lFn/R3lgapb97+eVLNAPr
DyD9ogLOAtWz5+xeGk4bee9578cctAdbkhiOyBGDnSnA8IsTBOjQZ47PHgR1
uh0Y6tdztX6zVarXKtlkthB35HOpROKulAyE3HqfTRVU2rVXmmu5zSyXK2+0
l5fnV6JDoVj7kac8Eu3sHZ3u8U52Dw7F+7xt0db52eHJ/pGGf3AgOLy65l2p
jOJLi5Qn0dk0V06ry2LzmK8cPmvgTue6c92GbnNhdzSfy1SQVCpeAZV7yXav
0elUOt1WA4LbtXavBUNIp99mwEoPQ2iMAGNDYMBDREJsfp8An4qkxiNgWqbD
h0GN/5gEE/3AxNAZ0/9sMseY8xOmN3Y0Gd57DItBlIdpxBmiWlykhUX+9EKP
H33/RfLF2O9S/unl6Wo/DEuNn1w2IwEG25SeTKmuuUQ5h4LBxE627nfKBDCe
0vSwxT8Trv4P1BuA2iCO6QME35EhQVIQRvYZTezhDbTXb7cb/XqnValVkoVc
PJG/zSbtyaDXFwj5brQGm9oq0h1IZcrz01ORULpxJDo+OTpf//nsu53V1Tfb
r16JDt6/WJeuHh3t7ay+P1vZOBJuaQRnR1c72/I9mUoqOb9wiKUWhcniUOks
Dnsk4gvngsFMIhEFffnFQq5UKGThfKnS6EP1NtrvdruAXQClSYTxDcg+8/sS
FNuHR464ROWI/eQcywfHqz8c35fxL5jd+5v6NHy3VL+l/B3Kl4+ghy8uhMge
x7kXq9mH989m0QZQOAcUiGsJHrJjK6YUI8ByUGOuSmcwogALASAVJnGSpAcY
gSJIo9/Bas16o1Krtuu5SjyRzobv4gGf5cZhNt2o1Wqdcl9wo+Sf7PBWjt6/
fru79f3axtrBm+PVzZ2NHzf/9aeXbzY2v3+/tra/sf/dm90D/qvXsu3DM8k+
Xyc4P925vOYdSSSqC7HR4dS6bj0huz/jyyZClWYz0Sxl21C5wSALDEIwCIUp
iuUKH2EUxdg3BkyMaeaXJ0cTms0PsIXDo3nv3zRHsEDC8OcvyVKW8vXydRjy
k6Hu0Tz1PeL6yWdUvVzr+RAU8DDHJKirw4kxPEBwtNfu9dEu1G22kX6v1apk
a7l0pJYKpXyhRNjuddgsZrNUZ9+R6gUSkfxcLNzd2XzL23u9svKH9dMX668+
fvyXF398sf1v/7b7P9/87z99u/Hjyp82P6ye/fjD9tm7vS3NsXBNotDqtHqj
4coovXPZ3BabyxVxeqKxeDZXKCWyxUqxVG+V681Gt9WBEQjHoB6BQiA/SQGb
MmSdb7aKYcjNJZ1P8F346DMMf//iM/Rdfwt5mo9Y2oal/P8mn8hJ339fdCpG
95Gr6Qssry1Hac0V3gJhyTDZqNdgAtwGkKcD7PuAcg8gb4IaoAiOE32sDaMo
1O51oVav3q02y51sO1uMxQOFUtiadt75r80Oi9EpctpuDGKpWnAhF4gOxELB
2T5v7eTj9sGf1nd2ftw+evH9x939w/XDzbX9Fx/fv1p7d7R59OZgRbi2v6Lc
k8gkMr7m6lwm1kl1CnfEGknd+oOeeBgwF6SbpUyzUGmW2516tVJqQo1evwuh
CAUx/xFDwGDGzhcbDEEvET1gIQ5wGpgPxPpNw6ejf2am5lEHwecc+K+yAEsz
sZRPy1Pf//Ebc7g6y3MtBJ9ZknoQKByzlTFAqYfsUKDJEOQNGad/zEa4R4C7
hsYRekCRFIkQeJ/x/ZF2t9fp1FutfrLay8UasXwjWohlg9Fk6jZkdfjDkUur
w2FX+3V2h0JzIVZcXCrFIv7O+vre6Yn4cHeb+drfWBHtrW29EX23uyXY3j/4
yBOcra2dH/J5F2L5ikLEl8oUsgv1zrXw0qK51t0YbLdGs83jyPoDzkgwmY0l
srV4vFpsZDqNOgNTmhDcxtoojIBOXxx4HaDDF4zvZGwSYCod0tz8LzD4Y27V
xoss/LNI/WR+l36BBi6V9b+uLHafPHg0dRvZVxb1lQtDc5Vos0vHLLvEgObY
/LhJkGy4jnVE2eZccMhSNFu9Mx4BDv4hTYATFqXA/CscobD+gCRwGGNwPIzi
CALBeA8jsBYE9Zu9Bshs1TtotVPvFOvtcqtWy7VLpUY1V03nmXMxUi8Wi7lY
Kp8KRf3RcDjnDoZskXg0Gg0londRm92jtfkdrouQ064SOx1u141RE1CZrgwu
u05qurQonCrFpfNar+a5b6411wqFhwH5VsO53WHV2dQ6o8ngt7tternT7b7U
ObV6t8VjCbnd1ogl7rpzBsNhdzwZTcay0VS+UClmmvl6r1lqNkETE+OJNJF2
B2mC5iAKpggKIwgCB5VLM6gxJJgbNADEvsCqDYdzjAL6hUbzs/me3pfrghw9
XJXJJxR5qd1L+SvIL9pWnzzwJ89t3afh7EVkP79yNCPun191f+F83B2nQMMp
5SgbShiwMYUhW4vHTg1hXXHGKNE0wQAFxhoNCRxjzmK802p0Gv1WoVbONYPZ
aMVbiLu8gdiNxaw1Gq6vrwxWlVgu5fF5Z+eKQ/HO1uHx4cnH1bXXL99sb7x+
+/Ph7nf/sfZm9YcP7377dvXb9bX190d7q1u7pwKeYFcgkh6e7WzJBYJLudCu
UZtd1kDIe3cXTafL5WK7VuyAzqBWC4WQPkTiI4KgMcBmwthQEEoAET92dg/N
VUyzkYQhV1Q4vL+H41n6bzy/Q/d39ilGeJi+/dSaPcfl++cRfy1N0z+BLCTz
nrw+f/zMxnr0fDzDszPWi1ldDnhAgy085GAwCHJTYMePKMACwvjnIxAHxEEz
EIUPsC42QDoQ0YLa3War2W52y+VCtpRuZEqhcCQazfsCft+150ZrDRlslyqj
3nkjuz4XXcpVwguxQHB6Kj9Ti6+uDk52hGeic9na0YHi5ODiVGxQqm4uDBK5
5Mbg0JlMese1zmC0eF2hwEXQbbO4nNFQKOcxx3OReC6ViQcj0dtg0pcK57LR
UjqWTMQLlWw2n4llc/lyrlip5RrVWqvVqtXb9XYTZlS9A/XQNorjBEzBJAx6
AUAmYjBkeyAIUJIEYNSInlIAz6n9R/c0IWP29o1Gn7jRk8XZAJ92EsaPHn6F
li4V+Z9BnuTTnn37qfGfTGYFKuDoGc321YjL5XNJejb4Ns3hT+f4sgz94C9x
/HTAzaXZN9hyYBCpo9mx32wDzGQAZn2y1NjDIcnqARhVBaAySPiD+noKTAAG
EHoCPOchy6A5psDZPgA+CM5m+QagDw8w1w/BRWCYPTsMh9Eyim3PGwJae4oa
jsgBDbxwnCCHJE4TEE6hKIRifZSRLtyGsGYP7ncacLXUTseyqWKhGMnlotVs
7jYbvvHafS6DXXPrc3kur7VGh9lmFtwopWqNWqYU6Y0KjeZCd3GuMNivRVr+
3oVXdLGvMlypFFcmhcFiNFrVZov0WrlnN7r1VxqtO2R3OG9Md66A0xH1x4OJ
aLhUSIeSqWC1WK5kK/l6s9VFS7l+uYK32lAThrB6v0vgHbjGoBkKZT4LgjDg
BmdJUtnPCEr/GCsKzCgo96NZftDhlLqfzZ3OawuGsyzpc7tj9HinzOM1s5cf
XfB8zOcz9mP8id24lH9Sud8qn1rxr9sJn9ixU2pwDiSPpmyfE5anAwzXoYYU
YNnDRni338XgZqfTLnV61UYhH0pnopm479bhu/VYDDqr2qqzKfSbO9L1I97O
7sutrY33699+t/pm490Pr/7tm63v/+P3r//76m//5fVPL35c/Wbl2+3Df9nc
/FnwamP/5EB+cKbT8k6kQqXS4TB55RbHXTARsgfCsUI8nsylS7VqrQ4z6KWG
oyAIgiAwigAmQ2JIEiTJKDVjxob0AFRKkhyxJ6u3HD3SmCsCeMAQdP/nQlrk
Oc379L399VZjKUv5rHzJ4N+biNEsQzCtg5v2z9PsOKzJkCXGBLl2ekAx6j2g
0T6F4PAA68Ek2u8iCFRltKxcrze72WIxn0kkmslUJZSIB2PWgDvqvHN7PTHX
tV2vvTErrSqpSi9XaxVS8bn0in8oP+NL+II9oUxyfrZ/usVXnBwfb5yfCvbW
5WoRSBkcqi8NRxdXYqn6TKvVai7NTvON6tpjcwauvebYtSORvHWHIul4MRRL
Mv96Kl3IJZq1UhvM8uu0uz2o0+o04S7ag3sdAidwFMEQDMUGGKA8GA4HoJOI
64RkbBdbCARcBMAsMAEH+oA93ac3bDwLhSz4VosH+7RC+EGY5Tkj8Sg08+yq
/AJZmoX/ivLVq34fGpjMHrEhvKnLy+1vdhsP2aeAWAOg+QGjEaA4DkQJaII5
QTGKhGEYR6F+tY/0m41mvlYsJfK5cjoRyKVckaTf5ze6bGadTm/U6NW6S5fg
4kCgFJycbwo3909OL05O9t/svjg6Otg7eLMu2l5b4+9u7QjOV6XCs7NNmcoq
l8q0lyqdUKW8Fuu1bpffb7e6Pbd+XyR4G/BHEuFKPJqLpfPVUiETzybqtUyr
3qj385V6rVLLtdpt5lu32eu0O81OrYN3YQTDERyBCQxHSRpM72aQOw74vQFi
H06nGI5mwb37XovxHIIv3LRfeNu/vCRf9eP+on9vaRn+0eRTcaPx/f8cqe2Y
9d5HIGU/Pb6Y3c3422N0gFKg4BbHIBzqoc0O2oPq3X61Xm6UCvlkJpYuF3KZ
SC4aTMRcsbA77DMHnRa7wWm0qK8FWrPk5loqFAt1uzwhTyHbe3dwKFMcbB4d
nB2tb53svzb9cXPjveDl4cHxtuREuf5Oeio43RWfqvjnYrXq8tJ0rb9htF9n
Nakvkm6n1+mL26LpTDZbK+XK5Vy11Kw1W606XOu1sB4CQT2MYuwKTEA4SrEp
PVB2AEILExDKYOkO2VwoS1zAsvpOz+E5cdd9///D2MonfN6Za/1sXObr9eUX
1QYsZSm/ljzHNv/0okXvdBbSnpPdjKbRxMlsLMCE6wIa0QuBx6nOcUFEEPRj
A3sjEvgBNEUSjLqioLuGJJnjFYJ7JEShzW6v32n16q1CNd9qVsqFRC6TjkfK
3rjH64+4XBqjy2C1mmyagFguVYhVEqlMdiLYfrd5tHW08+7H1z+8e7l9+Ob9
63evfnj5A+8PH9/trK19ePnm7eufdvYlHyXKM+GBTCK90kj1Kotcpryx6QNW
TzDpj/kj6VA4m6zkU4VqpQpVOlAfwWC0g8IIgTM+C+AxHhIExVKJgs/Dopoh
OxFpPHeA5h/8SX/EJ/D7g8dLe7CUX0me20pPO3WALJavTC8ZjRdPvvmQqnt7
MKMMY5OFXOvfBDQLghpXMARgNGT5QkDagEEVIC/I9gkAh4AkBpPBmCBxCozL
6cMEBSN9uNfEO020VWt0Gs1eNdVqVlvlUqpUy1fSiWwyXI0mEolgJOGIRJNh
r9/v93rcNnfU5XWETU6rzXhjcutctxdXDrXN7JPa7Ra93aiQW3Rm/ZXaqLDo
tdeKK51TbXbcWOxanU3v8AU93jsfo/oOq9sZDHisPk/SHwlEzIlE/i4Y9MRi
wVihEC1nYolEOZOI5pLlXD2dyVXr7Wq9lktW69VKtl7PFePVbrneqne6IHnY
rrYq1Wq33caRGmM4+nAbwbr9Vg9Fun0chZsQNoIJxpNg4AoBONKIIUUPSAIb
0BggPx0RQxo0U4CoAktTzJVFgGwJ921KzjJatDIPSKKHDxZ6/ASifMLEPN0W
n7dEz7+7tF7/4PJ1MecHB9lTCLwILqaxQI5HcziathKPBlx9EMsgOGGgwGhM
sSOGmc0/oMjRgMJH+IBBBxDNON8ohaAtlIEHEIrX251eG4Nr9WIhkylXcqVU
Oh0P5wPRSDEYDnr9AZfF47W5XQa93aRQ3txqbSqTli8UKuXXolOJHIz/uTrc
fy873JXLZDsn53uHq/yz48ODgyM+71isPBXy5McCiUJ9rpaalVqtwq13qVVq
vd1idbpj3rAn6r31xEORWCYWjWQK7UI/X61XOs1uq9uB23Cji/SQTh/DEJSA
+zg2ZD4C8KeGJMWN7KSHXLMwA5KGXA/EcD74i71l4+ldexgpWIgMjh+yk31x
5RaN+pfW+GsvWMrfiXxhpT5n6UcP88MzvZ0Rfs45b1ktBWGuCVcNME3jUzQ7
32uAYySYPE8iKEKhvQ4MIUij1yy0SuV2vpzLR2NFf9AZuAuEbRbtjdliudDw
VTsmhUp4eHEgPD/dO9x6I/5+73Ttw8/v3x29e/Pmw++3f7P68sWL7f/35e63
37za3j47eXt8fHqsfCeQXxyqeDLehfrm4lpv09q9loDV63OHQ8liIpPNlEul
WqHS63e7nV6/X68THQJBGIhBYATjY9AYQuKMGlJDnAJDvkck6OunhiA8wLGc
sH05XLHDcErzy4U4p3fhPkDwmbv+OIrwqQV55Ar8FWWpzP/k8mwI6uHzh4zV
ix2uLLZfeHOu9aMhR+kxYkdgsRgeZORBqosmmdOZHIwoBGe0Hu2iWAvB+m3m
EOw2mo1iM1UqV4uJgi8ZCgWjQU/AnnB4jUFwml7xrTKpcUd3rTs4spwpzo92
eTuveIf7e6cnuysHv19Z4Yn2Nre3NrYPL7Y3Dk5PdbKj81OJWnKsODOoTacH
CqtQYrJYtCbbdVTnc93a3Im0Pxa9i8eTd8lkrFqPNzOFTKNRa3XheqPRQWqN
XheBOl2kA2ZzUgREMRicgnB4gBMgQEgC/mKKG9AHEhj3TT2jWcqeCw2OFhR2
Tgr4CdVaCAz+asq31OKlfL18+YCaPxrNYtnP4MMFZ58rcp1zX90bkfF0NMA0
mL7QK8gy7HLnJTcZkOXbZcsO2WpBMCETVAKCI3gE+gKpAYIzhzWMQijaJzpI
q440oU6u1q62i8VMtZDJVurRbCqfd93FIrmML+T3uZ0WrdV47dJfyz3mS7VG
vM+X7PH5Mg2fJxaq1vWi8+193gafL13fOPkg3jsWnkpOjuQ66cG5WnYlMFxe
GNV6g8BgtV965a5r06Xd6rb4rXmdN3gbunDEQj5X6jYXtedi6WguXSzXS+Vs
qd6s1phfrY604HqrhcB4E8HZWed9DO0PEJJAGCsJSvsGoCiIxFnDyQCoATtv
YMzyD4/mTRGjKc06yyL0nCPwcPGeddMfGvcvbYKlKfnnkcdn//Skuo9Cz/4Y
3++2EXfiz1p2RmOuGIWiGQGPGG2ccME7RktZwmwwNoMY9HBqMOgTBIJiWLeF
4X2I7DfxOoK2m41+O1cDGfxcth3J+pLBcCzkcd3Z4hbvlenmympwiMVuuUag
VG5JjmWborMjxenmiWztbG/tw7u3Rzvf7Jz9vHK2ub67sfvmw+rh8faLva29
Pe2JViLgKdRq5ZVS5dGJrswOk9PudN6FYqGYORcqVHLFXD2Za2TL7WK1UO12
2q0u3kVxmEAwmHFMUBQZDAh8gJE0S9IzJEBAjQITSwDR35CNrYG2nQmL/lkl
/HIE5M/Qn+cw2VKW8uvJ86j/+fcm92f0rE2PO4LYt9juHvakZqfWs+R2rG0Y
D8GQLuagHtAY8J0xEJ+jcWxAkjCJ4j2qC8H9Rgvqt6Fmp1ep5jLlcrHSyFcK
jWw2cBe8C8d9ab/DH7c5zA6n3W/RG40Gvf7KZFVeaqQqhcwo10vl8nPJvk6m
ulQJ5EKDRCvgn9qMJ1eqawV/Q6O/cFwqZVcio84mEPv9eteVwXZl9lhkXvm1
z2/xeIohf6oUTaUqxVKjWGo2S5VKpwHqAxhjhZAo0SMGECAgGOAUSYxoakQM
WQZQBoKwBUxjtj0aGL/xeAAADDvcc9YKNTWW87g65xzNTOw0jLeQAvyMPOYJ
fyZe8BfYiC8E+JfyzyLjR08WGAQWolVTrDm836rgwBvN5oMOWVZPAEwnFDgB
R6BZB4D0AZjjDVx+agj8fQqMzwAtuRgN0xTJnLVIt8V4/e1Gr92p1er9ajab
LpfSrVShGE9kKrlQMu9JeUKGu4D3xmy3OW4cFxqjzGRxKS71thvJjUihvpAI
tQrhsVopOFuTXKwYjl9Ljaciger0RLghOZNKjGtnArFGIdIblUabQKiT2xnX
X+1R6b0mm8Vu89rddk/M4vbexZKxYCJWSufi7LCRZDXdrLV6lU6t26g22602
2ev3Oz0SQwcITPfYqDyAMziD00mKHWIEEAHJIHR6Gg1k/5tOKpz5Sgue0kPY
vdSupfxdy5cOpfG8f+z++sk8Q3AfAx/fj8KYzFgwOGVYzE2N74MG3Fw91ukA
Rgd8A47/EHQRsuP3QMv/tKCGUT8GpuMDgvkTQjEIQlqMq9FnvkBFUKXWqdYa
5VIln8tnEqlCLBFMxF3eeMLmCVzeRo0mvUNputLwdBq9WCoXChSnh0qBdFsu
4R290u3w9q6Oj07l4hP5Bo9/tCfm7wt3JSd7ZjlfxVfLz1Uy9cWNxmCX22/s
V2an89JuMPk9oWDY58/5c+6EL5eM+vPxRKSaLRdzzVyxmqsVekUI6le6LaTV
6qBtvN3CMQKCERKDGdcfR/AR435QA5QBTqAOYgT8DsBpBtot2ZsxYseoTWYV
VbPM/XOhw4c5h/Hn3vzcFvg1rlnKryl/hTv+NOL/zBWjGYwF31gW7ykOmLD5
MOY1CqgnOQbNuKzCDgkw4BNoJwUNMByiCKgP42ir34fyaL0ClYqFSi2cTjXK
8XIiGAhHgg6X26Jy3RmuLGqZln+hEJ3vCI+02/yjtYN3r1a/e/Hq44dXay9e
f3h7sPrv//GHF3/c4H345k8ff3j988v3L1YOD99tCQ7PtwUCvuBAa9Fpraqr
QMjiDrsCwWg61UxWMqlasV7oNMtIDerivR6M4oxjQpAwqF2mBhRzmGMUg1TA
SB/W0HAN+0OW12cytWLjTw/teWZplvqxlH9C+WKoeNqrdv/iLDM+mjb7cUf/
eDKdjjWepRZZPkC2/pdFAVyBMHstDUiyAbs34BEBtPo0iyGmc4WpMeOUj5m3
KXB6ApaAMYUPKIQkBn0axzEw048BBihS6XSaHajdbJbzjUYxmaiFiqlIwGvz
+BKhaPDW6XE4LeYruU14qLxRqiR8nfLiRCY4VvEEex/lJ8frp2L+qeJIxJNu
8cUHfNGZWCFde38hU+3qDo4NEo3x+kqsvlTb9AqfzqxzXuluLWZX8Nprc0TC
6dtCMhiLJAOeUqWcTpSzzWq9k+vmW9VSq9dlHCNACQr3WxCDZWAUw2iyTxDU
ACNRkmQHpQJyRGrEtkoNp/H/EVdFSbMUIwtYazxHCYu2/REqmH17CPbGDx48
CWIuTdo/gPzli/QUVI6f2QyzJ7Pu1Dnyf5BV4AD9/IfM/vrUA5hMw+gzOm2O
A2fE1QDeb8bx/Gt8X4Ew78PhMvCjCTX91+fRtXmBwgzBzMaSzxwRAGDGNGtz
WK6iwZiLZ4KiHhDdAOENBtOAF+kBl5dj4xoYQYEyXHxAUxiJ98l+h1FZqId3
YazXx5FqjwE6vUaz2oGa9Uon36xXa+ViPV9O56LFcrySyySrd7lY3Ge6i3vD
oYTPH3UE4/aIxay/sTqtGpfOpndbVVozX2pUKW+MBv2Z5lQtFyosarXpQsG/
lKqdJxbphVyiUgqleo3WYHBor5gLry5dGr1c69NZgzeWgMMRjvpC/kQsFM0G
Ga8kFUlkK6laO1+pV4rdagtu5tp1qNdst7sw3O7jEIYSKI1SgGSFAo1RFA0G
HAKKBRJguiHbmDyagr9ZpSZL6zriCjTBjR0ubJhpq8cjGS3up/u99NcPkfx5
bGd/J/JX/d0fqOvU9o9Gcy6ZeQp/rrajaTUQ1ys34px24KzSgKkPeLBDwMoN
cmVDBlADBn1mXxFsDwxFDgETBoO7wcgcAlBmgWlhzEFHYBSBomQfa3f7/WKf
Uaseo0ider1bKzXy/UK9UvCXCql0IhnJh5KBW6/PGnJ6/Hp71K52iuXyS5Fe
opMZ5UeCPSlve3dDuLq98u3u3tHKyQ9vjt7yN4/Wftpd2d3lafhi6fW11mx0
Bt0+ryMXyOcrhXq22+104B4oIiZw4BeAPCCYV06NR4PhZAA+KmhJ4iIVY24q
8LTsacy1SIKqZTAEaTzLl7Kwhsufjrgp4JP56fxUMxaSLA8B1NPVWnTdFogW
P7fG42d/2FL+a8vjJtb7J9PNNS3XYWnopxw8rPnnQt9gewNeL6DiA8B9zSgM
DU6MAXNMjgZgwA05AKO+KQxGYAKBcLyHYgiKgj7hdo2Bv+1ipVCq5vLlciIf
yWZr+XIxFE56faFoxOKMuKzqG++lzWvS6LQKodOov9Jq9UKlVqK80GjFEoVM
oxG9U0hEAtHu6uXl+ZFILTkXS0wXKuGhXCKXWsRytfnUZNBolUaHzmY16ow2
u8cScN/4PIFwPmAORRPJQDDEOACZYrFczhVKqXSxUCrWWlCpBXXRXq8PQ+0e
DmM4hlPM/zQCkf0BMSSpEdusRLP1D8A1GXIjOVmTOPVPwK3k2D2nfzydCHKv
lM/M6XzmnFz8a7/wnT/nsj9Plkbm702+uCKf3mdT7MyN9eY6V0E9P8h+sQiA
0X1yQrNF/tSQJCgaxXHmKEdQxqNt9pizvJss1TvNeq1a6UTz1UQ2momlfHfx
8J3V4vJ6HBadWqdXmuzyC9mFRH7Jv9g+4+1s75yJXq+cv9lZe7/x5t3Bhw8f
DvY3D1def9xY43083P4gOfhx/Xue+pR/enS+v8/jn6mVFxKRTqE1hq9Mdoff
HfD73ZlwIpYu5AvZYqVWadT7XbjB2B2Y+Q/FSMa17uMMyiUH0wliXLsC9zWZ
zAHtE9fnL1S9z1/0yXeXKrWUL8tz+aBPXvbp51O1Xzx+ZsUso3mH3mJUYOrT
jWYAlmMMZSvnWJcRhK3AjFyAnCma7ftnPAXm9GSAAcG42QSF0DTwCpAhTDFe
AJikicF9vAv12RZ/rNnpNYlSu1gupvKtRrWcaaQzmbgvFI/dBW5DXveNyyK/
9thcBrNdIzVq7VoF/0rJkyr4ojX+4blS8OHV8Zpw7QNvf2Nva+PgeG2HJ+eL
NrcOTw5FRwfncqn8lK/iy/f5SrNcqhW7JTcuh0dn9d+Fg8GoM+WPhwKxQC5e
qhWTlXar0armkWq302NwDATBfZpk7AlEo32SYIwhg3hA8RM9GIOxCSPgMAxn
PH/M7SG5WzgHAlzg474Y+sHQ3znR1wM79Gws71Mrv7QoS/llMvdNZyHkh4fg
PBY3JbGebd1pOI5lomUdYS7cBppX2WJiUNNOE0N6PCBAGH9IgXrhAYVTAxIn
8T6OQzBOwChGIT0EbiP1RiFfL2Ur9XyxlkvmS+FEplwJx6J5RzxodbpNbpND
b73zmF03Kq3+SnF7JbkxyA7NYrFKoFDsCwV8/oFYJZMqFHzhsUiyz/fILy7U
coFKxLvSXpyfXwkuTEqj5kpjuLy81mlMFr3NabJ7Qe2R2xvxRcx2tzeejMaK
qWwhGom38pViuVCqJBuVbr6Vr7YZ9e82sX6/DeN9gvkiKRghSYL5gID2n6Yx
msJBHf+AqxUcs5ERQKHEBszYGv7JZDoZiDMBk5mzxd3F+XLM6//vNfaZNORX
BAD+ahq/tCR/Y/m7uOHP/RLjxw8eHU4PeG4exKPYCNqsZ4jDEmxhMdv/P+IU
ZwT6DEhQgUcwRoRBCBQ2oGCUgIk+hcEo1MZbaKvRqff67Vw7U8znE51EPZ8q
ReN3eafHf+ez25V6g+4qcKESS88uJUrJufjs+Fy4d3bA29vZ2BBtrayfSDf3
Pm7uv987Vm8IT3dEO/tH0l2e9JzHP1bILwVilUXKUwrM12aL12DTGQ2WW/ud
KxBJRP0+1104Xyy0C+VasZdvdfqgyKcPoX2YwGiEJMB4MBDqpMBnoFnPaQxG
n3F5j1n+Y2YGFkb/jh9Z369aiaUs5W8gf2m06ZOeyJPutEfR6zk2YUsEAEEG
830ATlV6wBzCIwoZERQJ9zs4ivfbnQbRgFPZUi0dDyfjoXAk5E56TBaPx2hW
XMm1KqvUrDoW6HXCrX3xO96bwzP1yeEW73Bz5/3mmXDr4/7W+snBx5OVE97x
d4KtU+XHnY8vjt5LeeuKA7FIKDtTnEp4WpXBbnBaHRq91+R0eJNpHwMbEtl8
ORFp5CuVdr3X7kKMK4MCJh8EZZydAcW4OfiYeYDhJOA7AiEVxnOYsHZuPO0a
4PL6bPbgnoVhtIAQZujhoUv27E1/BAG+JnHwmajH15udpYH6+5NnDpIHm2hx
H828erYzYNbGyx1c43nufjwcTQE/tyG5vCCbTR+yAzu4NwEFLkgTT6MIY25r
T6Yx8zlHFfcL3VPbsO7GnL1qIT4xnPFcscaAvk+9jVhGsTFFU8MROiAHOPA/
GFhOYDA5gJFWB+tAMNHq11vFSr7SbXRKhVw5kyneJYv+6J3bHL21BRSmS73e
LFTq9Pun/DPR6cXOiWz77GxHJJCfv7/Yl25s7G2dKyWna4c7gtXDq42N4+93
t6U8gfrYeKDQXKg1EqNYLdFfay9DZovHZDS7LS6/xRy7S0eTrnCoEMrE4uls
JpmpVgqlTq9VqdZ6HcZOdGHGVGAoCeMwAndBL8IATBAg6RGAPCMQbCVBdzDN
EgoP2flKgD99NBsWzLVscE1Iw8UwzeLK33sWk+cVfam3fyNZcOjGiw/Hj57P
v42fLs7C4j79O08eP33rc4s9/tRBMZ6/97iAYzzl/Xt06rBKPJ6aj4emZnq0
cYEFrn1uduYBZsDJmOK29ADk48csQxbXisvNIRqD9jwa5UA2DSoOSHKAIjQ5
YlSGRmEcBWM4EALHkD4o1AF8gswjpNfDcKQOen4a/T5E9todtA3Vu51Wo1Eq
1RqNRr5YaZbKvXK1Ua7UqvFSNJ1MpSvZcraezTbjgVIuEQ8k87lYKlpMJMKZ
VDgXDoejd/lkLOEPZu9ymUD8LhCJxQvebDDquL2zxG7TgfDtbSLuunX57sB8
s3goGbkL3kXdwVtvJBdNmmKBsLMQTCUj0Vg6Fc9kc8lKoZ4sNYqFQraVb7cq
pWizWK1265V6q99tNOsoivS7PeZjwCQ9gFG4jzYhDCJwBDQzjpg7AyYUD0Av
E808oyl6AtozR4BpjPFLmJvKwYzhgF03+j6Kwxrx8YzV4YG9eLjVPmtJ5s+f
AyWfeLq0Pv8AMvXiFxd/9LlFfMiH8xiQTpnxZ2Hw8fQE41gvAEIGGJn5xig4
SWME41PToIofhkEDEAT1O/V2E+m02q1CpVjKFSO5dCmfiiRK/kzGcxtwe8wm
y63NYjNd6G7MGqNQITfLLvg2oXznVCYUXfJ2eLzd0/2T44+iTflrFe9IePBm
5XhPLOHLts63hVcq4anwXHQoU/Bl5zKd9MZgcFzfGbwWd8jrdofD8VQmE46H
E5lCOpbJZ2qpQrXQKpQ73QrMWBcch9o9CIZgGEcomEQgEh1gA3xIAPYEeoiz
9MA0mGVEs7XOYLgZFwhgzBx9Hy0Zz+uORtzNHs8R2sxTemT+FyYKPVqKz63r
o8fjxZc/eRY8WuVf9C8u5R9Tnizq4+339T9g/PiF+w334FAZTff1tECRRQtz
w8PyBtFsF9JwQA5JEsOpXh+F0BZjKGrtSrFTaZWziWjcE7u7td6ZjdfGi2Pp
uVxzfLZz+OObnTenf/r54//6f37/4rdbv3nx+z/85x9+981vf//7H96+/WHj
xavV9z9+2Ng+2P64drop5ivODkQXar5JpTS51AqXw2L3+U0uT8wb8cSzlUy6
UC3lssVWtd5o9OAycyb3UIxGiR5JgEnqGEv7wzyazJyVyXg2e4DFVcOFu/Do
DkymB/DDm/vwkj9L235VFV3q+68ln8BOv/hHfPaFZ94bTw/0Jy8/vhRUvo1n
HT6ThaHAw/kZNfsQD4+SxWcL3sJUuTkKohEXWQC1+mykj00GcJ0/YAIoAwzG
JPPeYIgyTgExIAYogxBw5oRFCcaDRmEMRWG4C7XbvS7eaVQrzXqxUa8wqlko
FvLlbDWbjKUywXysFCwXfdGEMxgq+mI+X8jrd94arV6z02WxGK7M1rBL49RY
jWaX3ma3KTTagE6ot2lUWsOFVH55c61S3Wi0Jq3aatQab8x+scstvdSEHY5r
n8PhcwS8LpfZdutN+8Iuv90dCyQj8XDIkbjNxqLmaCSZSyVD2WI+VY7lkrlc
sx4vl4vVdKnabHbajXKn0210oH6t2UbbbcaDwSAKhYgujqI4TBLMFwHYFkmM
gRJgAuoYTEUcsRNM2LJsjpF1GhOYWsvR5J6H7TkKsfsV+cImWcpSnsjDU32h
qn00fzzdXKPZeCFQVD8BKJg5FYdg17LDMzGawHACIgikRiEwzHjnrV61US81
GQe84M/nPPl4MhIKRIIxh9djMHgccoVKY1BqpNcCtYK3yz+8PlMd7G9JFDvv
9nnH8t094cHp4YH0lL928n5d+P6cd3B0sivk83f2dpW8UyFPobgwq9WaS4PG
ZfS4HVc2t9fqiYQS+UgwVWRc8lo2nsxkW7VMtVLqdeFup9/rIQywJxhXewBT
w/4AHYAUH0HiNEtTDkqegLKx8brBjC54GvOczGt85ryh40f+1PT7J4I6X70M
S1nK18kn9syTFq2HcH3u9nP7974NcMxSBI9BYmvMtpGBYR8TmmJeJUiaZQkj
aQJl9AXr4zjFPEJJmECqDebIa/Y6vXq90KoyJ2E+Hqkk3Im4x+ez+dxh563l
6tp14dQFFGrptepccr17qdw5UW+/O+Gd7a9tH+9dnu4eKd/tftzdF+yfCA+E
/x977/meOJrti367n845z7nPc89Os/c+e6YndajUZZdTOQcwtgGTk8HkYHLO
OScBykIS/+rVKwHGoULP9J7pmfGqMgZJyPCGlddv7R/uXh1uaT5eKS41B+fK
g+vLU9HVkUohubxxqq02pTNyZ/Mb/a6APRyLeFOFYi2WTcabhWSzCzp49Lv9
zqg77qHQBBmiFD7mzHdyCpMkSTEM6FsI/JEAr5OvkJjnRgmFQcz90DwYwqf6
1J+7X7/y/S9s4a9Kv5Th/4R6t2JtrGiHc2IW8ol9RmlkVpmCUOq/Uvv/+Gr2
0Rse3IaePf077CLkyIcPF8WHMz7bmJ4X3pDz3uBTwSvAdwzhGA0IuBME94Nh
BEjbHY2QfrfRK46L1VK8mCumgiFPyO92Ohw62YFkZ+dQ9v7k/Nsj0fsfvvs/
bzd33vzuV6//85vv/uX73/72t9tv//O7t6/+fe3d67N3742io90T0ZH4WH2p
Mmqd9hvT7bX+zp2wWsOBYDYY88ezsXA6mY7n04l4oVKtNeq1UrVV7Pc6o0F3
3BkMBihBEggMiopJDGQJEUItJU0z83KL2cNRfUI0+7Msqc/c4peyYF/ov4d+
6vz+3OvhAZdZZr4xLLu0E9g58BAfFJzNeLOW4ZGzsSmFc4KYAN1/JugQHo7H
w8mgO6gPes16uVwplBMBbzjsj6SSodCN3ekOm6QqrUZ3rVLJVGcy0e7h/tnH
K9H65Yc/7LyVrL/Z2thdu9gRbW7unO8dbGzsX/24f7GjUb07vxFdiIz7+kvb
6ZXSeax0SbRml9dx7fSGYv5IJBNIeiP5dKZULRfy+XoVyjZbwwFntEPQsNuD
0SmEcSY7Z6MTGOifSjIziqDmXn4B7oTvnjJPgxBMpTnQ6nNj/sAN+PUT8vNw
ihf6R6Vn19pKUG81QrxA/lhkq7GCYgwAtOk5fg9fSMztCRZ08gJltSiOjDES
msATFB30ekgf6rX63WanWm7Wi9lMqJr2JQKhUNbhcruMNx7ttfvaqL48P9mS
yeTrh7Jr0cfLTfHm9rtX70+/377YeHXw/eGHV4cX4o2tj+uH5wdHG/tbJ3tH
JwqR6PT0o1lxeiK3GnQWs9Jz7XEHwh6/2eNKJYLhdCpWrKY6jXKp3WjUqqUh
OhxArX4T6o/6ODzpExiCYig+wUE3Ak5m8x2+QcfCqYCQMeXbBi9QgIU4xUrt
74oTdDFyL7vyhX459LOsxi9kl7KP61ieiw+suB3Y2QJJg1kGJXgeA7oQTPnL
pkJiPTulCKFp8BSHpwSJwiS3YcccUxkMsUFvMpg0Bu1qoVWvNRuFVDEeCidi
3qTDHrcGrIag0n6msShv1BKD8VT8o2R7/8PZyfmR6N2Htbfr7zcP1z8eX+we
/bh2eHB0JJWJL2zyE9OR7MIk01hdOo/RGvJYPNZE0BOzhP3pYq5WKpR6nV4H
6nZadWgM9XEERVAYxUCjAYpg+e7AAEoAoCpTQtSDWQIWPUQSXh2rT7sDnxv0
TwEXPjstL/SLpZ95cr7a7/TTTcPVbfvk+iUw1wOl4V5ALtzgy7c/KAdY5v+u
3Golb5jfPDwo3pQHHALtNDnBTAD8fpZHJ2GmJIpzPAGfkKDhB+guPMbGyBj0
JhsPwc+4O2p1IbzernZzxU631ihVMvFyKVNI5O/CEZ8/EYnEbb5QPuBLO0I+
a9hscRgttzqFw26UXl/Z1erzq0utQeU50l5KHR9PdRKdwnB1ZpCpZRb1sUF5
dmnRm6QOz53fYdVb7kwqp0Zl0TusDt+tP2iLFNLF2F0kmkolSpl0K1XPl7if
erHaaZXr7XZ/0OlMxn2Q0tAnRiOCoHoIgk8JmOa+DGB8NMAzBZiB3FOMnoF+
DCwfn+XxmJh5zGWeg/nIq7t4xaweYZ9bKX9aPOKF/jboE7v3K2b6YbLZcyhX
y1/s/VX3pj87j/vTs0WfKx5+aI42zPIow9gUwPKRU5zTwKecqYAjMAxNAIQm
MoRQBBqNoVob6tZruWYrXapWq+VypOCPZaLhu6THG/CH/CG3xeBX3XoMVrNE
o/Z4bi5NUrvi4lx2dnEqVUvPzqXyc+kH3fGFSK26kJxoDIeqw9Nz07FMbFZc
XatNIq3GZDZc2532G4vO5rbaLD6f0x/05N0JfzWazhb80XC+VshFm8n6MNfs
Nlv9Vg3q9TsjaAzaIk3GGDyCcYQzJjAYpTGCJEl4itEEQvEeS4qHTKBoAUlI
YHTCWNJzjsnca1DsbJl6sdJm5IX+3ulTk/xk0z6CnVp64xdVOcvNKCR8z2X0
os2cUIDL43gIYlc4A3YlKGcHUoViKN6TxRf4TClqRoHfUxoHDyAyRuIYQ04w
kgDJONwDZ95D4z7ehwb1YbvZ69VrtUqrWs0WM8V0NVVI2rPpTKoW80dDRvtd
2Gb0mcwqo9OqUtsNFoVWfeM9115eXqtVJs2F6lh7Lddprq41xyrN9c2Z8dAo
FYtl5xqVUaPVWvRWjU+r89w6bmxWi9vqcfktWlfGH3Sa7yK+mMsfyaVC6VSp
lq8H66kixytyjUa+XCt1Gp1+qd9ttaDmpDPqtcZQa4z3B0NQnoNyu3eI4CSM
4hQ2QaYop1WQ4IuSGCuggYEgJxjKKUAU5XN4Z7zrkp7zuul9MZPw/z5C8gmc
Snblcf6Wz6+Cr6AXLvFCPyd9yhb4c+7JPFztgnHMChnxDMd2eOBwEiQOETjH
aWDQb2yE4Ni404EASEe/Ve90Or1kK5XOZBKFqN9vdiTMt26L9tZoPtFJtBLZ
zfeivcP112/2jt6sr7/54V9+/frNu9f736/tvHu7vv39x43vf/fb9282ttb3
pJvHmwfnRwenh/JLiVavNtlsWpNZoXS6ve67oDuRCOWS6XgsVUikSs1Gq9et
dPr9MdTmHro4J+cJiNPUYQp0EqJ4OwQ0+SD5EkYhWLk0b2ZznsCuKEdPx/KL
A/sL2+C/sI/z90g/WUOfzffXYpnxcD308ipmUZsrOLI5jZSXbgxohccQLMFg
nK5KAVQOHMbxMbf7YBxA6I4m1ATllHIUGfcnBAy1Bt3usNUaFLq1bqPU6lQH
pXw5Xa1G4sFMIZuqZT3ZQiya9qed8XAynIx6MulkOOK0ZqORWDB2Z767CYUi
4XDkzu91esO+gNPp8tj9wUggeHfnjnicfp/bEbHbYw57zHvj98a9IZvB59a4
c+6YXRu98wWCrkDcG7bdBXO3Pn8+XAj7EolYPpQP3uWSyUw2Gi+n0qlMJVPM
p8PpdJFTBfKlbjHfqhXztXar2xjUG1Cl3e2Pus0+PBiNO71BcwSPoD40HPaR
CYArQyYIiREAux+fkgSB4aDkEEQ2aIB3xAIn35QvY+JhE6c8lj8thAeWyD8r
Yl6YEWZ1kp6d5WdjMi/0Qs/63v7U984ei6HHLoIHy/C5v3Sv585mD0qKF03C
eP2Yj3oLmHmzGUAUBo14SRIHcpKhcM5kxqgxt7kQ4ACDevBgAg3bnVa512q3
iuVOuVOr5vLVZDDquwvEowmb3+nwur0Wg8luMxtvTAaNxSA9OjVqxKoPlx9l
u6eH5x92RXtHW/u7+4rjjf29jYP947X1w5Pt43PR633T4bF0z6S+1BlOVLpr
g8lo8pmvrTepoDtwl/Zn3JGIv5KMNKqZZKbazKRb+cK4APVa0IRjC/0BhA0H
8GgwQjB8CAqRMFCxiBEMOaNImuCYAsBG4BubzDUcaiXbiXnkmvvpU/hCL/ST
6UsL7OdegM/5kR+7sJ5xaS2xBeYwOVO+DHAmwPfyNbOgjAAIWYKiMc5IJxEU
wUYjqDcYwrVco5LPl4rpcszhCXA6Rdho1tqlUaVeJr9Sn17v7x29213f/nFr
Y+3Vdz+s/epf/vfB+7f/9MetH/79d//6T7/75o/fvVn/47/+auPfXn/35v2r
97/ff314qj2SK8+l17ILnVTtDdxFI6VAIJXIJMvtaruR7/Sb3W4fGcE4gWAw
BeB/CGZKYlNkSpEMAXAA+dYjNAW0Az4LiOE7qc2/KV/uyyyeLAyixyPy8OU9
i35myp46GV4Yy98rffXM/sQlwD5w7n8y2i84H9kHa27h7Vrd40sJxyzigXOQ
EAEWQEANAjE94HdkQIALRPqBak1NWRy05qBAyywSwpAxRgh6+AQdw3AbhrER
Ohq3BtVWo1UrtyrZRrlcSESysWTQF85EPf6I3efx2sw+m02j0ujNF/LrU8uJ
5FhxfrC2/cO5+Fy88eps6+JQ+vH0QPTm6Gj/w5bk8ES5p7jaV54fGNVKhU6v
0Wh0KoXP7FCZdf47u/M67vVFb61hRyaZjhezmWCiVevFy61urVMvtbqcVtDs
DHoE2iWRCQSPMAy0TSYIgiRBQ2WS9yLyrUZ4hwdDL/21c8/to7lYjbd+Vgt7
Oo1fc9GfQy+chae/4jA8FRTs0tm8gNtk51U7QuUtKyBw8o6pKb8hp/xa5DPu
gWCigLrOx9Y5ixZnSb7PD42BbuBTksIJCp9OcRqfwgRFUDCJopyFjMDUeDjE
Bxg0IsaDUX/S51TkYbHeGnQanWq5VWtWO/VitBjPZrOhVMIVtd+ZAmbLnV9v
dXtUWqfNpTAo9CaZUqW41orPz0/OLk5VR+qLQ/XxrkZ5sXu0Jjq5/FEpOhKJ
rk+Up3K15FSlulWqdA6N0aF3c5r7jd/lMlpCQafd6ncFgs7UXdQXDGSa+WQq
2ynlu9U6VK+2qkBHGAxwfNAdIDA6RhCUwoY84sgUpQgSOD4YmuDHi+IHiJk3
/mDYJYgvvQBAfjoBs8e874Ve6JdL957Ap6ce/Hp4ZiX9dwFfswDsEAKFc3UW
BPdB0JBjMFOWM4o59kLg3EsC56x8DCWnOMnpzeMxPoLGA2jc7owH/eqg06p2
+7V8uZvPFTPlWimaicXT7rt4JBOP23ymiM3mMZg0fr3fcaW+0SmtBvW+wWS6
vLw8U6uVZyeHx/LzE/HhwYlIppOc7shUYpX8WLZvEmkuTFLVrsh4qr4xe7Vy
q95hUJtd5lv7ndHlvjUHXPGM/y4VSYRLiVi1VKhUS9lqvlVp1bqDeq/RbPcm
7f6wOeyOJhN4jJIoCTQREp+SJGf3g1xnhqSA3S900wOABswCOn0OdrDgzKue
v6dD/sVJe+bAC8f5R6U/e+afTSB9dmE+iFML8Svmc1lAK4bBqpm/ktDHzl/f
31B4E3jgK/9ovhMlAywAjkjO6Ce5bQfacpAwJ7uHI7gPd6BquV1pV/LlQjyf
C6RTKZvL5rnxOtS3erVJd247VF2dio4l60f7h4eboh92NjZ3T3f/3503v/vD
Dz9sbL/ZOBRv/+7bH77fXZedvtncWT9ck+wb1CqZelek9BmVZrvmVh24dcXD
vkjSm/Jzpn+6kk1l84lcr9SqDWrDbnvUg5vQaNyFCAQmsQmCcByOwigerBAg
BtCAQYAcZs7qp0jAGqcgAYgWMn8YemH1z6GAZ0/29LNG/RM3wXyU/9wl8cJM
/qHoeSHEPnr+4IIHNun8Cb+A6YdvZRYJ7/Qc5ncmwHnP0a850wOEHRmQMsM3
0wGFNrztz9LAXKZZnBaye4FTnaLGCGf9j4cjCMH7CDQacIQMBsPBsFNrNobV
TrfWThWr7XKpmKjHC7lcPB8pBGK+SCLo94YdSasj6nKnDFZTwCY3W9QWke32
RiTVmDRKpVxq05/e6LVGqc6kVIoV0lORSHR6ZtRd6eXaS9GZ0ahQ6hVKy6Xi
0qRQG7Uhi8Nu9Dhdem8k5LD6HZFUPBFxxYKZRCsXT8bi5UKu2q61SpVmHSQs
drA+p+K0OJaFwMiYRDGKs5gIGidRgsaIyRQAhoNUB4qzvQQcJHqBwLzEU733
+q16XF726j8ePdmOX7xsVc4+PHxv1QqXrLx6IILuhTNz3wl6tugbyPcKB6uW
h5YF/i2+fI6T1aA5KDJBsXEfHvaGXW4T9AaFTJMT1NFSOBEyB3w+m8Pn1Fmt
GolZd3nJyWn1xfne1da7rY+nr4633776bnv/N9sftl7vbG38+vfvD96/lhyt
b51cvd8+2d1XandsqpM9yYVKJrIoDm80SpvH7jaHIreusC/oCSbipXQ5l6uU
u5VWqVZqFWrtJjToQWOojrbHMDyGcXSCjNDJCIU53sLZJihFcpo9xdkpFLBb
GAxA+3DaxzxJF9T+Cc47ZtnG44Hvcxn8XN2wX5rDB/S5gp7P7/YXXvAPTk82
+JOj7MrPvXhfEeKPmcaKib+0XJd17OwKzvxi7c/T1HnA+hmfRzybkQSDs6Bz
MDPBcBhDAXofxwy6UK89aLaqzUKuESol/O67oOWO09g9dpPhQnNpON3+KJFd
nWxurW9+3H3/itv2v7569/tv1t7sfr//9t9+/Eb0fv/s3au1d9vffjhQnYo3
96SHYu5dGrnqyq7UyQ16hT6osTmiFlvKH4+HE9lkPtXKtXrpSq9VH5fqrUFz
AkEQBsFQnxhwQpkzKjiDHkcpTjIDryiPPs7wKIRARxHSdgDEkQBEMhPgC0Ge
D2CJNLsygCvIJgtT6CHcIvt0+B+89fm5/cwh9nMnfyaauy/+xHe+0F+APjfQ
z51bxJxXmkasrNxVY35easB79YSjyxjD0q/FLo7f2/FLU0C4I8Pev3l+0QIS
Q3gFOo3TAGcPQGVzknc6BSbAFMUwDCVwUF4zhiZDCG5gvQHSb9dr3Va7lMjW
suVKIhHLpX3BW7/39s5q8kTUXtW20iARX15dqE6PLt+fXEnfv92W7Wye7Zwd
Hr47eH/8cWNv/eBgbU+5cXy+fXR2vnd2fHB+eixRqeVG841VLXfcauzuu5uw
z2WPuq2+cPYuGU/5CtFMOZnLRarlYn1QbXVqvWZv1Ot0uyMYHg05laKPDiY4
jpDUhIT5AgJqyodYmDm4EcMu2iAs1TLmfnN9joM/PfHTttbLRvxHpq+effaZ
Z4/8dU8uXqksXfQA4gt1WUFppvnewTRJEaALMDaGyQk5aqPDQa9Xa3U5+71W
bhRbmXq0nI54vSmLx2X1mW8vrK4rhcqovJRYLk72RGe7e3tH7199s/lh6/3+
2n/8sPkf+z/8+PG7f3r/Zv/19q8/iE4vD9Z2P56Jrg+lR9va88PLC/m1XmFT
GB1Sc9TvtNrvkn5bLBxLlPK5eLFUb7TrjU693+5yBkq/1SEGODHGEe4T4hiC
kKCpEEXwzkeaAuF7YsqSBF/4xPB2AcfMeBQyVnBwzDUEVgAGpOdjwj7sAPoY
J/n5gWefnvoL0wun+AvSTx/sT73j8/7fh8vrXndf0fbnR+ZwtvN8gdn8NDtP
4gH5OfP6Xb6pj4AdCPJeQXErZzfz/bEpnKIYcsrt+CmDkwgyQbgDQ2iEYP1u
uz2ejPq9bqc3GFRq3E7spKuNQr4cyeSKlVglnc4Xs8mYN+qL5NLRQDrlDvh8
MYcn5vVFom5HxBGKRd0hZzQWi8YS4WAg6osnXLlCuhJPRiORSDYby2XyuUyp
2yg2IrFcudBrNbulRqvVq7ar5WGnDrWbGWQIDfv1Xrc77naag96Ae1rq1jvl
apW7sF3JNVv1SqqYyqXSxWQ+Hspk0/l8ORVN+P2JdD7ud4fSnpAnm0wWq/lA
pJBJpO8ywVQxk2tz3CVZrzVK5WarWG53W/1Wf9TtdgaT4WA4mmAoPCFBhAAY
G6DoghsyHhQQdELlZ2M6z9iY21UrhpZw4nFbqXtu8ae4/192+t8crZjsj098
wix8Tmo/Z8uxX5Q9j30EK89XzIGvs0TufWSP/V6f0DJ+gnx8ZFc/d9tHbvSH
g7UirRcm/DLzhw9Lgh6FU+AooKZ8Cz+GoCgUx9AphhGTEQrBONro17uNbqed
r+cquWKyUs6EqqlAwGN2WR06nWpPo5JyKstH6bei45OPawebW+vf/uY3/8/6
q29/882vN7959+bN7/7vv779rx/f/fr1r36/+/rjr9Y2dn442BG/UkjkrzzX
IrH5xuW+9Vtu4mFvyF9ypjO1Ur5crDYatW5vPG7DQ3g0wlAawTAYRyb0lMIo
dkqyNMH3JSEBx2FAszU+C5nvDCbUMdNL425OtMCJnilZZD8xEf+oXOXP/N7s
0xH+zP2f19MfHltklC4L0e+X9EP0ndU9tcSfWLkb+5S5PMdeHjKWJcqFoDzM
FuCfC9km9MgG2YbT2YwCqYhCBIGz+gmaW640O0VJhqQJEiIpgCGITtARhYzH
AwiChoNRdzgYtyvt/qDW6Rab3Xo1ni+XM4lMJOlNetweT8wdcDpCbo/dZVKr
FYqIRqE1XZ5rr08OTXKdZGt/f0elFouO5bLrXeORZGNjZ/vseuvo+8MT7Qep
+OOFQnUkMSiU2vNzqcaqNlqU+huz3elyGm23PnvA78olwolMLBuN50uBRLnR
qg45Yd/owIM2jHCyfoiMcXQATRCUQvlKJ3IKQpoMTnDcguabqDLsvGsHDeKe
zHJywG96LviXTVfmQ/oMg/0qdvs1F7/QX5Se46ePzj9Q1heL475NNHjCLBvq
AW2d5bvnTllBjaR5UcVX9oLQOgUQ6UAbjiln3eLTKcoH3rkXAGoX5x5xbjNi
FMniNAZCYSRnBnNbkZ5wpjDG6asINgXN7nECp7hDnKWMj7ApPZlwFjOJYzCG
kwMMIoYjbDQaDSEM6UF9ctztdket9qjXbAyaALan1GonK9VcPV6uJjO5QDyT
TAb9cX/QG/T6vD6fwWt3Bm9u724dAe31jU3iUZktBqNMrtF4b7XnN7duvcHs
ssvMSoNaKXFf3cg9dzqT1eGzq21a/53fFk05Y4GAt5JNJgLBQCoRz2aLrWqq
lglUG/V2pdXh1f1On7M9eqNujzNNoBGMcd8HJnAYhAApEsUIjO+4Q5EzkgEo
oDRfuzibIxQD05/HRAFejtlsfmoRA7nnlsLWnec70AslYm5lLff6Mln7Xs2f
zR7rZ8uY48+03H659LfxKX9Z9DnL74Ga8Enb4YFSzX5ajWcfPj5iTSv+BAFR
aN7mfn5PPi0YuAgYCjSlFTrpcPIdx0iOgUxBFB6bECgGjWGsN4bHvcmoNa5C
xf641u7UO+16oxqtVzKpeCyRiPrygXzo9i5wcxdx3Jo9DoVRYjhXqGSGC/WZ
yrqvvNReKNQn4vPDy8NtqWR/X3K8J14THx78+J30YmP/eOfj6cHl+tkJSA2W
iCQXUum1Va206zTXBpPzNuCx6vxOd/zOm/JV0olCoFPMxnrVTqHZGPYH/XF/
gI9hiKBwGMMwCsEp0PePz+yjeLQkWkiAntIzgs+MmPOAZdXU49FdVdOeVwI/
pWq/0Av9SfRAyrDL5/f6+b01L7j9ZkL10NwhNd/XvK+bryji9jHLkPx+B5Yl
iHjRQLUX9jwnTQlOoWBJAeOPI5ZAOKWYojCcgjklAxthODwi0MlgwmkP/T4x
gsdQq12sNEfdTrkxbHZapVQ+Uyqmkul2wmutB00up9ptMljtcqXUrNfrNWrD
1dmuUrUmujw6+ni2diw5Otx++/3B96++e3t0vL6/eSw6fXPy6vxAdHRyeim+
ODk7uTJIr3SnerXCbDw3BLzu27usM+T1hmP5XCEWrbbqrUZpUGkO+o1afTAe
D0djmCMMoUYAlojTDwC+OdC1QHBjynf7BYKaYhatju+7Hgv6wIoZxT7e08+6
NVb2/+ftvRd6odlPWhqfvPSz93jgNXjm4LKhPH/sAUbhovWtwDh4exfwDVD8
S/P6AG/5oyQKdAIMIwiUmKAwCmpuRuNRc9DCBo3OsN5olutQulTO58PJYjwa
Cyczd4lo2G32uvxSs91ul9uvJUan41zsvDTYNHsa3dW1RCVVHcgOj0+kJwb5
9qX8Wnq0ty+90myLFOazqwOJSLp9plCKLs/NKtOVxhbVOd02ezgWC/kCBV8y
kC2mKvlCslCsVDu5RrvVK7d73VGvNhoPkcEYRsYIQA2cEAMCJA/iBIbgDPBh
THHg3Of0HODbB10QQSPEeSY0K4QMmaXqzy6brT5wyDziEPe/H/kAvs4R96X1
8aJm/O3S8xP3nLb5qQLW+yvYp8+XWa+zZw0OAbEDYHbMNV2GT5SbuyZm85a/
PBAGr0awFHdoSmGzKcH9mxIkSdA0jXLKADbBcRRCJhNo3Ef7w26732/Vm81S
r1jIlSrZeK5YdESjfpfF7bv13gYcKp3yyiCWXR9f7G+eHqrF54qdI9Hu4fnG
zube+cWrjwevDrb3fn24tybd33stPz67ONjcP92SnigkxwcbNyb15aXNdGs+
9WhDVr8zavWF7JE7azYcK1Vq9VK51uAYTqsxbEzaoz40aPd7fQAVikBjAiMw
lJiiDEaTnBHD1w+D8h7gy+N96yAFYsZS7MJ8F7IH2QWTfCzQn3OoPtrzz0zs
C73QZ+m5hhz3L+4tT2YlwffhdQJcNbuw8IE3jIfumPfAYYXEeE5oUzy2BXBz
8zjCJMie4bbGlOZOceJ8jFAkNSHgMTLtAaneGnPK/hAd1YetcafXHPeqlV6t
Uqnm8sVSvpjJxJNJvyUevQuEw8FoOGBxmsJWi/nqxmg0mYw3mnO9Vam8lEsV
MpFYrjCqZZpDkfzq7EIi0WgkN3KtVLwvP5eqznUqlf7qVm8yhC02gypotZmt
9pDabNXb7e6wyxOIhbOJXCkbLWTjmUqpVCw1qsVyqdmrt0vDOj5s1fsdztrH
26D8CEVxjjNhBMInMwmNuYFZw31l3qwBMAp8agSPqiAM25Sv7WOWm3wRX1kR
ts/q/s/TpxnC177zF0x/Ax/xT6EvfK0/61s/vx6W7mXhFcOyS+tT2LrsvG5H
iDMxgnTmlFbuEormti0nm6czim+1QQFDlySnOI2BWAE5JScEjiEEiVDcXiBH
o9EAKMHQeIKOe8PxGB4OJ8Nhe9yE2l2o3uw0G50uVGoW6oVOtdHsdcrlXKpc
ryXL5XQ6VSrEU+F4IlgMhwvhVCzg8jsi1njcFwr506lYMOGJWJ1edyYStHn8
CYPH7gsEEiHznSFw471zRWO3XrPR7zXanDaPzW133oZDvojNyp212mLxpCfs
cARuA5FUKhhNR2LZtDsTjSfSpXg+ny00MuFYrlltlFPNRrFbqTeyuXax28p3
u63+oDIYlvr97gQaDvpDqNfvQj0UHsHQGB4gY3SCIiiB0wSGMfCEAf2O8SmO
gWJfjMUAFwSqDzdmIFMQNDgAVgDFHwNaz7wg8t7LyvsG2HuDabZMCGbmPtYH
boOlgfVQYXiUXPj3upf+seiTc/nEG7QQ2qsnmGffMJuroPc+qhkfbl4tLgXE
l6PyGeu8WAfZfaAvJ8sxBJLCcE7hJSYYNoEnEAYPRo1epVGvtGu1YrtdrYSi
0XAiFglHzYGgNWV0a6WaW8u52a07Pz1UXG1uydZka+vr7zbOtg7frYnEx4f7
W2cfX73/8Pb1huJwe/Noc39PdL57fimW7ptODXq5XHlzdX1zK9PodRqbS397
F0vE76LuXDySLhXSjUKr3W43W91mrz/uDruTcR8ed8bYcIji2JjkPiVgXFOE
woCOQgBfJMmSQiMhmo+R0gI0F6+hg28qNP0WunYJig6I9C1HTxg4ZvZ4Hh5a
4U+8+c/MxQu90Jwer4ol22c/d9nDZccuN/2KTckuTX52uXjv78wj0QnNuRdi
BWgIQr0KcOSTDIDd5HT46QyovCRKUCSBUCg6RrEphg3wPjUeI0gf6g/Ho/6w
3Wp0G+Vmq9ptFhqpaqtcDBVzqVSgkHJxsjvg8YdvAh6z9cbvEclNJpvPaTJf
6OUGvUpu0FxeH5+JTdeXVxeGVwci3ZXxUPJRvHd8IZapxbsaFfDci87lBzsS
iVSnuFEo9W69ymy1OM12h83idUedUU5NCETs8UY+2UilivV6plFpt+ttgNU5
6nS64zYCT6bweAjB+JTCURLnpDaANAM4HUCBp2dCuc5M6IMyT3Dmtfdl/fPD
eXhSOPncrD5n0n+avi6R+4X+DuhnmswnvqSnzOTRs6WneX6YebRUH9gVyxLA
+9ssoAAWxb8zwR0w11ZZdn7HefSLVyOAJcFJXJIhKRYncBIlUW4nwpMeOYJG
fajb6fW6rWqrmc2WUxF/Nu4zR2/vbs2mm9tro1J5deG8PD1S7h4dnL7f317n
NIRvDta3fzhYe/9q792Pb3+/+WZ749V//ebwh1c7W7/Z+nB2+C+H+8dvt/c2
v9/d04kvdWr5hc55bVGbzLa4PxQI5bK1XL6cqtVbnVavNxh0e90xp80gGAzg
C6ZTlAJFiCyNcYyB73E8IxkhQZ+v96Vmc2uKWYnaz4edeX5af96N+8IGXujL
9IlVwj7DIhYXM/fPl43nFqxh4ahimfvQHjMXj/OtAJLKaR4/k+WVaB40Yyq0
GmM425jkswpxnJySGMFtMqiPDmFo0oK6vVob6rSgaq2Tr4QK+UwgHU97rd60
y36rtqnll8o9kVamV1ybto92Lg4+nCgO19Z2tmRvP+5uba7/8f++Xftu7Y+b
/y769v3W/ofX+6LTo93N/bPTg2OJaF95da3QHp/ZDG79rVbvdqniqWQo4UuX
c5liulZsZuvjWrPbrE962Hg8QiGswyP2YDhn6pAI93k5s4FTgxiCpjgGBrIm
eeRUkAbIzlMy71WrVXjkB2O7MPXvB5p9PEMP3TnsA7byQi/0ecHyCYPhAc4E
83BV3td1sHPbdtm1SrjXIn+Pl+j0om2l8Iu+r4nh4fpYAQIUsAK+IQ5fXcIs
aoD5chOah9IRcK64E6BFNrgGtBokCZohMIymCM5AxxBkgpNjrD+ejAeTTr8G
VbqNbqtbbjZDsXK6FPIlI/FyxB8Out2mpN50Y/Zc3doczutbo/RKIZedSSTn
8n3thVwp3rqSnyu+vdC+FUkP/3i49v5s50S9tX7yw9nV3q76RHt0rr0ynBn3
z1QmtVYjd6oNVyapM+hMWuw3KW82FQjnI8lgq1CsNnPFUr3VazaanLIAtUYQ
hOIjjlFQBMr9I2CSxAGoGQssJgrAmINyYeAApHnbipn3OF/kBN1P1QMf31Mf
wk9bDS/0d0BLUfIz3Ild1dzZBxFB9n41MszSK8Dr9swyHZXlzWGWXn6seS4v
CHZRoEkHSVAkZ0Zzgp2YUPAARfBRF+rXm81qvd4opbKFuD2RTloioXDEqXGZ
nQr/hXxLd3y0u7+xu321uXe6dfiH312tvdpcF79aOxKtr//hx7f/ur7+cf+7
3ddHW5KjdcmleEv64fL0WnQmlRgkJyKZXmYwSkxqk9OT8Iai/nAiFssXY6VG
vlauNpscn+h0mqPJYNTvY+igj0LjIQZjFEqTBMGQAOEL554CTkODzD0QuGPm
2By0IKDZh1VRnzfyv/Lkz/62F3ohnp6Y9z/5fZ8/9vjwA5by9MoVtXYp5dj7
F4s9tdhjc6V5nnpMLQNg/GF6cRU998KxvALBe+WE2KXQ6IAWMpEZvlaHk7gU
w7fj5GG8QOkdTWMsDqA2OSJA1B4jKQxDMcAScIDqPYFHowmMYgg6oSaDHo6N
UWTSazaH7cGw2etXGuV2tx1IF2v5XDKXilfT+VAg7gq7XFFXyOP2OSJmj9Hi
N0tPlTqTQSLSaa8VF1rpgUGxdXa9I7naPTqUn5+cyw7FktPLU/nWycWpVCO5
1KjsMp1Zb/VaNS7jddh+Z7mIBgNudyqaiqRSkWijVMs3yrVuo99otwfNXqeD
9gbwZIhNKAJB+KIrnAAthyiSwUECMkkBBwUAX5kz9Hn6lcD55w6aOS7JIgbJ
zFbyEz43sV9eJl+kF1a3oCcjwX7h/BfusnD9rfjx2NVzy7w/5mEUYJ74w+vk
rFC5MhOsd96KZzgrnS8cJAEeL0kxE5omaBLDMRId4ziDwvBg1O0Nh+MBNIA4
pbiNtHv1QaOYy7Wy9UiimE1mCqlCKOFKFAq5YMgVcpvd3htf0hfyBny267A5
EDYa7UrQ5NOt1VvVVoPOprdYtXqdz31h1Csv1Q6TUqQ3Kcw6ndJlVJqcTqXJ
ZDHbjA6P89ZiVrpsPofP47V4jF7fnc8ZDASCRXsgFS3GguZ0I16sRcrFaqmY
q1YjmUqr3SjXa812t9nod5stdNLtY8gY6kN9ZIj2MHhMoqMRNgKQ48gE9Aeh
8SnOfWEQxCd4dkJwyv0c0kuooBewUPjSQHrZ6Wi2BAp9RndgHx/4qbP+Qn8V
+lnMsUeLgH3m1MMjgjR8cP65PT5jl/X290dXSsfnh5m5D4B+Njdw8aFW3/dZ
/9NCYixwvoUjzOIM/59e+hYWUmmR6c7Om+Uygi+BBj3+gD9gBvr9sXwnDZYC
mQcUdxzE7GlOYCNTYoojoNUegSEYimJDaIBCI2Q8HKGjWq/bqQ0q1Xal1GiW
SpzZXqok4tF00u1PxD3RqEdjNmmtWq9V51NrFZeSPbVYIT9RnO4crp1d7Z9d
nG9+/F7246u3R+/P904O35ycfFgTvX9zfLK2pxKfSs6Ne8fKPY1UodJYpHaX
yumL2W3BhCMRDYeTqWYqWc8nC+1SrdMejKqj+gSCezA5QSYYwABAURyUVXNf
hgAeRfCF5oES3klCzx0pCwS1VUfBA4SGT0zDn3jyhf5K9Oy2+pqpWmEcS01b
eGSWDIC5v3ix+ei55Q6qbmkQ5Kf47BeSmhI0hlMAAICkEWQCjSFoOEbGSLPf
HrX7w0at2s51G9lStl+9S6TTXn864VDHvA6HW2u/tRkNgVOrSWJQi6R6tVyq
uHxzfLEuUp6sXx8dbB0fqlQ62fax/Oj66uPZpVpt1qhubKL9k6tb48W5zaVR
yCxui9Ws1Tk9docroPf6nGZ37C6aC/kSqUAqnSjWQLFPudVqdyutIdzjdI1R
F5rA5BhHcJxE+aQeiiDpKcOJbJJcROQENXfJNpeD9aeaSn8yvWy+F/rl0BOQ
+Xub/J6trNjp7NJhyBvXAgQGTfHgGKDIjbOgOQ2Ze5hgExxFIGjSb0HdTrtc
q+VL9VapVCxnXfFI9jYWiBucQVvwxurUay1GsUapvDgXH51+NB+Jd0SXkpOD
D0eHh9+vKf/44+X2m9Ptrf2NvcO9teODPx582JecHX842dNdGOUyhVgluZAp
lAqz0my1WN0ml9l0k4k7oz5/MpZM19KJTKHRajZb9VZ52O41uxMUQqAJiUxQ
hCAmE75rF6dbTGcgrZnl0Qr5iCUltB3isxjohYnEzkt2lsg77OporVbxfEal
f3L8Z2EJf0m+8sLDvkjPmnZP1balDHooxGeLiwEx84bQzDynZpFiQgu1JKCm
jEeOZJZp/IywToVfnLHO6cycmJ9NaT6fjZzCAvb0lOQsepJgQT4fqMCjpyzA
rZiRIOmNb/sJ8oBpPlOd4bNfAI4vDaoCAJD1lBY+mKCtTuc1fQKsh1DrzvD+
Aobg/j53ngK3IqegGRb44e4FGmtwljVIraEZ0NuHJkiEOzcB4nuKkgSOT0Fu
IbdTkckI6QxxFOLUkUkfHqO9dnPc7rd71Xq5CVdK9X6lkivWc4lwLBmPJfOZ
aDhbiHr8oajDaXM7HXHPtevWeu2zeHROo8NgsYhtymu9/EQrV0nFCveVTH8q
O7UYbIeGS7tLpldJzlSeC51Boffp1U7VbfzOafZaLbagJ34X8Po8xUQsHgsW
s8FcNpfqVeqpfLtWqZUa1Wa/36gMOqBAudfvDkfQZDQajQcQNh5hnKWC4jCK
kDiOjSmUxggSp8A48n5JaspOKVAWDFDPaL5zIGcVgPrIOcfh44VCl3B6BV1o
znYeFFc/2qGfe/VCf+f0KUnEPni8f/XAX7CaEygcWByZsyfBRzgT3IMAXAyg
YQPVgCdQ9ocD3HuE4gOCQ3QygfrwEIWhQa/a67Uq1W6uVK7WKqlEOJnL+cKx
kD/qi1ksJuONWiM3mNSGE5VqXyO6OpJfnUh2JJLjje0LmfjwzfbBzo/vX218
+2rrdP+77a2D7YOPx1vfHXyvPjgRnVyLD652Ty50ihOj6dyssfhune6Ix3UX
CKTLAc9dIZUvFvrdVrEHlQfder436MLwaECNhwSGcUwHIWga9PXk+RkA9uaD
EUBJYAWYvgdBU5Z9YLs94uYv9A9OP2URPFEKf34/zqewvp6/2eOjjxrWMquc
4rEms7jxM2B189gevXzj4rMttxYjVCGs3Gvus5j7L4CgnAnaOajF4RUVPjjI
vZXkb0XPzwBFBHgROSWD4eQrCeDGSI4lgQR/Ti+aUhSBc6xrSmMAfQgDDjkU
xUkCGcMwBqNjkjNqAIQnMUBGI6g/7HcbjVa3129VauNet8VZNLVmNluJpcrB
eDp45y/GzXGzO2Iza6ze9K3mxmS5dirUJyd62fnhpcJ4da652NqS7IrOFPu7
l5uHH0+Pxdt7v7t+d7jxrV55KZVdqI4MRo3KfmEz6LUGl89yp7n1WLxaf9iZ
TEQ98Wym2s62q/VKv440e+VuvztG0MlwwncbBciMFGfTAFUKJB4BzyL3tUEw
ghLGmZ5XLdCLgWRpodh7ZbiXs/ysyHg8l1/yRX7lOn2sF7/QX5IecJ6Hjan5
U8yDKx/wi3mzH2a5TQWJuEC5W3S9mOcI0YwAcQtC8ny1HQOgAWgcm1KcOT5B
SRrpTxF40p9MWp3+YFiu1Gr1dq1ZrmZTiWKsnErYgimPxWVx3brMiojLrr3h
totRLdEqjs+/2z0VXa6f/Ch6/fZ4c+uPe999s3/2+623a/tHRwfSK+mRTLy3
fyY5vZRf2kU3R1LFzbbLYNPKdTd+m8UTCrqK4aA3HY+nUpliDm5UC/k2MugP
uY/Rg6ARMaEAKhnMae8URgBsoilfAE0AxZ3jL+zcYS9gn4AtN1ukJcx1BHrh
en2gbi2fP4cF+OmZehyY/+I2fKF/SPqqNfFp6f/pt7MP1uInVYjn/xT7zMPT
P7mIDLIsc+9rYxbgQrzkYgm+LJF3OUz52mSSQRnQcpsBOIP0dErwRjZJMixO
cQJyAk9JBsFH8ARHehAMMouH8ACZNPrjBtzqDZrtXrsJjXuNer/dKeULlVyt
EgxUi9GcL5TwJ3zBiMvoSyZ8RqX+2nUnO7dcXVrPL85Mu1cH4u31w3eis4/7
H9YO3n/Yff/HtR8ORdvvv//x/bvdPxwcvL84VRyKPx5fHEr1smuFQmqQGz0O
r90TunPHQ6FUKhUrpBKlWqnSKrXgZhdDsPYERhEE4dgNCMkgLI1PSVCmjIMS
ZYrjOQy9rLcS8g0WIAHLsfwqIf7ZuXqhXwp9YT5+2nQ9L23YTzxj75cS72Wc
C3xmNdLPCM6AOXwFn+4/5T1WNDXjW3szFMEQHAFvF0YhBAnBEIGSGDLEIQwd
j6b1fqveGfShXh0qlDLtTCFXCkYK2VSyGEkG4nFvLJEK2YN2vcNhsd+49Eav
W6W7UenUF9d6jfjmWiE2nB9cHOjO9fJrqfpYqTg80yjVOsW1/NKo4OS8VG/U
iXW6I4NCK7u9dfu0FpvGLLU7PRF7yOX32V3BdChUSIZDqXymXIrkS9lCql6q
NlqNVq3Sqvd7jWGz3R+Ohv3ecIBC2GgCwUMC7o8JFBsTJIlOKAJgp4NOhQxK
TBkMlDLwcVWapOdaNhgbkneTLsomF319FqBKDwb9z5jhF3qhn0yrlSfsY/G8
WKRTPl/oHpMAaLZAJLEkxYNcg65WNMinBfD5MwL0+sVGY07WdgYgCtcZ9Drd
XKuXLKRy+WIlH3L6vIFo2ue6dbu0Wo1aoVYa9y3nx6rdPdMH0enmxv7aN5uH
G6/evnu/vbazu7v2fmN7+/+cvF3fe3vy4TffHX3c3d/fOjrgRKtIJpdfa1Wq
G5tUd2Pw+m/9AVcwGgmn0qVkJtMvNWrNaq036LVH5KDPiX5sjE8QGIEJlIC5
XcvRFDRFoDjjBOAXA7cmYGPz+l5BlaeFLjhfvTXZT151r/Q/KMr68m1e6IW+
kr60bL7O2pzLo7kS/gjrZsEjmKUZsLR1BRf6THCbT3lQfB4NECDs8P84JZbm
NhynEjAURk1phMZAwT1nXGMUjhHYFOZ2KTxERkO4DUGT3hCa9IfNcrda742z
rWa71CpnsolcqpRLNHIWbyScDkfdHpvH6XOYb1QSvUJzfKIxKuQa9eX2mVa7
f370bn/nYP/3W+sn57sHV6ffH3w4+ngq/lZ9KJb99lAh1p8oREatXGWSayxu
o8msvvUbnHcOV9Tj8gWjhUAwlkrm2/FYrlkvd/PdZnnYgKBurwe1YBgajGAE
xTBkimHc18BBSh9FA6gAZo6TPqWfstSfOmEv9I9Ez/jOn5x4RpN/rMY/qvtb
vZCd4wQtLmR4sTfj23Dx0JUgsjfl0wFoimQ5o5oB0B0Excl4EicxHMVQmBxP
YBwGse4hPOo2msP+sNobdFrdQbOQrHWq3X4zV6tlMrlqOhdLZiN36TtL0BYJ
ef3WQCjpKCl9drdZbTZZ7E6XTeO7UUU0JtXFfuTqVu8xy/Vqi059qjNZ1Lor
/a1e67BaPepbi8aqVztNFqvH4TP77bd3dlfAb73zhWzegNUfjvkc4WQ0GYrH
otWGP8P98Uq21si3BplMp1/LTHrt8rjTavX7jQ7UnKCTUX+MjlEYaC2cqgIT
JD6CgceAwkALMgLoNAwOOgCDgD0ptMubAQY272wsJBiyPFrYMlQx+6Jj7s/e
7i/84m+APu1g+0l3YedydsWxw+uQ89wQ3t3M+9n5RHpBWtNCiQ8P8serrvME
kxlfJscCfH0+DxiAWXAbnWEBTi8obmE5fRgU94BukWME41RkhMSIMT7mjF0Y
bg/bE3QAtbs9Tvp12416tZbtpEupdKYeyKWK4Uj6zuNzme98Pq/11mP2qPUy
lVOpNWiDJu2NTSvSq00i2a3aIJeodRqx5EZ8rdzXaS2HUrlKcaa4vdBcRCR6
j9ZicN3I3E7djVzp01ncpqDTH/ME/X5vKsz9CX8kkI2nY5lMKlHKlbKZXDqX
5JSCZqVebgx6rXq9Mxx2B4PKsNUaDMZ9qA9h3ckEGSFDlISHOMe/CI6PTYGT
kMRphmIJnBsdUmhawrszpsxioAA2ARjgKTv3eswncB49+8RsLtuzPetZ+RPW
wAv9ndDnJv6nL4rPMBh2Re5/RcyIx+znE/+E+BVQ3qeguJ8kqClQYSmOCxAQ
JykhUBYA9Tn1HEDhN6EmKPIv5aPJTCLoyUWDIbfXeOO0X5sNBtmV5kx2eiY+
kb87uji72Fo/Pzpe39m72Np+c7K/9od3fzwWv938eLT1an/nx62N9QPx64vL
a/H++pVYeqI9NWgUWo3YojVYPSZryBe9C8X9oXAomS5ksuUq6MfThTr18bjX
G+EwBuOcBUEgOE4AXzmI8gMeNhMMlzniBnOP0jNPUHjU0vZ5qPSnO/eLdvvL
/n6h/xZaLL/HIZ77ejH+MDNbpNKwc//V/UXsbNGxi7532fNFq6AnF0gbBlm/
1JSkMZbGEIDyjVAYggJ4z06zX+0V0vVyq5pOFouRhD8SdWiiTrNBA9LyDyVH
hwd7krfvjn679pvXH96+evWbs1/98w///O4/Xv/XD//2q//63b/+64/fvPv+
N/+2+c3O5tHWzu5H8e7OwbFkV7V3fiXVGG8tTo8p4PEkbKlgIRqtluvVcq3c
aXQ7w0FnDHCGJ+SUJGCUpPEJyXJim7O1WT5vHyQe8pb2MvLOLrB2FsP2YNv+
PDv0ZZ+/0J9Hn4ZaeHLhJw89wPxaxflZKgG8Dju/5nHtwQJqXihwuQ9H8Wru
fDOt/nkGaAt8DQKf9Q+Q/YCcnc7oOcoXwNLmfpEsTYI0PGA4gxqAGSgBAEF5
TjSTGMDenaKc2MbGKMXZ2vCUx9GaQDCnXUx60GQ4GHM2Rn/cawwKw16p3qq1
6tloJZ0tpKu1YiadzoVCEb8nnMyUAu5YxBa2J3x3mqjDemUIeqyXUqNL5tBq
5RaF2mC4NpyrZbd63ZVOo5LIlZeXWum18liuU+hVWp3r4tqkUJisXrPu9k6j
NdmdfqM17fa5XJy2EU6b0h5PMB5P5EPRcjbbShcrg2arWmuUOn3ODhoPWvAQ
Ho5GCIwi6AjHKRQFdhSFYDDLUEAboXASNF8mWXJKCKgcvDIynYIJmQpRVCGP
im/LsDKX84l5UrC16vpZzcR7Utj1FWvohX6R9NM8xc95+D5zgF35mc1Wd/cD
p+Ki6Gg1ZDWbLXrW8RfwdrDgdwBVRVOAj8HtBBzBJvC42+5Dg2691YxXIqV4
MhgIp/w3thO1TH+mER2c722tiT98/P5X73/9z9/879//8J+//+F//vu//3//
49//539+879+87/+5bv/8eOP/+fb3//4zW+/+f3uu/97tvFxQyR5t24+lWlM
WotcZ3WFg26PP1KpZmuDbGM06De6KIz2EAgd8xF5lMBwAiEIbg8iOMd7QPNR
nGM1nC3DMawpX20/BydcskdacJksQb7vt9hsdWOubLuvdfQt+fDs4ZO/LL0w
gL8A/ayD/MjN/wl/0my23JSPLr33A3zSIcA8OM0uUKGEH1aIes8taIov9CEJ
GgjyKU3gAO8SRlECgREcmeDjEdSEBr1+E4L61Uq+2qy1WpV0ppzyhuN+z106
6nZaXR7jrc7kMdpvTBaJTqe5upCpFcd6/TlHZ5Id+c7xjmh/68O+aksi3xef
imQ78kPpwcX18bHh8vJUZjo2XcrMKpNSo1TcWE1Wu9N463f4/VFfIhCMFryp
YNZXKKdK/kIx3+7Ui41ev1bvtMcDaNTtDnvd0WSMc3yCIKkJ6F1CERTJ4x7Q
oCqSAv5QoY4RRD+mgoOAZpcJdswCDYVdHbHZ0kv7/Nw8N6Mv9EI/jT4n5QUx
tFiD9JdW2cOq9VU9gL33EiwR4WZzc3reD4RT+Ske4ZsBUN7cNqGAn5A7hgJY
G4YAXjh8POas9REGjHZ42BqNa8NRu1+HWpVeo16JxRLFUCDpiQdDQVvIYTKY
jHK1zK4TX4qMpmud6lR2ti87k+yL196/37t++27j45vtzQ8HW5vvvpXqTn53
enR2eHB+dHSxJ5WK9fJrr+zqxHohv9Y6jGdKv9nkCSa05qA1Go56vcl6NFGM
J3LVar3dyPW7nU67A3WhYW+EjMcTBEMxBKEoFsT6pgDRgAHQgiS3yckZqHVe
6j7znORFl675mH1R4/7SDL7QCy3oU/v7i97m5/zUn7rjA42eWdj/zP2fWlVU
2aV+OwcVEsDuFjUuADSXZikAhj/l2wSSGMJp1yMIxkmkB4/anMBFWhCnAtQy
hUwjmcyWfHlvKOK58TicOs2txipSq/VaqfpafXguEh+82T36uC/e39h6K5Yc
b344+rC3vbVx9PsfP+5f73043BC/3ttfEx1dyXSHnJmuvZKaLowWtUZn85h8
rtSNJxAOcORP+SIpzlLP14HLoN/tjUedDjoZ9lCYgoAbE4FBNjKJk6Ah2JSz
zAkQ5ZhRfIujqYABzKMogMDHwp84hy+jl/t+tfphXuUze6QFzB4X6D8/Y/dR
xJ/ql/zvZCcvrOpL9LUj9DXXsU9fCGtjXu0qAHCDA5zxyvDW9owm+DA+S5Kc
FCYwYorhFCE01cFQdIL0h0gXGTWLvW6jX8xm0818KZ/LJ5PuqNsUjtpizpjd
7XHbHM4ry0VAcaK6vJLJOMF7cMrtsMPjq91TycfTgy3Rmeo3l0dbR/sXJ9Kd
7Y8Huxt7J29FhwdSifxMcik9F4v2VQqLXGPWX4hNVoNLa3JGvTF72G+Lx/2p
VCORyedruUqTswlGg0FnMBk1YBTGCAwjYRRo3XxVLiU0BxBcYzzG0KP+QYsh
YR+P58s6faG/D/o66/GB4rnUzx+8d1k5R0/n8W4+FRVU4XK7DCNIlpjSDDbj
bHeamBIYTpM4ykAIiWL4mBxPx6MhhuA9aIz2kAEEj5stpDPo1gbdUaPb71QK
xVavUsyEqvFSoZArxfKVsjscdiednkDB7YsGQv6QJ+KLezy3QUfUnvb7rGGT
3ah1y8x6u9FqdOhvONJITRqtVqc2m1wazaXuVqk36Ow6tUJ8eyvVSvUmpc90
69LeerQ3EXvU53A67NpI1O12JdzJiCUa82eSIPunmCsk08V4oc59hsqoXGvV
G512fTgY9ICd0W33Rv3BAB7CEIpiMEUO8SHI1CUIAFBCAgAw4JynaJqiaI6R
EjSfRyU8zsdQaPvJCiW97NLw5z2EU+bpXC3F+qosf6jG/ffTC0/8xdETufU1
73jwe/GKXVHX50cWq26lXO8+D0C4w5R5fL+HdqxQzjePmK8opvOPvswfWNTk
LrwFi+KAper7uOEwu/IJ74kW3BQsu2hwzUP4g2jYlKT5BB4GRM6mBM0xJwrl
1BpkjGHwBBtD/R7UGLZ63W6/WUgVStF4MRhJhFzBgMPnvb01aj1Gq1p0YFQq
1RfHktMrhfzD4fm6eP3k9cfjg4OdP7w/fbN5uL59/Op4U/r23Q8Hl1sihehE
uXshPVacHVzLzk3ma4XyTiaPuIJun9sdCKX8tUihkEmkq6lGsVNt9lvt9rjb
gQat0aA/QUcAsAwmMRY0EplOAWNh+XIimofdEIKijFAMQC98K+wCOWF276x5
6Mx5Vif8c+mFMfyd0dKc/6zt/2BlLW169qHWMFvNC5ifYVZs3IdXLmE/lmjD
KzyAXbAMZt5ogK8mYBlawBsGrb4Y0EqARwMBADYITnJbnMAxBB5PBsRoAk+Q
XnfSRqBur9Gs9lo1qFbMZ7PFSiFVKmSywUIh670Lp9LxgD3kcrjsdq/GoLu+
sMsMZ0ql90ypkOyqZaoT/cX5xQelan9be3ys2xGdy0T7F9cHR1dbxjPzuerE
YroxqUzXBr1dpzTeuRxuhcHj9zs87og7FYlWsqFMrpMNxJOJRK1WLg+ao1ar
0+71Op0e3JsggwE0JLhPCtSmNkpSFEGAyD/AHAAQBDM+sRoAixLcD99FgU8o
XrhWmJUMzdXBfbpJv2rXrtzir77L/+of4JdG9zPNPDy82FArDTdXTy636mJr
LbrrCm/hy+xowS8vFNaBti98+Q6IY/EAoKCEB/jmuD0HlH+cxGecykuQnFTF
+Z5dBDalSYaTutgUo6ZjAqUwHOfMc3zMTOAxiiIQQJoaT2AIroOEl2G3W+wO
u5wp0G51Kt1as14utLLpSsqWLReS+VY9E/aFUqFYIObyBGLOVNbv9bk8voDJ
5DXfGlU6l1lusDu0Om1EY1MatRq1Si/dtlzZzFKTwWi+lah8brvULlcZbjV+
g1ujsHkidq/D6w877FlnKOl3uu8ilmA4WUglyvlkMVeJ5pr1fCnTbNdbFW57
DrqDUbNX70FdBOW2Z59ABiiC4txQcJo/6PeNToGyTzEkwVA48KfQ0zksEQ+K
Nf/HCAgH98oJI3j5ZrN5PvHq1H42iWupBT2Y2Cfz/cyh5/wdL/S3RV+cvXvZ
+UCnZ+9lKbPssMmf40PQfIHelG8+M51RYMdzDzQQODgNqtMokphyeimKIABC
huI2wWTQ55TnYWtYa3fr3Va9VCyXMrFCvprL36XLkaDvRhvVmFyWS9WJUXJ1
cqW7uro82Nk4FO1tXmy++2H9/esf33w82vh28/u3P/zu/cn2/uG7tR+P3+2s
b28eXx0pRCKZ/lQrvlGcK6/0CvON1mY1uo0Jc9Tli99mY4lsudbM1eutTrPd
aSPtZp+AJuQA5yQ/TGAkAsBBGL73B4aBenwMbEqajzEK+0toRLQcqYX6smqC
P87l/3Jq5cvWeqG/PeK5wrOR5we2/5yY5TFGUOjn0H0LTyHYTLRQFMgr6iCs
B3r38nm8nH7AEJwVzkfHGXzCsRWiDyMkyjfIq0/6LYCOyekBvWKzVK6k4rlK
Ix+PxAMhfzAYDbnMfqvZfaPTqy4vL5W7YtWV7FJ+/v74YOtMvPtuV7z//uhw
4+TdxofNze/XX29yB3Z3Xkn/a/Py1eWm9HhfdLx+pr2WHd5ozp1mr0zrvrF4
1V6POxdMOWyZRJ77i41Su9EodPu9Sns4htDehITHFF+QT5AYDJISCGCQAxgC
ajYVepHPGwrOOe+KY+RBQs/qgD56/VnO8sJT/l7oLzaTX2PxsStLb6EUPtIs
eSWBFtphCrubmWfwgdL0KS8fObEK8tB58H8GIFiCch8aB63uCIpCKQrDJiQx
JjFsPEQnMIz2xpMpMp70uni112lM+s3OoNppViuVbrWUq9YS9VoinYymIkl/
zB8N3AUTXn/MEHAZnTaPVnttNpybRXrHjU51LXeIry6MR1e6U5325vhMJbtW
XXB8YV95YzoyyM7P5FvHGrXi9vpGoTNK7xzqG7n1xuPmjHK3/fY2Vgnk/AlX
8S6ZDucLqWwuUa5Bo1a2WKpVmvV2t9av1KAaNBwOOt0eNBj2uM8/GWPIGEZJ
CEcZkJ2IIBhO0BiMo1PQPIwFxQgApxzYRwDInDcEgAZCz+FLONudB/kUGpJN
ga0FcgPmzZBBzdTceQk8eEIi9DyJeCYkEbPzTErmfupmi7wBIZeAvZ+42XIy
nzEGV1+zT/nRC/1d0c/gAVr1KN9nq65gzd3XsvNq9By9j8/qmVfIMouDPMSf
cM3cdS3cagoSgEhQLsjX2wIHBKjBJabYlAAJdRg5mUxgfAihgwEMtaHBoNFs
Q+1mLV/K5+OJZCKZLcSTd847163V7bZZ1WqrznAu1siOZVL55ubx3tXRnnhb
dSJ5d76+t7d+crq5drxz+ivxnnhdvCe6entyvrG3dyw7uto5NZjUCumeRmNR
OJ1Ok/3W53Tbg0ln2Ov1OH2RWCFST2WimWS5mm812t3RuN/vTXr98QSHERjC
IIxAxtzH5RgjAdDMQBCQxzDkvScAZ5yaLbsMLx33zD3v/W9w1b/QC/11aRHZ
W3gdGPa+GeUCDIMVPGOAQYDyWx6LdjrlvRFTvkaABu2CwYbiDAic5PQMUEnc
AYkGEAJ3+9CkOWj2RsNut93oliqZaq2U7+UKkUI1nivWs614LhiK5KIxZyAZ
CNncd3aH32m/uzYrbGKF3Cg91smVN4o907lcfSq5vJRITsVnOycX8o8H4nPN
7umR5HL3UnUl12ycXkmvzxQ3ZpXoUmpUmR0Wv1PjdpicbrPFp4ulXJFIKeNL
xHyFYqpSqJS71V612s/XOqPOCIJG/cGI0yYGA4waUTiM4+iERCngNJ3hJEBG
AM1C5tAhPJOczeOayyAfO5sXSj0Y25WhfvbpC/2C6L91Xn7CzR+FjD53nv3c
dU/f83hxLrb/YgkvdAd2tuQNzBL5d4FmO/fIscvwH9CWKQEhHzzhYxOcdOX0
ahbEyEiGBVYHw6vTnFqOkVOSs9oxlOaYxRTHcAxDIAzpoig+hnFohHLsY9Ab
j/ugQWmr3OwNBu1+h1MqhoVSsVPL9suNSqXS6BZK+Vy6lW4XAql8qhCpRmKZ
ciTldUY8d65YPBrwpoKhnM0WDAbtHk8g4vNp3B5L0upU2912j8YYUbu9KqPn
xnpn1/qcNrPZ4eAUixuz+8rlsATCBps5ErbdRl0OR9TOmTvRUCIUu0367xyZ
aDEdCBdKsUY+kS6nC6laMd2t9LL5ZqOaHbagdnUA9Qe9Qb1f7taHENKbdIYI
93UmEIaCDsEohuIYqFmkgEsU5xQpjJ7+/+1dCVMi2Zb+DxMTMRGv5/Wb5UX3
K7urLEtLwQ2UHQRZBAVEdgFBEUQQkH3fk9wzWfyrkzcTEJfaunsieuGUGlRm
asC99+znfIeiB2wOZwDCGACmDcARgcFuwEYBAKxzLsbDxEThJi4/zSG8EDPz
08lnj3xj2PTznYy//Oafij75SSdL/2RnJgzGDcqZ9p7MPci16oOytInhPn6Y
Zaw4OM7pF8t2NNBEbFYQRL7oETunngWNZ7tdgeZmGRI0xpKDB8aEB7l5mCQG
BEaiA5JgTiSMYnC/3ev3WnC32qlVe6VSIpVM5e/DhUomeh2LnPki52aP3eL0
ntgUGrVOrRUL9o55ApVKtKz9KF9d31gWvd9QffcDb/d/FPuH/B/e7+j4/FUB
T7S29WZvV7gjVi0JNDqDyaPSKiwmo+0s7Lg8SXpKAPUnkQjGbpLFWK1Ua+Sq
rWS32W534Xa7ifVIjID7JIXjOML4IiBrMAJzfqgRGwgZ0gPOdOGyeQAJ7fGc
j14c9N+DGv7r8MSCvp0+r/XnNPi0vGTMVf+y7M6KAqBoh+QIKGDQIw9ROEVD
OAn3ELjWh7pwB6oV26VqvVApNyrFQjKdv72KRRPBRDDqC0cc54Ejp1Z/YbI5
jT6bxnAg35ApDLtKpcC0viXbVYjWxUoDf0f+v/JNkWRFtKOTSVeVMoNwX6lW
KPQHihON9vDYbtFc+C1+7+k5CPD5Ihfuq/BdMHoZj12Wk4VIqp3M5+rZXDFf
zLRrpTJU7tWaTTCMB64TPayHN2AMw/EuRQxxCAMd/iRAKeszFjkxJEZDisIR
GoAOs809zEpQLCoJO6lwUoTDmSjD0cPo0ZxhbZfhUxEwfvjEf6e1O1/Pra89
+ZqmXfD/n5++YddfPzazVzMXnavL5Wp4uVFUw0kQmz38oPCOdVGHBAWCdiTQ
8mDADOOkkwjNaFGMhFGcoiAYJfptFEMYHQs34QaM1Ct1xjpt5JrFUilXruRy
N/n72yRjTccSV5GQN33h8brPYz5zwBM4cZy5bUadxXJwdqzUre8K5YeaY5ls
X6054BkU0kOJSrIlXBcr1PsGmfxQpV1XyXQ61b5MqzZYLZoDs9Vi8h9dOzx+
v/M2GPP7445w+uL+OhONZxLRzH0+ncllmp1Su9Wudbtwtweh3V4T7iMQDiE4
CSEk88HAzJ8h87FwMN14NOLmF4+5jB83G3m+iPnhJRNysb1fx4YLJl7QV9Ev
PiiP2ugxhfSlvzxN+T/NJQFHgzMWBhPvkXUPxhwEOAfpBe4PgAvBNcOAVlkS
+AtAweIkPh6iA5QmYBpCUaJHwA0ERqgm3oOgTr/TQHqdeqHca5Wb1VqzUquW
ChnGMU6HCpFg9Pr29tp75gz6YxfngQu3U39idx4f67VywZnJcejePtLINWKD
TKoEtflyiVCl0SiU+1KtXiUWi9W2wyOZwabVrhmODX6L6fREbfacWV1Gy7Xd
7oqH7B7vjT8eYtyT8H3uOpa9y2QS+Wy2WM5mG+1GvVRqVYt1qNtoI0ivyfg4
vU4Hx4kBRSAkRQ5JgCiKEzSFg/EgAAsA1FWB5WCRu7g2RbZVcSpDuODotCNi
/Ljcn9zp34PDsaC/Ij21bOeCRNPjOn54fmF2sMEPLrk9AoibI3bWF6gvpsYU
mKQ9YAwLCut0URzBG2inA9WrlUK+cV8sJSKxaCAevvJHrwNWp9N5qjMbBSbJ
sVgmlkhEErVs96NyR7S6vMoTyN+vfFTuCbbX3+3sra9sav7x3b5gfVko+ihn
ntzXMKJAaDWd6KyaA7vhxGD3WJw+p+fM7rqKRPy3qexNqnhfKNTzxXqxWGx2
2lCt2W73+wCiCIMZgwFm7ARyMMAJgmbrDEGFNAYk3pBNy7MWwuBhAvcxno4z
fez/Y7+Hcws0iaRNbz0JoT7ef+6pvSaln0bUXrweL2TFgl7QZ2JZj2f2S39h
On370atgwwcT3B8OuhKowOGQJhhmpxlVyehJYoBiKA7jRI/sN7F2q1mtFDuZ
bJJxExJXIZfr7OI06Dafqo0OiVzKV2/tHQh5P6y8+efa9+v/tfnj+49/f/s9
/+f3u0vvfviZ/4Pwp++FYtnyz2tLS0LejvzdqmbvUGG0WbQHUo3E7DUdeHw2
tyN8c319HY/E7u+T5WyjXE2VGkizV2/B1Q5jcmAYgsI4huEkApM4PgBIo8x7
HYOWX9AWwfZCAiNnMJ4aT5zP9DCnr+eA0z67aL/FIwv649LnI3KvXHqabHmY
1pBNdAuXyuEcVVASzwLossl0MFJywDjsGI0zrjuMYSiB4igNw32og0H9fr3e
y/VqjXy6nK2Xb6KFWLZ8eReLuUK+UCjkSzo8Zw67znkqPT9x8jUHGpFCqxEL
BWKh8EixKVQpNvdkK3zeuuxIy1vlyf4lFCu2RZKVne93N4TCfcbe1qqFQpXE
ZLLq1BbvkcLt0Ok8546gz+W5iiQi97FwMpMqFnLZZhNq9hjvvNXrEmQfZ9iQ
AqD8NAXye9y4QNaOHs/AhWe5jkcg4lfX7/mVLz7xmpJdcOOC/nQ0f9BnZuZM
xHABrSluAIh6c7i3Ay77B/x7gCY0HNEkxXzTNCNjGIZFaByF+3AXhrqtSrNX
7hZb9Vw6lc6V73ORcOjywhx0XJ77XAab4WjPrNLq9/dFQo10W7esXN9fXdr5
bz5PvPzxwzL/7+839vlrvHdv+RKReG1bJBRsfVhR6o4+bKoPjCqB7kivUysN
RtdJzH0d8jmuzi+jnruEJ36XShUThVIlFy1WGo1mt9lvQlCr04dQgBxEUyiK
YvQDUO0jmmbxPGi2s3jSZfswM9dnSdPHlfocbt+zXMpXLP5nn11InAX9kenF
+Z3wx2g8c3qns8EZeQJ63UEF7YAcMPY3DsCBUbSPwHCn0YEqpWIll8nfxC5i
oUjI4/W4js0OnU0jPT5RmISHu1oNTyiUvxdK1vk/8b/f+PeNj0srf3u7IvyJ
v7v54c321n8uv+NviDZlG2LBR7lmb3dLvGWU6o2nzhO32X1s9wSugleBcDiS
SBWyyXQlXSsXoSpSrlea7SoEwT2CBiU2MM28rwGo82VkB+gw5CZ8sbA/w/E8
xufMOHvy9ZVr9rwb8WuWdkF/XHoli/S5B58/Pu94z649jQ/Phd8e40mPSJ1z
IanhtP7nYTzB4OBq9Fhrmxs4wULRsM48SAuyA+7GY3rM4voCQIAH0CI0oMBc
b5ImGfcDxMHBlHtGz5JDhoFQAusyFkIXgbv9HgyRfazSbnWblWq+2ilUc+lM
MXKfv4sE49FoLBa4CF447SH5qdl1bNVeWBxO6aFKKzJq1EKxWbFztKvaFgmU
asPyknBLsLO3uS+QCk3SA5VQK1UfHmlMKuOp5ECu1On1R8dWzZFZa3f4LT6z
6+wy4IwHr9Px61v/XTiYzVdrpUbpvlfptKrNUq0JN5FOF6X6LWAxQDSO4CRG
YUMKxlAw9ns4BMiDAA+AAjP+2Lp/ZhEmyz1NlQznmy1f6xJ8scFzwZdPn4Nv
pIWwWNCMXjsMnxBAc0Hj1/1j7kSPXrQVsmWmkxpeFmhgMmhrQAxpgKFBjQnw
igJgISiOQhjWw5B+tdfu15r9Tr0WL+Qr2UQhV0jlk7c3mWj4Jui/vrJ4Uy6b
32SzmW1297FNbNUALF+hQitU67Zkat2RQC4SH+ypLWqRji+Q8w3aHZNKuiw7
kfHk+2qp/nBbaTnSKZWqY51Vr3JYbT53+NIVCAcTrvNIPHqXuA6XUnHmXyKZ
K1Y7vXqn1mh30R7cJpA2jPT7XZRESaQ3ZL4GyJCmxwQj8EDN8ZBmfg7ZiiHO
hRhxo9Eewf9nvP+YHXlczGka4GXm5Bv39Fs8j19wa0G/J3pRPf1kYN30/gyT
71lobDwpvn9xeGYpvdlpHI3nir3nyr7ZKTiTOZjcw6NpUG46MZOd8wUQu1i0
oBGBUjhOYATjgYNRH81GqVMuZeqxu9Rt8C55eZkK+Mx2m0ljNWkPFbyT7TW5
eGvv3Ye17R+X3r5Z+nFpeenN2x//Y//N7tI/36y+e/tv3+1v7Hz417r4o0S0
rpbvCfm8bfWeeFehUUtUh+d2o9fickaiN4n0zVXq5i5WqGXL5U6zBLXgTg/r
dREKRBnBJJIRyNCDSClbHg/y8zTrkzDXnq3xK5w5n6h/Gvn/el5acN2fjP7/
rLdnymP0/DqLMcU5omyDHcOf9MMQVJwwSmlAsz3rAGVuiIBZ9QD1m8AwrI90
MQjqIhDchVudcqtWrDYrjVo1c58qXadykXjo1hX13wcufUGX2+uxHvs8Xr9L
fSIzqzQOlZXP39NJTNJtieqjcJcn3nuvlPHevBd8UIqE22sf5BK19IC3vKcS
6+WC0yPDjkBl1BqOzVq50u51Ws5C9gtL3Bnw2QPnN8nobSKayd7elZP1Rg2F
y712G27jAN8PRZm3jCLUaIATowHA3J2AlHHiZ5pwH87gRx+X6hkb/9Z78muf
W9BfjX79yZgqnU8nm0dcT8+TwpPZL00G0U9V1mhqP0yxsSZPTaXJaApJwel2
UOA34mp55obd02MOAmPI2b6gXw/cGg5IckSBoeCgboZhWRSncAKHBmQHQ0iS
wNA+o5DBwM52o11p16FCrt6otqqpSjkXTGczkVTwLha6jF4Fb6Jeu+fUarKZ
zYcalcFkPT5VGo40SoNKpFYZxZuaY7n0QLqr0e8dyORiheBQKVBuCN5uCgyM
YbB9LHborBq37kh3qDO7LEa33Row+jw+X9Dti9xcRbO56/jNXf7mtlBuV0qF
WquerLS79Vod6iNQA8LgPkTCMEYiECM18SE+oGgKH7H1SyB9QLO4KGyihIMs
5ZD/2BjJ/DaNhxNTYfRoTj3Zwmem2sv/LegvSt92DF5aDuOXN1+4EfPePODj
CSgNYxo/ACS98QCkzSi2EQiYEmOaGOAAFJ8gAfQniiE02sfaUK+KdHpou5Vv
58u1WvO+USwns5lYvpSOXIVugvFw8CriuDq/OrP5HVat23GmMJ1ITyVakU4j
tSqNevmWSqlWKRW7Ep1Apjg8lil2xSLRh22ZRCVVHYoFSr1WorYeqe3HRonS
FDC4LB79hcVj88W8vvClO+K6SwQj6VginE4l73PJTKRYzLZa9Wyt22h1q224
DsEdqN1pdDCc7EMETBIdnKIZywKnAGYZTQ0pFoSADe8PBqAdgK3hZb2hMYd6
Ppo49hOxOX6RHXyxX1+OvnwF/UphsJAlf2F6EcibqvvxnHgYTx3/yWX2nHPT
u4ZT1PkxBRDBBhw892hEAa1Hk/QYIAQTBOhFRyCkjXQ7cLffaVS7zXqpVKoX
G7lyvpCMx8Ox5K3/OuZ1uaOXXtW5waZ2ySJas0tkNQlUUrlMJFFIhR+2eeub
78Xbb1eFb/mr2+srm5t83qZqbU+4IdpUCdfUAtWKfte+rdR4xPoTo9Vh9ppc
3lDYYbn05kKOy3AsE0jeJzP5ZD6XK9YK5XKj2m80oU6nj2IU3kUwikRQmhoR
NDsQaQAAe8YjmovcT/FDH0MhL4YjviJPP73Wr1xcsOKfiL68mb9N2HX84sVs
Bt+c5ThlW467p3rpse1vOG97zuDk5sLT80ptGqLmptqyFYbD2W+NpybCaPYW
JvFFNjU4aZdnnRFOeXLzQAGIByc8HkYc43GTcx7YSDorbVhcUQD7z1xgRMuQ
FTdDcsiY3gA7jMRIhnUH5BAbYCNyRAJscgRHEBymcIigEDArjOriMNaDkG6r
14ThPgJqDHv1Hlqs1VqtarnZrbTQTjldL5byxdR9PZe8jxUy+du7dPbu9jqZ
iKWyofRN9OzqOhC2BVxen9EZD9pCTtPpRcDtc3hNJo/WqrUHzfqL01P72ZnT
aNU7nI5Di+vMZT7RnXr0R4pTa/TcGLSbvc4DvzPg9l+ehKKeS0/A74jF4gG/
N36VTkSu05d3+Xg2Xso3qtVko5djzKYqYzh1Wj243e53MRLtYTDGfKYuhiMw
iYEqJgokWYkRGJ1KA/EFGq1oANLALM8Da7wNx9OmzlmN6Hh+4+baQD9pqzzG
kV+c0/Err75AC5H3u6EXu8cdBi7MP++YTgEBppLmaYx7MHUXZnqS5hpehqzR
MDObWRFAM19gViYFMgNgeBbNeBIoAeKQYJIHzjkRCIrBEAo3O+02BHV7Hbhe
a5YLycpdsZDJXd3ns+niZQK068RDzlOLP+Q4DBxZ7DrdhelMbNOo1dt6tURy
pJLt7Ak2RSqJQsJfXVnTiHhrG3tveHzxuuTjBl+8JVTzpLtKrVSo1cqUFpXF
GvKfWt1hZyTuu0064un8fbpca1YrzQIE4VAXQUi6jVEojdMEwUglEoQ0WCHF
pv9ZdAAO7HC2IHOZlMd1fiWF8JmtWdDvif4PIunzOg==
   "], {{0, 0}, {1023, 227}}, {0,
    159}],
  BaseStyle->{14, Bold},
  Frame->{True, True, False, False},
  FrameLabel->{
    FormBox[
    "\"\\!\\(\\*SubscriptBox[\\(Log\\), \\(10\\)]\\)(GFP RFU)\"", 
     TraditionalForm], 
    FormBox["\"Clone\"", TraditionalForm]},
  FrameTicks->{{None, None}, {None, None}}]], "Output",
 CellChangeTimes->{3.546886389965281*^9}]
}, Open  ]],

Cell[CellGroupData[{

Cell[BoxData[
 RowBox[{"Export", "[", 
  RowBox[{"\"\<LGM2_heatmap.pdf\>\"", ",", "%"}], "]"}]], "Input",
 CellChangeTimes->{{3.54661811754593*^9, 3.546618132157246*^9}}],

Cell[BoxData["\<\"LGM2_heatmap.pdf\"\>"], "Output",
 CellChangeTimes->{3.5468863906689777`*^9}]
}, Open  ]],

Cell[BoxData[""], "Input",
 CellChangeTimes->{{3.531498872462803*^9, 3.531498872482036*^9}}],

Cell[BoxData[""], "Input",
 CellChangeTimes->{{3.53150149431741*^9, 3.5315014984766073`*^9}, 
   3.5315288086621532`*^9}],

Cell[BoxData[""], "Input",
 CellChangeTimes->{{3.5315288060704727`*^9, 3.531528806133359*^9}}]
},
WindowSize->{825, 646},
WindowMargins->{{139, Automatic}, {Automatic, 3}},
FrontEndVersion->"8.0 for Linux x86 (64-bit) (October 10, 2011)",
StyleDefinitions->"Default.nb"
]
(* End of Notebook Content *)

(* Internal cache information *)
(*CellTagsOutline
CellTagsIndex->{}
*)
(*CellTagsIndex
CellTagsIndex->{}
*)
(*NotebookFileOutline
Notebook[{
Cell[CellGroupData[{
Cell[579, 22, 897, 22, 126, "Input"],
Cell[1479, 46, 94, 1, 30, "Output"]
}, Open  ]],
Cell[1588, 50, 92, 1, 30, "Input"],
Cell[1683, 53, 145, 2, 30, "Input"],
Cell[1831, 57, 858, 11, 50, "Input"],
Cell[2692, 70, 94, 1, 30, "Input"],
Cell[2789, 73, 92, 1, 30, "Input"],
Cell[2884, 76, 586, 8, 50, "Input"],
Cell[3473, 86, 93, 1, 30, "Input"],
Cell[3569, 89, 6503, 143, 411, "Input"],
Cell[10075, 234, 560, 8, 30, "Input"],
Cell[10638, 244, 929, 20, 50, "Input"],
Cell[11570, 266, 1408, 35, 69, "Input"],
Cell[CellGroupData[{
Cell[13003, 305, 3197, 86, 373, "Input"],
Cell[16203, 393, 1037, 23, 73, "Output"],
Cell[17243, 418, 1038, 23, 74, "Output"]
}, Open  ]],
Cell[18296, 444, 118, 2, 30, "Input"],
Cell[18417, 448, 170, 2, 30, "Input"],
Cell[CellGroupData[{
Cell[18612, 454, 11375, 287, 979, "Input"],
Cell[29990, 743, 8398, 161, 282, "Output"],
Cell[38391, 906, 97, 1, 30, "Output"],
Cell[38491, 909, 8457, 161, 273, "Output"],
Cell[46951, 1072, 96, 1, 30, "Output"],
Cell[47050, 1075, 8426, 161, 286, "Output"],
Cell[55479, 1238, 95, 1, 30, "Output"]
}, Open  ]],
Cell[55589, 1242, 335, 4, 50, "Input"],
Cell[55927, 1248, 117, 2, 30, "Input"],
Cell[56047, 1252, 92, 1, 30, "Input"],
Cell[56142, 1255, 94, 1, 30, "Input"],
Cell[56239, 1258, 737, 10, 50, "Input"],
Cell[56979, 1270, 797, 12, 88, "Input"],
Cell[57779, 1284, 218, 3, 30, "Input"],
Cell[58000, 1289, 413, 6, 69, "Input"],
Cell[58416, 1297, 287, 4, 30, "Input"],
Cell[58706, 1303, 271, 4, 30, "Input"],
Cell[58980, 1309, 96, 1, 30, "Input"],
Cell[59079, 1312, 117, 2, 30, "Input"],
Cell[CellGroupData[{
Cell[59221, 1318, 4379, 117, 202, "Input"],
Cell[63603, 1437, 465, 10, 24, "Message"],
Cell[64071, 1449, 534, 11, 24, "Message"],
Cell[64608, 1462, 465, 10, 24, "Message"],
Cell[65076, 1474, 533, 11, 24, "Message"],
Cell[65612, 1487, 1179, 21, 43, "Message"],
Cell[66794, 1510, 1546, 43, 69, "Output"],
Cell[68343, 1555, 465, 10, 24, "Message"],
Cell[68811, 1567, 533, 11, 24, "Message"],
Cell[69347, 1580, 536, 11, 24, "Message"],
Cell[69886, 1593, 1139, 20, 24, "Message"],
Cell[71028, 1615, 1437, 40, 50, "Output"],
Cell[72468, 1657, 463, 10, 24, "Message"],
Cell[72934, 1669, 536, 11, 24, "Message"],
Cell[73473, 1682, 534, 11, 24, "Message"],
Cell[74010, 1695, 1138, 20, 24, "Message"],
Cell[75151, 1717, 1422, 40, 50, "Output"]
}, Open  ]],
Cell[76588, 1760, 93, 1, 30, "Input"],
Cell[76684, 1763, 535, 14, 30, "Input"],
Cell[77222, 1779, 807, 23, 50, "Input"],
Cell[78032, 1804, 93, 1, 30, "Input"],
Cell[CellGroupData[{
Cell[78150, 1809, 1155, 24, 50, "Input"],
Cell[79308, 1835, 84527, 1391, 126, "Output"]
}, Open  ]],
Cell[CellGroupData[{
Cell[163872, 3231, 170, 3, 30, "Input"],
Cell[164045, 3236, 95, 1, 30, "Output"]
}, Open  ]],
Cell[164155, 3240, 92, 1, 30, "Input"],
Cell[164250, 3243, 121, 2, 30, "Input"],
Cell[164374, 3247, 94, 1, 30, "Input"]
}
]
*)

(* End of internal cache information *)
